# Supplementary material for: The magnitude of local adaptation under genotype-dependent dispersal
Source: Ecol Evol. 2013 Oct 30;3(14):4722–35. doi: 10.1002/ece3.850 (PMC3867907; doi:10.1002/ece3.850)
Supplement: Supplementary file 2 [file ece30003-4722-SD2.nb]

(* Content-type: application/vnd.wolfram.mathematica *)

(*** Wolfram Notebook File ***)
(* http://www.wolfram.com/nb *)

(* CreatedBy='Mathematica 8.0' *)

(*CacheID: 234*)
(* Internal cache information:
NotebookFileLineBreakTest
NotebookFileLineBreakTest
NotebookDataPosition[       157,          7]
NotebookDataLength[  14424040,     255825]
NotebookOptionsPosition[  14374257,     254354]
NotebookOutlinePosition[  14374735,     254373]
CellTagsIndexPosition[  14374692,     254370]
WindowFrame->Normal*)

(* Beginning of Notebook Content *)
Notebook[{

Cell[CellGroupData[{
Cell["\<\
Migration-Selection Balance with Genotype-Dependent Dispersal (GDD)\
\>", "Section",
 CellChangeTimes->{{3.5079094830295463`*^9, 3.507909510329546*^9}, {
  3.520543046506361*^9, 3.5205430507646046`*^9}, {3.5236995529943743`*^9, 
  3.52369956223055*^9}, {3.574265391409543*^9, 3.5742653977302647`*^9}}],

Cell[CellGroupData[{

Cell["General definitions [ENTER]", "Subsection",
 CellChangeTimes->{{3.500832158664137*^9, 3.500832172626584*^9}, {
   3.5236995471164923`*^9, 3.523699547746917*^9}, 3.523700762854382*^9, {
   3.5239571233217487`*^9, 3.523957124593505*^9}, {3.53643017593896*^9, 
   3.536430177849814*^9}, {3.5873542521901903`*^9, 3.587354253939678*^9}}],

Cell["\<\
With emigration rate of genotype i out of patch j given by mji[p], the \
frequency of A in each patch after migration is:\
\>", "Text",
 CellChangeTimes->{{3.5237007910304117`*^9, 3.523700834276153*^9}, {
  3.5347626240981503`*^9, 3.53476262584682*^9}, {3.534763798304618*^9, 
  3.5347638088075733`*^9}}],

Cell[BoxData[
 RowBox[{"Clear", "[", 
  RowBox[{"x", ",", "p"}], "]"}]], "Input",
 CellChangeTimes->{{3.5366639361907597`*^9, 3.536663937902375*^9}}],

Cell[BoxData[{
 RowBox[{
  RowBox[{
   RowBox[{"eqnp1", "=", 
    RowBox[{
     RowBox[{"(", 
      RowBox[{
       RowBox[{"N1", "*", "p1", 
        RowBox[{"(", 
         RowBox[{"1", "-", 
          RowBox[{"m1A", "[", "p1", "]"}]}], ")"}]}], "+", 
       RowBox[{"N2", "*", "p2", "*", 
        RowBox[{"(", 
         RowBox[{"1", "-", "c"}], ")"}], "*", 
        RowBox[{"m2A", "[", "p2", "]"}]}]}], ")"}], "/", 
     RowBox[{"(", 
      RowBox[{
       RowBox[{"N1", "*", "p1", 
        RowBox[{"(", 
         RowBox[{"1", "-", 
          RowBox[{"m1A", "[", "p1", "]"}]}], ")"}]}], "+", 
       RowBox[{"N2", "*", "p2", "*", 
        RowBox[{"(", 
         RowBox[{"1", "-", "c"}], ")"}], "*", 
        RowBox[{"m2A", "[", "p2", "]"}]}], "+", 
       RowBox[{"N1", "*", 
        RowBox[{"(", 
         RowBox[{"1", "-", "p1"}], ")"}], 
        RowBox[{"(", 
         RowBox[{"1", "-", 
          RowBox[{"m1a", "[", "p1", "]"}]}], ")"}]}], "+", 
       RowBox[{"N2", "*", 
        RowBox[{"(", 
         RowBox[{"1", "-", "p2"}], ")"}], "*", 
        RowBox[{"(", 
         RowBox[{"1", "-", "c"}], ")"}], "*", 
        RowBox[{"m2a", "[", "p2", "]"}]}]}], ")"}]}]}], ";"}], 
  "\[IndentingNewLine]"}], "\[IndentingNewLine]", 
 RowBox[{
  RowBox[{"eqnp2", "=", 
   RowBox[{
    RowBox[{"(", 
     RowBox[{
      RowBox[{"N2", "*", "p2", 
       RowBox[{"(", 
        RowBox[{"1", "-", 
         RowBox[{"m2A", "[", "p2", "]"}]}], ")"}]}], "+", 
      RowBox[{"N1", "*", "p1", "*", 
       RowBox[{"(", 
        RowBox[{"1", "-", "c"}], ")"}], "*", 
       RowBox[{"m1A", "[", "p1", "]"}]}]}], ")"}], "/", 
    RowBox[{"(", 
     RowBox[{
      RowBox[{"N2", "*", "p2", 
       RowBox[{"(", 
        RowBox[{"1", "-", 
         RowBox[{"m2A", "[", "p2", "]"}]}], ")"}]}], "+", 
      RowBox[{"N1", "*", "p1", "*", 
       RowBox[{"(", 
        RowBox[{"1", "-", "c"}], ")"}], "*", 
       RowBox[{"m1A", "[", "p1", "]"}]}], "+", 
      RowBox[{"N2", "*", 
       RowBox[{"(", 
        RowBox[{"1", "-", "p2"}], ")"}], 
       RowBox[{"(", 
        RowBox[{"1", "-", 
         RowBox[{"m2a", "[", "p2", "]"}]}], ")"}]}], "+", 
      RowBox[{"N1", "*", 
       RowBox[{"(", 
        RowBox[{"1", "-", "p1"}], ")"}], "*", 
       RowBox[{"(", 
        RowBox[{"1", "-", "c"}], ")"}], "*", 
       RowBox[{"m1a", "[", "p1", "]"}]}]}], ")"}]}]}], ";"}]}], "Input",
 CellChangeTimes->{{3.497019597445654*^9, 3.4970196223170223`*^9}, {
   3.497019776337821*^9, 3.497019822521418*^9}, {3.497020049043993*^9, 
   3.497020079308855*^9}, 3.4970203946562862`*^9, {3.4970206924057207`*^9, 
   3.497020699033813*^9}, {3.497030561506239*^9, 3.497030654354278*^9}, {
   3.497030715526999*^9, 3.497030719464664*^9}, {3.497031379457286*^9, 
   3.497031380721863*^9}, {3.497058148745767*^9, 3.497058206454897*^9}, {
   3.497210475972876*^9, 3.497210486993519*^9}, 3.497210823283718*^9, {
   3.503179484877198*^9, 3.503179539586398*^9}, {3.534762627369261*^9, 
   3.534762681171424*^9}, {3.534762765374126*^9, 3.534762767637505*^9}, {
   3.53476280324898*^9, 3.534762804698965*^9}, {3.534763815623337*^9, 
   3.534763828551654*^9}, {3.536663263692808*^9, 3.536663298033841*^9}, 
   3.536663944579731*^9, {3.574261734632428*^9, 3.574261784764894*^9}}],

Cell["\<\
Here, c represents the cost of moving of those individuals that migrate.

The frequency of A after selection is:\
\>", "Text",
 CellChangeTimes->{{3.534867681579571*^9, 3.53486769680927*^9}}],

Cell[BoxData[{
 RowBox[{
  RowBox[{
   RowBox[{"next1", "=", 
    RowBox[{"eqnp1", "*", 
     RowBox[{"W1A", "/", 
      RowBox[{"(", 
       RowBox[{
        RowBox[{"eqnp1", "*", "W1A"}], "+", 
        RowBox[{
         RowBox[{"(", 
          RowBox[{"1", "-", "eqnp1"}], ")"}], "*", "W1a"}]}], ")"}]}]}]}], 
   ";"}], "\[IndentingNewLine]"}], "\[IndentingNewLine]", 
 RowBox[{
  RowBox[{"next2", "=", 
   RowBox[{"eqnp2", "*", 
    RowBox[{"W2A", "/", 
     RowBox[{"(", 
      RowBox[{
       RowBox[{"eqnp2", "*", "W2A"}], "+", 
       RowBox[{
        RowBox[{"(", 
         RowBox[{"1", "-", "eqnp2"}], ")"}], "*", "W2a"}]}], ")"}]}]}]}], 
  ";"}]}], "Input",
 CellChangeTimes->{{3.497017250097238*^9, 3.497017263532748*^9}, {
  3.497019503062882*^9, 3.497019510909917*^9}, {3.497031188616632*^9, 
  3.497031189552297*^9}, {3.5347626346526937`*^9, 3.534762639192827*^9}, {
  3.534762685467655*^9, 3.534762720225391*^9}}]
}, Closed]],

Cell[CellGroupData[{

Cell["Symmetrical case [ENTER]", "Subsection",
 CellChangeTimes->{{3.500832158664137*^9, 3.500832172626584*^9}, {
   3.5236995471164923`*^9, 3.523699547746917*^9}, 3.523700762854382*^9, {
   3.5239571233217487`*^9, 3.523957124593505*^9}, {3.534762728567211*^9, 
   3.534762729636827*^9}, {3.534763833263401*^9, 3.5347638368300867`*^9}, {
   3.535215761522287*^9, 3.535215763985014*^9}, 3.535287268478467*^9, 
   3.5353173069985332`*^9, 3.5364301808364277`*^9}],

Cell["Here we consider the symmetrical case where:", "Text",
 CellChangeTimes->{{3.5347627316533537`*^9, 3.5347627365962667`*^9}}],

Cell[BoxData[{
 RowBox[{
  RowBox[{"W1A", "=", "1"}], ";"}], "\[IndentingNewLine]", 
 RowBox[{
  RowBox[{"W1a", "=", 
   RowBox[{"1", "-", "s"}]}], ";"}], "\[IndentingNewLine]", 
 RowBox[{
  RowBox[{"W2A", "=", 
   RowBox[{"1", "-", "s"}]}], ";"}], "\[IndentingNewLine]", 
 RowBox[{
  RowBox[{"W2a", "=", "1"}], ";"}]}], "Input",
 CellChangeTimes->{{3.5347627410958776`*^9, 3.5347627539640713`*^9}}],

Cell[BoxData[{
 RowBox[{
  RowBox[{"N1", "=", "N"}], ";"}], "\[IndentingNewLine]", 
 RowBox[{
  RowBox[{"N2", "=", "N"}], ";"}]}], "Input",
 CellChangeTimes->{{3.574261804450913*^9, 3.574261818641803*^9}}],

Cell["\<\
We also assume equal migration functions of A out of patch 1 and of a out of \
patch 2 (currently kept as arbitrary functions of the allele frequencies):\
\>", "Text",
 CellChangeTimes->{{3.534762839945912*^9, 3.5347628900406313`*^9}}],

Cell[BoxData[{
 RowBox[{
  RowBox[{
   RowBox[{"m1A", "[", "x_", "]"}], "=", 
   RowBox[{"mH", "[", "p", "]"}]}], ";"}], "\[IndentingNewLine]", 
 RowBox[{
  RowBox[{
   RowBox[{"m1a", "[", "x_", "]"}], "=", 
   RowBox[{"mL", "[", "p", "]"}]}], ";"}], "\[IndentingNewLine]", 
 RowBox[{
  RowBox[{
   RowBox[{"m2A", "[", "x_", "]"}], "=", 
   RowBox[{"mL", "[", "p", "]"}]}], ";"}], "\[IndentingNewLine]", 
 RowBox[{
  RowBox[{
   RowBox[{"m2a", "[", "x_", "]"}], "=", 
   RowBox[{"mH", "[", "p", "]"}]}], ";"}]}], "Input",
 CellChangeTimes->{{3.534762862780431*^9, 3.534762932802086*^9}, {
  3.5347630400902653`*^9, 3.5347630427212067`*^9}, {3.534763872027617*^9, 
  3.534763893280505*^9}, {3.534767307709903*^9, 3.534767313878488*^9}}],

Cell["\<\
where mH and mL refer to the migration rates of the high-fitness and \
low-fitness genotypes and p refers to the frequency of the most fit allele \
(p1 in patch 1 and 1-p2 in patch 2).\
\>", "Text",
 CellChangeTimes->{{3.5347628125806513`*^9, 3.534762837697769*^9}, {
   3.534762937623643*^9, 3.534762960791374*^9}, {3.5347639031802063`*^9, 
   3.534763926124551*^9}, 3.534867667507867*^9, {3.57654535154011*^9, 
   3.576545351786417*^9}}],

Cell["\<\
For the above to be self-consistent, if we start with equal frequencies of \
the high-fitness allele (p) in the two patches, then we must also have equal \
frequencies in the next generation, which is confirmed in the following:\
\>", "Text",
 CellChangeTimes->{{3.534763947182382*^9, 3.534763993594763*^9}}],

Cell[CellGroupData[{

Cell[BoxData[
 RowBox[{"Factor", "[", 
  RowBox[{
   RowBox[{
    RowBox[{"next1", "-", 
     RowBox[{"(", 
      RowBox[{"1", "-", "next2"}], ")"}]}], "/.", 
    RowBox[{"p2", "\[Rule]", 
     RowBox[{"1", "-", "p"}]}]}], "/.", 
   RowBox[{"p1", "\[Rule]", "p"}]}], "]"}]], "Input",
 CellChangeTimes->{{3.534762827181192*^9, 3.53476282997192*^9}, {
   3.534762986238853*^9, 3.534763000645768*^9}, {3.534763049376401*^9, 
   3.5347630596141167`*^9}, 3.534763935921747*^9, {3.534763996892866*^9, 
   3.5347639996367188`*^9}}],

Cell[BoxData["0"], "Output",
 CellChangeTimes->{{3.534762758216*^9, 3.53476283051271*^9}, {
   3.534762970427471*^9, 3.534763001030748*^9}, {3.534763045723621*^9, 
   3.534763059942491*^9}, {3.534763933119177*^9, 3.5347639389271603`*^9}, 
   3.534764000077279*^9, 3.534769466884437*^9, 3.534797705886609*^9, 
   3.534848919168274*^9, 3.5348551239334583`*^9, 3.534867706581542*^9, 
   3.534867920447276*^9, 3.535223302910163*^9, 3.535386095399727*^9, 
   3.5354554513222103`*^9, 3.5355917565335493`*^9, 3.536430186634199*^9, 
   3.5366640681228848`*^9, 3.53727549185555*^9, 3.53727816883939*^9, 
   3.537359835877013*^9, 3.537617239615663*^9, 3.5396876287025223`*^9, 
   3.574261824604347*^9, 3.5764307251762447`*^9, {3.57649721753585*^9, 
   3.576497233637146*^9}, 3.585476812472204*^9, 3.585817159012137*^9, 
   3.5858171989664297`*^9, {3.5858174034004297`*^9, 3.585817419592894*^9}, 
   3.585817753075604*^9, {3.586467607493724*^9, 3.586467622732292*^9}, 
   3.586468951242999*^9, {3.5873526150909357`*^9, 3.58735263152575*^9}}]
}, Open  ]],

Cell["\<\
Thus, in this perfectly symmetrical case, we have a simplified model where \
the dynamics can be completely described by p, the frequency of the \
high-fitness allele in each patch:\
\>", "Text",
 CellChangeTimes->{{3.534764005019994*^9, 3.534764039152523*^9}, {
  3.53476408156385*^9, 3.534764093384304*^9}}],

Cell[CellGroupData[{

Cell[BoxData[
 RowBox[{"symnext", "=", 
  RowBox[{"FullSimplify", "[", 
   RowBox[{
    RowBox[{"next1", "/.", 
     RowBox[{"p2", "\[Rule]", 
      RowBox[{"1", "-", "p"}]}]}], "/.", 
    RowBox[{"p1", "\[Rule]", "p"}]}], "]"}]}]], "Input",
 CellChangeTimes->{{3.5347641016841927`*^9, 3.534764127455179*^9}, {
  3.5347641676751137`*^9, 3.534764201993208*^9}, {3.534764273230247*^9, 
  3.534764278013885*^9}, {3.53476441380268*^9, 3.534764426353932*^9}}],

Cell[BoxData[
 FractionBox[
  RowBox[{"p", "-", 
   RowBox[{"p", " ", 
    RowBox[{"mH", "[", "p", "]"}]}], "+", 
   RowBox[{
    RowBox[{"(", 
     RowBox[{
      RowBox[{"-", "1"}], "+", "c"}], ")"}], " ", 
    RowBox[{"(", 
     RowBox[{
      RowBox[{"-", "1"}], "+", "p"}], ")"}], " ", 
    RowBox[{"mL", "[", "p", "]"}]}]}], 
  RowBox[{"1", "+", 
   RowBox[{
    RowBox[{"(", 
     RowBox[{
      RowBox[{"-", "1"}], "+", "p"}], ")"}], " ", "s"}], "+", 
   RowBox[{"p", " ", 
    RowBox[{"(", 
     RowBox[{
      RowBox[{"c", " ", 
       RowBox[{"(", 
        RowBox[{
         RowBox[{"-", "1"}], "+", "s"}], ")"}]}], "-", "s"}], ")"}], " ", 
    RowBox[{"mH", "[", "p", "]"}]}], "+", 
   RowBox[{
    RowBox[{"(", 
     RowBox[{
      RowBox[{"-", "1"}], "+", "p"}], ")"}], " ", 
    RowBox[{"(", 
     RowBox[{"c", "-", "s"}], ")"}], " ", 
    RowBox[{"mL", "[", "p", "]"}]}]}]]], "Output",
 CellChangeTimes->{{3.534764102146888*^9, 3.534764128226712*^9}, {
   3.534764175076232*^9, 3.534764202420164*^9}, 3.5347642784556503`*^9, 
   3.534764427032131*^9, 3.534769466940991*^9, 3.534797706774625*^9, 
   3.534848919873513*^9, 3.534855125797728*^9, 3.534867708225122*^9, 
   3.5348679208682537`*^9, 3.535223303309761*^9, 3.535386095776087*^9, 
   3.535455452325193*^9, 3.535591757522393*^9, 3.536430187088715*^9, 
   3.536664068781584*^9, 3.537275494181973*^9, 3.537278169915514*^9, 
   3.537359836099907*^9, 3.537617240197805*^9, 3.5396876294171143`*^9, 
   3.574261828265867*^9, 3.576430729556293*^9, 3.576497235190881*^9, 
   3.585476814674355*^9, 3.585817160566287*^9, 3.585817199131895*^9, {
   3.58581740356568*^9, 3.585817419772511*^9}, 3.5858177532628117`*^9, {
   3.586467608684329*^9, 3.586467622942518*^9}, 3.5864689512610817`*^9, 
   3.5873526332067423`*^9}]
}, Open  ]],

Cell["\<\
To proceed further, we assume that the migration rates are not frequency \
dependent (e.g., they depend on an individuals assessment of its fitness in \
the two environments rather than by its assessment of its fitness relative to \
others).  This gives us a recursion equation mapping p[t] to p[t+1]:\
\>", "Text",
 CellChangeTimes->{{3.534764216590507*^9, 3.534764219435951*^9}, {
  3.534764261862536*^9, 3.534764263778718*^9}, {3.5347642944921837`*^9, 
  3.534764297977982*^9}, {3.5347643740506353`*^9, 3.5347644103110523`*^9}, {
  3.535317348603436*^9, 3.535317365420642*^9}, {3.574261857767766*^9, 
  3.5742618587672997`*^9}}],

Cell[CellGroupData[{

Cell[BoxData[
 RowBox[{"recursion", "=", 
  RowBox[{
   RowBox[{
    RowBox[{"symnext", "/.", 
     RowBox[{
      RowBox[{"mH", "[", "p", "]"}], "\[Rule]", "mH"}]}], "/.", 
    RowBox[{
     RowBox[{"mL", "[", "p", "]"}], "\[Rule]", "mL"}]}], "/.", 
   RowBox[{"p", "\[Rule]", 
    RowBox[{"p", "[", "t", "]"}]}]}]}]], "Input",
 CellChangeTimes->{{3.534764430274486*^9, 3.534764442904817*^9}, {
  3.5353173674775457`*^9, 3.5353173696234293`*^9}, {3.535367991050559*^9, 
  3.535367993080285*^9}}],

Cell[BoxData[
 FractionBox[
  RowBox[{
   RowBox[{
    RowBox[{"(", 
     RowBox[{
      RowBox[{"-", "1"}], "+", "c"}], ")"}], " ", "mL", " ", 
    RowBox[{"(", 
     RowBox[{
      RowBox[{"-", "1"}], "+", 
      RowBox[{"p", "[", "t", "]"}]}], ")"}]}], "+", 
   RowBox[{"p", "[", "t", "]"}], "-", 
   RowBox[{"mH", " ", 
    RowBox[{"p", "[", "t", "]"}]}]}], 
  RowBox[{"1", "+", 
   RowBox[{"mL", " ", 
    RowBox[{"(", 
     RowBox[{"c", "-", "s"}], ")"}], " ", 
    RowBox[{"(", 
     RowBox[{
      RowBox[{"-", "1"}], "+", 
      RowBox[{"p", "[", "t", "]"}]}], ")"}]}], "+", 
   RowBox[{"s", " ", 
    RowBox[{"(", 
     RowBox[{
      RowBox[{"-", "1"}], "+", 
      RowBox[{"p", "[", "t", "]"}]}], ")"}]}], "+", 
   RowBox[{"mH", " ", 
    RowBox[{"(", 
     RowBox[{
      RowBox[{"c", " ", 
       RowBox[{"(", 
        RowBox[{
         RowBox[{"-", "1"}], "+", "s"}], ")"}]}], "-", "s"}], ")"}], " ", 
    RowBox[{"p", "[", "t", "]"}]}]}]]], "Output",
 CellChangeTimes->{{3.534764436447522*^9, 3.534764443341866*^9}, 
   3.5347645629226103`*^9, 3.534769466970908*^9, 3.5347977068708963`*^9, 
   3.5348489198791943`*^9, 3.534855135654948*^9, 3.534867710085126*^9, 
   3.534867920899055*^9, 3.535223303364987*^9, 3.535317370784746*^9, {
   3.535324559501049*^9, 3.535324588331377*^9}, 3.5353678556958113`*^9, 
   3.5353679946084623`*^9, 3.5353860958011103`*^9, 3.535455452404546*^9, 
   3.5355917576383333`*^9, 3.536430187117506*^9, 3.536664068811257*^9, 
   3.537275494396491*^9, 3.537278170013364*^9, 3.537359836145721*^9, 
   3.537617240263921*^9, 3.53968762952284*^9, 3.574261863148188*^9, 
   3.576430729868384*^9, 3.576497235378273*^9, 3.585476814760713*^9, 
   3.585817160638999*^9, 3.585817199153377*^9, {3.585817403586231*^9, 
   3.585817419810169*^9}, 3.585817753292984*^9, {3.586467609000461*^9, 
   3.586467623033267*^9}, 3.586468951294175*^9, 3.587352633379064*^9}]
}, Open  ]],

Cell["\<\
Gathering terms involving the p[t], we can write this recursion as:\
\>", "Text",
 CellChangeTimes->{{3.535317329357806*^9, 3.535317385705772*^9}}],

Cell[CellGroupData[{

Cell[BoxData[
 RowBox[{"subX", "=", 
  RowBox[{"Flatten", "[", 
   RowBox[{"Solve", "[", 
    RowBox[{
     RowBox[{"{", 
      RowBox[{
       RowBox[{"Xa", "==", 
        RowBox[{
         RowBox[{"s", 
          RowBox[{"(", 
           RowBox[{"1", "-", "mL", "-", 
            RowBox[{
             RowBox[{"(", 
              RowBox[{"1", "-", "c"}], ")"}], "mH"}]}], ")"}]}], "+", 
         RowBox[{"c", 
          RowBox[{"(", 
           RowBox[{"mL", "-", "mH"}], ")"}]}]}]}], ",", 
       RowBox[{"Xb", "==", 
        RowBox[{
         RowBox[{
          RowBox[{"-", "s"}], 
          RowBox[{"(", 
           RowBox[{"1", "-", "mL"}], ")"}]}], "+", 
         RowBox[{"(", 
          RowBox[{"mH", "+", 
           RowBox[{"mL", 
            RowBox[{"(", 
             RowBox[{"1", "-", 
              RowBox[{"2", "c"}]}], ")"}]}]}], ")"}]}]}], ",", 
       RowBox[{"Xc", "==", 
        RowBox[{
         RowBox[{"-", 
          RowBox[{"(", 
           RowBox[{"1", "-", "c"}], ")"}]}], "mL"}]}]}], "}"}], ",", 
     RowBox[{"{", 
      RowBox[{"mL", ",", "mH", ",", "c"}], "}"}]}], "]"}], "]"}]}]], "Input",
 CellChangeTimes->{{3.535214080211915*^9, 3.535214102588314*^9}, {
  3.535214753483284*^9, 3.535214756747212*^9}, {3.535215207089444*^9, 
  3.5352152081099*^9}, {3.5353231489754047`*^9, 3.5353231548869753`*^9}, {
  3.535323337871365*^9, 3.535323340718258*^9}}],

Cell[BoxData[
 RowBox[{"{", 
  RowBox[{
   RowBox[{"mL", "\[Rule]", 
    FractionBox[
     RowBox[{
      RowBox[{"(", 
       RowBox[{
        RowBox[{"-", "1"}], "+", "s"}], ")"}], " ", "Xc", " ", 
      RowBox[{"(", 
       RowBox[{"s", "+", "Xb", "+", 
        RowBox[{"2", " ", "Xc"}]}], ")"}]}], 
     RowBox[{"Xa", "+", "Xb", "+", 
      RowBox[{"2", " ", "Xc"}], "-", 
      RowBox[{"2", " ", "s", " ", "Xc"}], "+", 
      RowBox[{
       SuperscriptBox["s", "2"], " ", "Xc"}]}]]}], ",", 
   RowBox[{"mH", "\[Rule]", 
    FractionBox[
     RowBox[{
      RowBox[{"(", 
       RowBox[{"Xa", "+", "Xb", "+", "Xc"}], ")"}], " ", 
      RowBox[{"(", 
       RowBox[{"s", "+", "Xb", "+", 
        RowBox[{"2", " ", "Xc"}]}], ")"}]}], 
     RowBox[{"Xa", "+", "Xb", "+", 
      RowBox[{"2", " ", "Xc"}], "-", 
      RowBox[{"2", " ", "s", " ", "Xc"}], "+", 
      RowBox[{
       SuperscriptBox["s", "2"], " ", "Xc"}]}]]}], ",", 
   RowBox[{"c", "\[Rule]", 
    FractionBox[
     RowBox[{
      RowBox[{"-", "s"}], "+", 
      SuperscriptBox["s", "2"], "+", "Xa", "+", 
      RowBox[{"s", " ", "Xb"}], "+", 
      RowBox[{
       SuperscriptBox["s", "2"], " ", "Xc"}]}], 
     RowBox[{
      RowBox[{"(", 
       RowBox[{
        RowBox[{"-", "1"}], "+", "s"}], ")"}], " ", 
      RowBox[{"(", 
       RowBox[{"s", "+", "Xb", "+", 
        RowBox[{"2", " ", "Xc"}]}], ")"}]}]]}]}], "}"}]], "Output",
 CellChangeTimes->{{3.5352140988753147`*^9, 3.535214103019442*^9}, 
   3.535214133505579*^9, 3.535214757154443*^9, {3.535215188801176*^9, 
   3.53521520878093*^9}, 3.535224453026206*^9, 3.535323161711849*^9, 
   3.535323341913824*^9, 3.535323504517743*^9, 3.535324787346827*^9, 
   3.5353248265453987`*^9, 3.5354587796672*^9, 3.574263388449356*^9, 
   3.585475284987076*^9, 3.585476814801557*^9, 3.585817161010193*^9, 
   3.585817199186823*^9, {3.585817403620323*^9, 3.585817419848359*^9}, 
   3.585817753348133*^9, {3.586467609306402*^9, 3.586467623067779*^9}, 
   3.5864689513281927`*^9, 3.587352639461966*^9}]
}, Open  ]],

Cell[BoxData[
 RowBox[{
  RowBox[{"unsubX", "=", 
   RowBox[{"{", 
    RowBox[{
     RowBox[{"Xa", "->", 
      RowBox[{
       RowBox[{"s", 
        RowBox[{"(", 
         RowBox[{"1", "-", "mL", "-", 
          RowBox[{
           RowBox[{"(", 
            RowBox[{"1", "-", "c"}], ")"}], "mH"}]}], ")"}]}], "+", 
       RowBox[{"c", 
        RowBox[{"(", 
         RowBox[{"mL", "-", "mH"}], ")"}]}]}]}], ",", 
     RowBox[{"Xb", "->", 
      RowBox[{
       RowBox[{
        RowBox[{"-", "s"}], 
        RowBox[{"(", 
         RowBox[{"1", "-", "mL"}], ")"}]}], "+", 
       RowBox[{"(", 
        RowBox[{"mH", "+", 
         RowBox[{"mL", 
          RowBox[{"(", 
           RowBox[{"1", "-", 
            RowBox[{"2", "c"}]}], ")"}]}]}], ")"}]}]}], ",", 
     RowBox[{"Xc", "->", 
      RowBox[{
       RowBox[{"-", 
        RowBox[{"(", 
         RowBox[{"1", "-", "c"}], ")"}]}], "mL"}]}], ",", 
     RowBox[{"Xd", "->", 
      RowBox[{"(", 
       RowBox[{"1", "-", "mH", "-", "mL", "+", 
        RowBox[{"c", " ", "mL"}]}], ")"}]}]}], " ", "}"}]}], ";"}]], "Input",
 CellChangeTimes->{{3.5353678443769007`*^9, 3.5353678482241592`*^9}}],

Cell[BoxData[
 RowBox[{
  RowBox[{"recursionX", "=", 
   FractionBox[
    RowBox[{
     RowBox[{"Xd", " ", 
      RowBox[{"p", "[", "t", "]"}]}], "-", "Xc"}], 
    RowBox[{
     RowBox[{"Xa", " ", 
      RowBox[{"p", "[", "t", "]"}]}], "+", 
     RowBox[{"(", 
      RowBox[{"Xd", "+", "Xb"}], ")"}]}]]}], ";"}]], "Input",
 CellChangeTimes->{{3.574274025718175*^9, 3.574274029057797*^9}}],

Cell[CellGroupData[{

Cell[BoxData[
 RowBox[{
  RowBox[{
   RowBox[{"recursionX", "-", "recursion"}], "/.", "unsubX"}], "//", 
  "FullSimplify"}]], "Input",
 CellChangeTimes->{{3.534868384345969*^9, 3.534868427928833*^9}, {
   3.535194906758494*^9, 3.535194908767603*^9}, 3.535194942145186*^9, {
   3.535286931286358*^9, 3.5352869331441*^9}, {3.535286973775281*^9, 
   3.535286990132289*^9}, {3.5353173969971867`*^9, 3.535317454969099*^9}, 
   3.535317493712997*^9, {3.535323352301021*^9, 3.535323397571958*^9}, {
   3.5353234796999702`*^9, 3.535323493241818*^9}, 3.535323534066443*^9, {
   3.535324179377412*^9, 3.535324214215899*^9}, {3.535324297233871*^9, 
   3.535324498925932*^9}, {3.535324533291787*^9, 3.535324584902904*^9}, {
   3.535367851896003*^9, 3.5353678611066923`*^9}, 3.535367997691559*^9, 
   3.574274033020837*^9}],

Cell[BoxData["0"], "Output",
 CellChangeTimes->{{3.53486842479355*^9, 3.534868428264711*^9}, 
   3.5352869337885923`*^9, {3.5352869834412613`*^9, 3.535286993782681*^9}, 
   3.535288030407336*^9, 3.535288288144946*^9, 3.535317456771578*^9, 
   3.535317494597781*^9, {3.5353233700453033`*^9, 3.5353233747369137`*^9}, {
   3.53532347753587*^9, 3.535323506357094*^9}, 3.5353235370763617`*^9, {
   3.535324301457368*^9, 3.5353244422157907`*^9}, 3.535324499634225*^9, 
   3.535324552872198*^9, {3.5353245855926733`*^9, 3.535324589015544*^9}, 
   3.535367862189983*^9, 3.535367998080655*^9, 3.535386095849811*^9, 
   3.5354554524535*^9, 3.535591757734582*^9, 3.536430187184112*^9, 
   3.536664068878222*^9, 3.53727549447959*^9, 3.537278170065894*^9, 
   3.537359836210964*^9, 3.5376172403421707`*^9, 3.5396876295859423`*^9, 
   3.574261869026469*^9, 3.574274033616971*^9, 3.5764307300351553`*^9, 
   3.576497235431802*^9, 3.58547682082073*^9, 3.585817161089913*^9, 
   3.5858171992648582`*^9, {3.585817403698001*^9, 3.5858174199239798`*^9}, 
   3.585817753441718*^9, 3.586467623254212*^9, 3.586468951412099*^9, 
   3.58735264050561*^9}]
}, Open  ]],

Cell["\<\
The form is chosen such that the equilibrium (found below) has the standard \
{a,b,c} coefficients.\
\>", "Text",
 CellChangeTimes->{{3.5353245909814997`*^9, 3.535324622427978*^9}}],

Cell[TextData[{
 "We\[CloseCurlyQuote]ll also sometimes measure the degree of AHC as ",
 Cell[BoxData[
  RowBox[{"\[Delta]m", "=", 
   RowBox[{"mL", "-", "mH"}]}]],
  CellChangeTimes->{
   3.535197578953602*^9, 3.535197657047393*^9, 3.535197946055745*^9, 
    3.535198074192932*^9, 3.535198119421165*^9, {3.5351983120004387`*^9, 
    3.535198321638246*^9}}],
 ", with the average degree of migration equalling ",
 Cell[BoxData[
  RowBox[{
   RowBox[{
    RowBox[{"(", 
     RowBox[{"mL", "+", "mH"}], ")"}], "/", "2"}], "\[Equal]", 
   OverscriptBox["m", "_"]}]],
  CellChangeTimes->{{3.535197544174286*^9, 3.535197578516365*^9}, {
   3.535197943475482*^9, 3.5351979450263567`*^9}, {3.535198318605679*^9, 
   3.535198321222863*^9}}],
 "."
}], "Text",
 CellChangeTimes->{{3.535201477184413*^9, 3.535201591285571*^9}, {
  3.5353250920306377`*^9, 3.535325106285429*^9}, {3.535371862832685*^9, 
  3.535371904302524*^9}}],

Cell[CellGroupData[{

Cell[BoxData[
 RowBox[{"subm", "=", 
  RowBox[{"Flatten", "[", 
   RowBox[{"Solve", "[", 
    RowBox[{
     RowBox[{"{", 
      RowBox[{
       RowBox[{
        RowBox[{"mL", "-", "mH"}], "\[Equal]", "\[Delta]m"}], ",", 
       RowBox[{
        RowBox[{
         RowBox[{"(", 
          RowBox[{"mL", "+", " ", "mH"}], ")"}], "/", "2"}], "\[Equal]", 
        OverscriptBox["m", "_"]}]}], "}"}], ",", 
     RowBox[{"{", 
      RowBox[{"mL", ",", "mH"}], "}"}]}], "]"}], "]"}]}]], "Input",
 CellChangeTimes->{{3.535197544174286*^9, 3.535197578516365*^9}, {
   3.535197943475482*^9, 3.5351979450263567`*^9}, {3.535198318605679*^9, 
   3.535198321222863*^9}, {3.5352020020313187`*^9, 3.535202004856388*^9}, {
   3.5352020487316113`*^9, 3.535202052003434*^9}, 3.535215140549674*^9}],

Cell[BoxData[
 RowBox[{"{", 
  RowBox[{
   RowBox[{"mL", "\[Rule]", 
    RowBox[{
     FractionBox["1", "2"], " ", 
     RowBox[{"(", 
      RowBox[{"\[Delta]m", "+", 
       RowBox[{"2", " ", 
        OverscriptBox["m", "_"]}]}], ")"}]}]}], ",", 
   RowBox[{"mH", "\[Rule]", 
    RowBox[{
     RowBox[{"-", 
      FractionBox["\[Delta]m", "2"]}], "+", 
     OverscriptBox["m", "_"]}]}]}], "}"}]], "Output",
 CellChangeTimes->{
  3.535197578953602*^9, 3.535197657047393*^9, 3.535197946055745*^9, 
   3.535198074192932*^9, 3.535198119421165*^9, {3.5351983120004387`*^9, 
   3.535198321638246*^9}, 3.535201595090538*^9, 3.535202005473117*^9, 
   3.535202053172228*^9, 3.535215142139039*^9, 3.535223404961836*^9, 
   3.5353250990453997`*^9, 3.535386095884182*^9, 3.535455452487173*^9, 
   3.53559175776973*^9, 3.5364301872190857`*^9, 3.5366640689203777`*^9, 
   3.537275494591061*^9, 3.5372781701082706`*^9, 3.53735983644033*^9, 
   3.537617240376441*^9, 3.5396876296388206`*^9, 3.57426187484266*^9, 
   3.576430730746072*^9, 3.576497235696574*^9, 3.5854768209100313`*^9, 
   3.585817161143713*^9, 3.58581719929888*^9, {3.585817403732711*^9, 
   3.5858174199586143`*^9}, 3.5858177534756536`*^9, 3.586467623284881*^9, 
   3.586468951445416*^9, 3.587352640821249*^9}]
}, Open  ]],

Cell[CellGroupData[{

Cell[BoxData[
 RowBox[{"unsubm", "=", 
  RowBox[{"Flatten", "[", 
   RowBox[{"Solve", "[", 
    RowBox[{
     RowBox[{"{", 
      RowBox[{
       RowBox[{
        RowBox[{"mL", "-", "mH"}], "\[Equal]", "\[Delta]m"}], ",", 
       RowBox[{
        RowBox[{
         RowBox[{"(", 
          RowBox[{"mL", "+", " ", "mH"}], ")"}], "/", "2"}], "\[Equal]", 
        OverscriptBox["m", "_"]}]}], "}"}], ",", 
     RowBox[{"{", 
      RowBox[{"\[Delta]m", ",", 
       OverscriptBox["m", "_"]}], "}"}]}], "]"}], "]"}]}]], "Input",
 CellChangeTimes->{{3.535214033621409*^9, 3.535214042010427*^9}, {
  3.5352151454491367`*^9, 3.5352151491228447`*^9}}],

Cell[BoxData[
 RowBox[{"{", 
  RowBox[{
   RowBox[{"\[Delta]m", "\[Rule]", 
    RowBox[{
     RowBox[{"-", "mH"}], "+", "mL"}]}], ",", 
   RowBox[{
    OverscriptBox["m", "_"], "\[Rule]", 
    FractionBox[
     RowBox[{"mH", "+", "mL"}], "2"]}]}], "}"}]], "Output",
 CellChangeTimes->{
  3.535214042370778*^9, {3.5352151458094473`*^9, 3.5352151494654493`*^9}, 
   3.53522340586353*^9, 3.5353251008965883`*^9, 3.535386095916883*^9, 
   3.53545545252017*^9, 3.535591757803055*^9, 3.53643018724865*^9, 
   3.5366640689575644`*^9, 3.53727549462868*^9, 3.537278170139988*^9, 
   3.537359836511685*^9, 3.53761724041*^9, 3.5396876297369413`*^9, 
   3.574261877133527*^9, 3.576430731004795*^9, 3.5764972357332573`*^9, 
   3.5854768209398108`*^9, 3.585817161204965*^9, 3.585817199332964*^9, {
   3.585817403765884*^9, 3.585817419991521*^9}, 3.585817753511054*^9, 
   3.586467623338345*^9, 3.586468951480853*^9, 3.587352640934531*^9}]
}, Open  ]],

Cell["\<\
In the following, we\[CloseCurlyQuote]ll assume:\
\>", "Text",
 CellChangeTimes->{{3.5353248781761103`*^9, 3.5353248832792883`*^9}}],

Cell[BoxData[
 RowBox[{
  RowBox[{"assume", "=", 
   RowBox[{"{", 
    RowBox[{
     RowBox[{"0", "<", "p0", "<", "1"}], ",", 
     RowBox[{"0", "<", 
      OverscriptBox["p", "^"], "<", "1"}], ",", 
     RowBox[{"0", "<", "c", "<", "1"}], ",", 
     RowBox[{"0", "<", "s", "<", "1"}], ",", 
     RowBox[{"0", "<", "mL", "<", "1"}], ",", 
     RowBox[{"0", "<", "mH", "<", "1"}], ",", 
     RowBox[{"0", "<", 
      OverscriptBox["m", "_"], "<", "1"}]}], "}"}]}], ";"}]], "Input",
 CellChangeTimes->{{3.535198733222077*^9, 3.5351987462631607`*^9}, {
   3.535325934271132*^9, 3.535325936604081*^9}, {3.535368276361676*^9, 
   3.535368280248087*^9}, {3.535372315657425*^9, 3.535372329664592*^9}, 
   3.574263839071986*^9}],

Cell[CellGroupData[{

Cell[BoxData[
 RowBox[{"equilsolves", "=", 
  RowBox[{"Collect", "[", 
   RowBox[{
    RowBox[{
     RowBox[{
      OverscriptBox["p", "^"], 
      RowBox[{"(", 
       RowBox[{
        RowBox[{"Xa", " ", 
         OverscriptBox["p", "^"]}], "+", 
        RowBox[{"(", 
         RowBox[{"Xd", "+", "Xb"}], ")"}]}], ")"}]}], "-", 
     RowBox[{"(", 
      RowBox[{
       RowBox[{"Xd", " ", 
        OverscriptBox["p", "^"]}], "-", "Xc"}], ")"}]}], ",", 
    OverscriptBox["p", "^"], ",", "Factor"}], "]"}]}]], "Input",
 CellChangeTimes->{{3.5351977000508738`*^9, 3.535197700871266*^9}, {
  3.535197746592678*^9, 3.5351977564511013`*^9}, {3.5351984320821733`*^9, 
  3.535198450552546*^9}, {3.5353247610381527`*^9, 3.535324776287045*^9}, {
  3.5864681741558323`*^9, 3.58646818111237*^9}}],

Cell[BoxData[
 RowBox[{"Xc", "+", 
  RowBox[{"Xb", " ", 
   OverscriptBox["p", "^"]}], "+", 
  RowBox[{"Xa", " ", 
   SuperscriptBox[
    OverscriptBox["p", "^"], "2"]}]}]], "Output",
 CellChangeTimes->{{3.535197757557951*^9, 3.535197769115857*^9}, 
   3.535197809604395*^9, {3.535197839900251*^9, 3.53519785601656*^9}, 
   3.535197898288659*^9, {3.5351984354127693`*^9, 3.535198451010728*^9}, 
   3.5352233033948107`*^9, 3.535324776945202*^9, 3.535324830332299*^9, 
   3.574263383441687*^9, 3.586467679526978*^9, 3.5864681954487553`*^9, 
   3.586468951546454*^9, 3.587352640973007*^9}]
}, Open  ]],

Cell[BoxData[
 RowBox[{
  RowBox[{"equil", "=", 
   RowBox[{
    FractionBox[
     RowBox[{
      RowBox[{"-", "Xb"}], "+", 
      SqrtBox[
       RowBox[{
        SuperscriptBox["Xb", "2"], "-", 
        RowBox[{"4", "Xa", " ", "Xc"}]}]]}], 
     RowBox[{"2", " ", "Xa"}]], "/.", "unsubX"}]}], ";"}]], "Input",
 CellChangeTimes->{{3.574264278458226*^9, 3.5742642913474083`*^9}}]
}, Closed]],

Cell[CellGroupData[{

Cell["\<\
First generation contribution of GDD to local adaptation\
\>", "Subsection",
 CellChangeTimes->{{3.500832158664137*^9, 3.500832172626584*^9}, {
   3.5236995471164923`*^9, 3.523699547746917*^9}, 3.523700762854382*^9, {
   3.5239571233217487`*^9, 3.523957124593505*^9}, {3.534762728567211*^9, 
   3.534762729636827*^9}, {3.534763833263401*^9, 3.5347638368300867`*^9}, {
   3.535215761522287*^9, 3.535215763985014*^9}, 3.535287268478467*^9, 
   3.5353173069985332`*^9, {3.535371528625532*^9, 3.535371531329667*^9}, {
   3.5354655559552593`*^9, 3.535465561306905*^9}, {3.574265375050971*^9, 
   3.574265386032757*^9}}],

Cell["\<\
Here we write the difference in the response to selection over the course of \
one generation with and without GDD, starting with no local adaptation:\
\>", "Text",
 CellChangeTimes->{{3.5353720221646214`*^9, 3.535372039603162*^9}, {
  3.535372430194593*^9, 3.5353724346104918`*^9}, {3.574263856287168*^9, 
  3.574263857186264*^9}}],

Cell[CellGroupData[{

Cell[BoxData[
 RowBox[{
  RowBox[{
   RowBox[{"recursion", "/.", "subm"}], "/.", 
   RowBox[{
    RowBox[{"p", "[", "t", "]"}], "\[Rule]", 
    RowBox[{"1", "/", "2"}]}]}], "//", "Simplify"}]], "Input",
 CellChangeTimes->{{3.535371917071993*^9, 3.535371918399083*^9}, {
  3.53537204312433*^9, 3.535372046324439*^9}, {3.5353721043775587`*^9, 
  3.535372105706682*^9}, {3.5353724266197844`*^9, 3.535372426875513*^9}}],

Cell[BoxData[
 FractionBox[
  RowBox[{
   RowBox[{"-", "2"}], "+", 
   RowBox[{
    RowBox[{"(", 
     RowBox[{
      RowBox[{"-", "2"}], "+", "c"}], ")"}], " ", "\[Delta]m"}], "+", 
   RowBox[{"2", " ", "c", " ", 
    OverscriptBox["m", "_"]}]}], 
  RowBox[{
   RowBox[{"-", "4"}], "+", 
   RowBox[{"s", " ", 
    RowBox[{"(", 
     RowBox[{"2", "+", 
      RowBox[{
       RowBox[{"(", 
        RowBox[{
         RowBox[{"-", "2"}], "+", "c"}], ")"}], " ", "\[Delta]m"}]}], ")"}]}],
    "-", 
   RowBox[{"2", " ", "c", " ", 
    RowBox[{"(", 
     RowBox[{
      RowBox[{"-", "2"}], "+", "s"}], ")"}], " ", 
    OverscriptBox["m", "_"]}]}]]], "Output",
 CellChangeTimes->{{3.535372078725301*^9, 3.535372106277248*^9}, 
   3.5353721424937963`*^9, {3.535372243861855*^9, 3.5353722591709538`*^9}, 
   3.535372383008539*^9, {3.535372413914012*^9, 3.5353724373340797`*^9}, {
   3.535373084285651*^9, 3.535373093868347*^9}, 3.535373131780199*^9, 
   3.535373166205435*^9, 3.535373202831493*^9, 3.535455452620796*^9, 
   3.5742625201998043`*^9}]
}, Open  ]],

Cell["\<\
The mean fitness is the denominator term, which must be positive:\
\>", "Text",
 CellChangeTimes->{{3.574262593726269*^9, 3.5742626020358152`*^9}}],

Cell[CellGroupData[{

Cell[BoxData[
 RowBox[{"meanw", "=", 
  RowBox[{
   RowBox[{
    RowBox[{
     RowBox[{
      RowBox[{
       RowBox[{"Xa", " ", 
        RowBox[{"p", "[", "t", "]"}]}], "+", 
       RowBox[{"(", 
        RowBox[{"Xd", "+", "Xb"}], ")"}]}], "/.", "unsubX"}], "/.", "subm"}], 
    "/.", 
    RowBox[{
     RowBox[{"p", "[", "t", "]"}], "\[Rule]", 
     RowBox[{"1", "/", "2"}]}]}], "//", "Factor"}]}]], "Input",
 CellChangeTimes->{{3.574262602918076*^9, 3.574262633382608*^9}}],

Cell[BoxData[
 RowBox[{
  FractionBox["1", "4"], " ", 
  RowBox[{"(", 
   RowBox[{"4", "-", 
    RowBox[{"2", " ", "s"}], "+", 
    RowBox[{"2", " ", "s", " ", "\[Delta]m"}], "-", 
    RowBox[{"c", " ", "s", " ", "\[Delta]m"}], "-", 
    RowBox[{"4", " ", "c", " ", 
     OverscriptBox["m", "_"]}], "+", 
    RowBox[{"2", " ", "c", " ", "s", " ", 
     OverscriptBox["m", "_"]}]}], ")"}]}]], "Output",
 CellChangeTimes->{{3.574262623017756*^9, 3.574262633805688*^9}}]
}, Open  ]],

Cell["\<\
The allele frequency in the next generation will rise above 1/2 if the \
following is positive:\
\>", "Text",
 CellChangeTimes->{{3.574262491878664*^9, 3.574262508670156*^9}}],

Cell[CellGroupData[{

Cell[BoxData[
 RowBox[{
  RowBox[{
   RowBox[{
    RowBox[{"(", 
     RowBox[{"recursion", "-", 
      RowBox[{"1", "/", "2"}]}], ")"}], "/.", "subm"}], "/.", 
   RowBox[{
    RowBox[{"p", "[", "t", "]"}], "\[Rule]", 
    RowBox[{"1", "/", "2"}]}]}], "//", "Factor"}]], "Input",
 CellChangeTimes->{
  3.574262566409687*^9, {3.5742626739258966`*^9, 3.574262674466263*^9}}],

Cell[BoxData[
 RowBox[{"-", 
  FractionBox[
   RowBox[{
    RowBox[{"2", " ", "s"}], "+", 
    RowBox[{"4", " ", "\[Delta]m"}], "-", 
    RowBox[{"2", " ", "c", " ", "\[Delta]m"}], "-", 
    RowBox[{"2", " ", "s", " ", "\[Delta]m"}], "+", 
    RowBox[{"c", " ", "s", " ", "\[Delta]m"}], "-", 
    RowBox[{"2", " ", "c", " ", "s", " ", 
     OverscriptBox["m", "_"]}]}], 
   RowBox[{"2", " ", 
    RowBox[{"(", 
     RowBox[{
      RowBox[{"-", "4"}], "+", 
      RowBox[{"2", " ", "s"}], "-", 
      RowBox[{"2", " ", "s", " ", "\[Delta]m"}], "+", 
      RowBox[{"c", " ", "s", " ", "\[Delta]m"}], "+", 
      RowBox[{"4", " ", "c", " ", 
       OverscriptBox["m", "_"]}], "-", 
      RowBox[{"2", " ", "c", " ", "s", " ", 
       OverscriptBox["m", "_"]}]}], ")"}]}]]}]], "Output",
 CellChangeTimes->{
  3.574262566779151*^9, {3.5742626866766243`*^9, 3.574262720544894*^9}, 
   3.57426277451748*^9}]
}, Open  ]],

Cell[CellGroupData[{

Cell[BoxData[
 RowBox[{
  RowBox[{"8", "*", "%", "*", "meanw"}], "//", "Factor"}]], "Input",
 CellChangeTimes->{{3.574262680957055*^9, 3.574262718242086*^9}}],

Cell[BoxData[
 RowBox[{
  RowBox[{"2", " ", "s"}], "+", 
  RowBox[{"4", " ", "\[Delta]m"}], "-", 
  RowBox[{"2", " ", "c", " ", "\[Delta]m"}], "-", 
  RowBox[{"2", " ", "s", " ", "\[Delta]m"}], "+", 
  RowBox[{"c", " ", "s", " ", "\[Delta]m"}], "-", 
  RowBox[{"2", " ", "c", " ", "s", " ", 
   OverscriptBox["m", "_"]}]}]], "Output",
 CellChangeTimes->{{3.5742626876924467`*^9, 3.574262721664838*^9}, 
   3.5742627759039*^9}]
}, Open  ]],

Cell[CellGroupData[{

Cell[BoxData[{
 RowBox[{
  RowBox[{
   RowBox[{"2", " ", "s", " ", 
    RowBox[{"(", 
     RowBox[{"1", "-", 
      RowBox[{"c", " ", 
       OverscriptBox["m", "_"]}]}], ")"}]}], "+", 
   RowBox[{
    RowBox[{"(", 
     RowBox[{"2", "-", "c"}], ")"}], " ", 
    RowBox[{"(", 
     RowBox[{"2", "-", "s"}], ")"}], " ", "\[Delta]m"}]}], 
  ";"}], "\[IndentingNewLine]", 
 RowBox[{
  RowBox[{"%", "-", "%%"}], "//", "Factor"}]}], "Input",
 CellChangeTimes->{{3.574262740895297*^9, 3.574262772456892*^9}}],

Cell[BoxData["0"], "Output",
 CellChangeTimes->{3.574262776658264*^9}]
}, Open  ]],

Cell[TextData[{
 "Thus, the population will become maladapted, with p dropping below 1/2, if\n\
\n\t",
 Cell[BoxData[
  RowBox[{"\[Delta]m", " ", "<", " ", 
   RowBox[{"-", 
    FractionBox[
     RowBox[{"2", " ", "s", " ", 
      RowBox[{"(", 
       RowBox[{"1", "-", 
        RowBox[{"c", " ", 
         OverscriptBox["m", "_"]}]}], ")"}]}], 
     RowBox[{
      RowBox[{"(", 
       RowBox[{"2", "-", "c"}], ")"}], " ", 
      RowBox[{"(", 
       RowBox[{"2", "-", "s"}], ")"}]}]]}]}]],
  CellChangeTimes->{{3.574262740895297*^9, 3.574262772456892*^9}}]
}], "Text",
 CellChangeTimes->{{3.574262782023366*^9, 3.574262847053524*^9}, {
  3.574265418791872*^9, 3.574265418792047*^9}}],

Cell["\<\
The amount of local adaptation attributable to GDD after one generation:\
\>", "Text",
 CellChangeTimes->{{3.535372458585785*^9, 3.5353724907051497`*^9}, {
  3.535376550430312*^9, 3.53537655309381*^9}, {3.5742628719085407`*^9, 
  3.5742628903406343`*^9}}],

Cell[CellGroupData[{

Cell[BoxData[{
 RowBox[{
  RowBox[{
   RowBox[{"recursion", "/.", "subm"}], "/.", 
   RowBox[{
    RowBox[{"p", "[", "t", "]"}], "\[Rule]", 
    RowBox[{"1", "/", "2"}]}]}], ";"}], "\[IndentingNewLine]", 
 RowBox[{
  RowBox[{
   RowBox[{
    RowBox[{
     RowBox[{"(", 
      RowBox[{"%", "-", 
       RowBox[{"(", 
        RowBox[{"%", "/.", 
         RowBox[{"\[Delta]m", "\[Rule]", "0"}]}], ")"}]}], ")"}], "/", 
     RowBox[{"(", 
      RowBox[{"%", "-", 
       RowBox[{"1", "/", "2"}]}], ")"}]}], "//", "Factor"}], ";"}], 
  "\[IndentingNewLine]"}], "\[IndentingNewLine]", 
 RowBox[{" ", 
  RowBox[{
   RowBox[{
    FractionBox["\[Delta]m", 
     RowBox[{"\[Delta]m", "+", 
      RowBox[{"s", 
       RowBox[{"(", 
        RowBox[{
         FractionBox[
          RowBox[{
           RowBox[{"(", 
            RowBox[{"2", "-", "s"}], ")"}], 
           RowBox[{"(", 
            RowBox[{"1", "-", 
             RowBox[{"c", "  ", 
              OverscriptBox["m", "_"]}]}], ")"}]}], 
          RowBox[{"2", " ", 
           RowBox[{"(", 
            RowBox[{"2", "-", "c"}], ")"}], " ", 
           RowBox[{"(", 
            RowBox[{"1", "-", "s"}], ")"}]}]], "+", 
         RowBox[{
          FractionBox["s", 
           RowBox[{"4", " ", 
            RowBox[{"(", 
             RowBox[{"1", "-", "s"}], ")"}]}]], " ", "\[Delta]m"}]}], 
        ")"}]}]}]], "-", "%"}], "//", 
   "Factor"}]}], "\[IndentingNewLine]"}], "Input",
 CellChangeTimes->{{3.535372110272503*^9, 3.535372124722797*^9}, {
  3.535372245544664*^9, 3.535372257791275*^9}, {3.535372375244491*^9, 
  3.535372380388653*^9}, {3.5353724508355923`*^9, 3.535372456115296*^9}, {
  3.535375493815942*^9, 3.535375500519107*^9}, {3.535376561167132*^9, 
  3.535376561966867*^9}, {3.574262902504607*^9, 3.57426295777721*^9}, {
  3.5742631161152353`*^9, 3.574263121015382*^9}}],

Cell[BoxData["0"], "Output",
 CellChangeTimes->{{3.574262952700403*^9, 3.574262958240664*^9}, 
   3.574263259418704*^9}]
}, Open  ]],

Cell["\<\
The above is clearly positive with adaptive dispersal (\[Delta]m>0).  With \
maladaptive dispersal, there are two cases, depending on whether or not there \
is local adaptation in the next generation (p > 1/2).  First, rewrite the \
above as:\
\>", "Text",
 CellChangeTimes->{{3.535372503497518*^9, 3.5353725130885077`*^9}, {
  3.574262967508697*^9, 3.574262987542831*^9}, {3.574263028866081*^9, 
  3.5742630622956543`*^9}, {3.574263164543631*^9, 3.574263186899844*^9}, {
  3.574263302041629*^9, 3.5742633040972767`*^9}}],

Cell[CellGroupData[{

Cell[BoxData[
 RowBox[{" ", 
  RowBox[{
   RowBox[{
    RowBox[{
     RowBox[{
      FractionBox[
       RowBox[{"\[Delta]m", " ", "4", " ", 
        RowBox[{"(", 
         RowBox[{"2", "-", "c"}], ")"}], " ", 
        RowBox[{"(", 
         RowBox[{"1", "-", "s"}], ")"}]}], 
       RowBox[{
        RowBox[{"(", 
         RowBox[{"2", "-", "s"}], ")"}], " ", "8", "*", 
        RowBox[{"(", 
         RowBox[{"recursion", "-", 
          RowBox[{"1", "/", "2"}]}], ")"}], "*", "meanw"}]], "-", "%%"}], "/.",
      "subm"}], "/.", 
    RowBox[{
     RowBox[{"p", "[", "t", "]"}], "\[Rule]", 
     RowBox[{"1", "/", "2"}]}]}], "//", "Factor"}]}]], "Input",
 CellChangeTimes->{{3.5742631983238573`*^9, 3.574263256985547*^9}}],

Cell[BoxData["0"], "Output",
 CellChangeTimes->{{3.574263254713573*^9, 3.574263260774193*^9}}]
}, Open  ]],

Cell["\<\
If there is local adaptation (p>1/2) despite maladaptive dispersal \
(\[Delta]m<0), then maladaptive dispersal contributes negatively to the \
extent of local adaptation.  Conversely, if there is local maladapation \
(p<1/2), maladaptive dispersal contributions positively to the extent of it.\
\>", "Text",
 CellChangeTimes->{{3.574263265554277*^9, 3.574263373416626*^9}}]
}, Closed]],

Cell[CellGroupData[{

Cell["\<\
Equilibrium in the symmetrical case\
\>", "Subsection",
 CellChangeTimes->{{3.500832158664137*^9, 3.500832172626584*^9}, {
   3.5236995471164923`*^9, 3.523699547746917*^9}, 3.523700762854382*^9, {
   3.5239571233217487`*^9, 3.523957124593505*^9}, {3.534762728567211*^9, 
   3.534762729636827*^9}, {3.534763833263401*^9, 3.5347638368300867`*^9}, {
   3.535215761522287*^9, 3.535215763985014*^9}, 3.535287268478467*^9}],

Cell[TextData[{
 "The equilibrium occurs when ",
 Cell[BoxData[
  RowBox[{
   OverscriptBox["p", "^"], "=", 
   RowBox[{
    RowBox[{"p", "[", 
     RowBox[{"t", "+", "1"}], "]"}], "=", 
    RowBox[{"p", "[", "t", "]"}]}]}]],
  CellChangeTimes->{{3.5351977000508738`*^9, 3.535197700871266*^9}, {
   3.535197746592678*^9, 3.5351977564511013`*^9}, {3.5351984320821733`*^9, 
   3.535198450552546*^9}, {3.5353247610381527`*^9, 3.535324776287045*^9}}],
 ", given by the solution to the following quadratic:"
}], "Text",
 CellChangeTimes->{{3.534764454919915*^9, 3.534764458533873*^9}, {
  3.535324893022615*^9, 3.535324929542379*^9}, {3.586468025756304*^9, 
  3.586468027755665*^9}, {3.586468204710888*^9, 3.586468210604932*^9}}],

Cell[CellGroupData[{

Cell[BoxData[
 RowBox[{"equilsolves", "=", 
  RowBox[{"Collect", "[", 
   RowBox[{
    RowBox[{
     RowBox[{
      OverscriptBox["p", "^"], 
      RowBox[{"(", 
       RowBox[{
        RowBox[{"Xa", " ", 
         OverscriptBox["p", "^"]}], "+", 
        RowBox[{"(", 
         RowBox[{"Xd", "+", "Xb"}], ")"}]}], ")"}]}], "-", 
     RowBox[{"(", 
      RowBox[{
       RowBox[{"Xd", " ", 
        OverscriptBox["p", "^"]}], "-", "Xc"}], ")"}]}], ",", 
    OverscriptBox["p", "^"], ",", "Factor"}], "]"}]}]], "Input",
 CellChangeTimes->{{3.5351977000508738`*^9, 3.535197700871266*^9}, {
   3.535197746592678*^9, 3.5351977564511013`*^9}, {3.5351984320821733`*^9, 
   3.535198450552546*^9}, {3.5353247610381527`*^9, 3.535324776287045*^9}, 
   3.586468201506303*^9}],

Cell[BoxData[
 RowBox[{"Xc", "+", 
  RowBox[{"Xb", " ", 
   OverscriptBox["p", "^"]}], "+", 
  RowBox[{"Xa", " ", 
   SuperscriptBox[
    OverscriptBox["p", "^"], "2"]}]}]], "Output",
 CellChangeTimes->{{3.535197757557951*^9, 3.535197769115857*^9}, 
   3.535197809604395*^9, {3.535197839900251*^9, 3.53519785601656*^9}, 
   3.535197898288659*^9, {3.5351984354127693`*^9, 3.535198451010728*^9}, 
   3.5352233033948107`*^9, 3.535324776945202*^9, 3.535324830332299*^9, 
   3.574263383441687*^9}]
}, Open  ]],

Cell["\<\
where the Xi coefficients are given above and can be substituted using:\
\>", "Text",
 CellChangeTimes->{{3.535324784937303*^9, 3.535324808384273*^9}, {
  3.535324932038669*^9, 3.53532493319806*^9}}],

Cell[CellGroupData[{

Cell[BoxData[
 RowBox[{"subX", "=", 
  RowBox[{"Flatten", "[", 
   RowBox[{"Solve", "[", 
    RowBox[{
     RowBox[{"{", 
      RowBox[{
       RowBox[{"Xa", "==", 
        RowBox[{
         RowBox[{"s", 
          RowBox[{"(", 
           RowBox[{"1", "-", "mL", "-", 
            RowBox[{
             RowBox[{"(", 
              RowBox[{"1", "-", "c"}], ")"}], "mH"}]}], ")"}]}], "+", 
         RowBox[{"c", 
          RowBox[{"(", 
           RowBox[{"mL", "-", "mH"}], ")"}]}]}]}], ",", 
       RowBox[{"Xb", "==", 
        RowBox[{
         RowBox[{
          RowBox[{"-", "s"}], 
          RowBox[{"(", 
           RowBox[{"1", "-", "mL"}], ")"}]}], "+", 
         RowBox[{"(", 
          RowBox[{"mH", "+", 
           RowBox[{"mL", 
            RowBox[{"(", 
             RowBox[{"1", "-", 
              RowBox[{"2", "c"}]}], ")"}]}]}], ")"}]}]}], ",", 
       RowBox[{"Xc", "==", 
        RowBox[{
         RowBox[{"-", 
          RowBox[{"(", 
           RowBox[{"1", "-", "c"}], ")"}]}], "mL"}]}]}], "}"}], ",", 
     RowBox[{"{", 
      RowBox[{"mL", ",", "mH", ",", "c"}], "}"}]}], "]"}], "]"}]}]], "Input",
 CellChangeTimes->{{3.535214080211915*^9, 3.535214102588314*^9}, {
  3.535214753483284*^9, 3.535214756747212*^9}, {3.535215207089444*^9, 
  3.5352152081099*^9}, {3.5353231489754047`*^9, 3.5353231548869753`*^9}, {
  3.535323337871365*^9, 3.535323340718258*^9}}],

Cell[BoxData[
 RowBox[{"{", 
  RowBox[{
   RowBox[{"mL", "\[Rule]", 
    FractionBox[
     RowBox[{
      RowBox[{"(", 
       RowBox[{
        RowBox[{"-", "1"}], "+", "s"}], ")"}], " ", "Xc", " ", 
      RowBox[{"(", 
       RowBox[{"s", "+", "Xb", "+", 
        RowBox[{"2", " ", "Xc"}]}], ")"}]}], 
     RowBox[{"Xa", "+", "Xb", "+", 
      RowBox[{"2", " ", "Xc"}], "-", 
      RowBox[{"2", " ", "s", " ", "Xc"}], "+", 
      RowBox[{
       SuperscriptBox["s", "2"], " ", "Xc"}]}]]}], ",", 
   RowBox[{"mH", "\[Rule]", 
    FractionBox[
     RowBox[{
      RowBox[{"(", 
       RowBox[{"Xa", "+", "Xb", "+", "Xc"}], ")"}], " ", 
      RowBox[{"(", 
       RowBox[{"s", "+", "Xb", "+", 
        RowBox[{"2", " ", "Xc"}]}], ")"}]}], 
     RowBox[{"Xa", "+", "Xb", "+", 
      RowBox[{"2", " ", "Xc"}], "-", 
      RowBox[{"2", " ", "s", " ", "Xc"}], "+", 
      RowBox[{
       SuperscriptBox["s", "2"], " ", "Xc"}]}]]}], ",", 
   RowBox[{"c", "\[Rule]", 
    FractionBox[
     RowBox[{
      RowBox[{"-", "s"}], "+", 
      SuperscriptBox["s", "2"], "+", "Xa", "+", 
      RowBox[{"s", " ", "Xb"}], "+", 
      RowBox[{
       SuperscriptBox["s", "2"], " ", "Xc"}]}], 
     RowBox[{
      RowBox[{"(", 
       RowBox[{
        RowBox[{"-", "1"}], "+", "s"}], ")"}], " ", 
      RowBox[{"(", 
       RowBox[{"s", "+", "Xb", "+", 
        RowBox[{"2", " ", "Xc"}]}], ")"}]}]]}]}], "}"}]], "Output",
 CellChangeTimes->{{3.5352140988753147`*^9, 3.535214103019442*^9}, 
   3.535214133505579*^9, 3.535214757154443*^9, {3.535215188801176*^9, 
   3.53521520878093*^9}, 3.535224453026206*^9, 3.535323161711849*^9, 
   3.535323341913824*^9, 3.535323504517743*^9, 3.535324787346827*^9, 
   3.5353248265453987`*^9, 3.5354587796672*^9, 3.574263388449356*^9}]
}, Open  ]],

Cell[TextData[{
 "The two possible roots are:\n\n\t",
 Cell[BoxData[
  FractionBox[
   RowBox[{
    RowBox[{"-", "Xb"}], "+", 
    SqrtBox[
     RowBox[{
      SuperscriptBox["Xb", "2"], "-", 
      RowBox[{"4", "Xa", " ", "Xc"}]}]]}], 
   RowBox[{"2", " ", "Xa"}]]],
  CellChangeTimes->{{3.535200707003097*^9, 3.5352007097633953`*^9}}],
 " and ",
 Cell[BoxData[
  FractionBox[
   RowBox[{
    RowBox[{"-", "Xb"}], "-", 
    SqrtBox[
     RowBox[{
      SuperscriptBox["Xb", "2"], "-", 
      RowBox[{"4", "Xa", " ", "Xc"}]}]]}], 
   RowBox[{"2", " ", "Xa"}]]],
  CellChangeTimes->{{3.535200707003097*^9, 3.5352007097633953`*^9}}]
}], "Text",
 CellChangeTimes->{{3.574263996937045*^9, 3.574264009287092*^9}}],

Cell["\<\
The first is the relevant one, as the second lies outside (0,1):\
\>", "Text",
 CellChangeTimes->{{3.574264234882312*^9, 3.574264246615815*^9}}],

Cell[CellGroupData[{

Cell[BoxData[
 RowBox[{"Reduce", "[", 
  RowBox[{"Join", "[", 
   RowBox[{
    RowBox[{"{", 
     RowBox[{"0", "<", 
      RowBox[{"(", 
       RowBox[{
        FractionBox[
         RowBox[{
          RowBox[{"-", "Xb"}], "-", 
          SqrtBox[
           RowBox[{
            SuperscriptBox["Xb", "2"], "-", 
            RowBox[{"4", "Xa", " ", "Xc"}]}]]}], 
         RowBox[{"2", " ", "Xa"}]], "/.", "unsubX"}], ")"}], "<", "1"}], 
     "}"}], ",", "assume"}], "]"}], "]"}]], "Input",
 CellChangeTimes->{{3.574263791808776*^9, 3.574263804713451*^9}, {
   3.574264128414576*^9, 3.574264168325528*^9}, 3.5742642215651913`*^9}],

Cell[BoxData["False"], "Output",
 CellChangeTimes->{
  3.5742638053946753`*^9, {3.574264129983471*^9, 3.574264170415091*^9}, 
   3.574264224189753*^9}]
}, Open  ]],

Cell[BoxData[
 RowBox[{
  RowBox[{"equil", "=", 
   RowBox[{
    FractionBox[
     RowBox[{
      RowBox[{"-", "Xb"}], "+", 
      SqrtBox[
       RowBox[{
        SuperscriptBox["Xb", "2"], "-", 
        RowBox[{"4", "Xa", " ", "Xc"}]}]]}], 
     RowBox[{"2", " ", "Xa"}]], "/.", "unsubX"}]}], ";"}]], "Input",
 CellChangeTimes->{{3.574264278458226*^9, 3.5742642913474083`*^9}}],

Cell["\<\
Note that in this one-variable model, there must be a real root, which can be \
confirmed:\
\>", "Text",
 CellChangeTimes->{{3.574268213089102*^9, 3.574268226910469*^9}}],

Cell[CellGroupData[{

Cell[BoxData[
 RowBox[{"Reduce", "[", 
  RowBox[{"Join", "[", 
   RowBox[{
    RowBox[{"{", 
     RowBox[{
      RowBox[{"(", 
       RowBox[{
        RowBox[{
         RowBox[{
          SuperscriptBox["Xb", "2"], "-", 
          RowBox[{"4", "Xa", " ", "Xc"}]}], "/.", "unsubX"}], "//", 
        "Factor"}], ")"}], "<", "0"}], "}"}], ",", "assume"}], "]"}], 
  "]"}]], "Input",
 CellChangeTimes->{{3.5742681450595617`*^9, 3.574268177011059*^9}}],

Cell[BoxData["False"], "Output",
 CellChangeTimes->{{3.574268148060128*^9, 3.574268177435495*^9}}]
}, Open  ]],

Cell[TextData[{
 "Determining when there will be local adaptation,  ",
 Cell[BoxData[
  RowBox[{
   OverscriptBox["p", "^"], "=", 
   RowBox[{
    FractionBox[
     RowBox[{
      RowBox[{"-", "Xb"}], "+", 
      SqrtBox[
       RowBox[{
        SuperscriptBox["Xb", "2"], "-", 
        RowBox[{"4", "Xa", " ", "Xc"}]}]]}], 
     RowBox[{"2", " ", "Xa"}]], ">", 
    RowBox[{"1", "/", "2"}]}]}]],
  CellChangeTimes->{{3.535200707003097*^9, 3.5352007097633953`*^9}}],
 ":\n\n",
 StyleBox["Case 1:  Xa > 0",
  FontWeight->"Bold"],
 "\n\nRewriting the equilibrium we get:\n\n",
 Cell[BoxData[
  RowBox[{
   SqrtBox[
    RowBox[{
     SuperscriptBox["Xb", "2"], "-", 
     RowBox[{"4", "Xa", " ", "Xc"}]}]], ">", 
   RowBox[{"Xa", "+", "Xb"}]}]],
  CellChangeTimes->{{3.535200707003097*^9, 3.5352007097633953`*^9}}],
 "\n\nSince ",
 Cell[BoxData[
  RowBox[{
   RowBox[{"Xa", "+", "Xb"}], "=", 
   RowBox[{
    RowBox[{"(", 
     RowBox[{"1", "-", "c"}], ")"}], " ", 
    RowBox[{"(", 
     RowBox[{"mH", "+", 
      RowBox[{"mL", 
       RowBox[{"(", 
        RowBox[{"1", "-", "s"}], ")"}]}]}], ")"}]}]}]],
  CellChangeTimes->{{3.535200707003097*^9, 3.5352007097633953`*^9}}],
 ", we know the right-hand side is positive and we can square both sides.\n\n",
 Cell[BoxData[
  RowBox[{
   RowBox[{
    SuperscriptBox["Xb", "2"], "-", 
    RowBox[{"4", "Xa", " ", "Xc"}]}], ">", 
   SuperscriptBox[
    RowBox[{"(", 
     RowBox[{"Xa", "+", "Xb"}], ")"}], "2"]}]],
  CellChangeTimes->{{3.535200707003097*^9, 3.5352007097633953`*^9}}],
 "\n\n",
 Cell[BoxData[
  RowBox[{
   RowBox[{
    RowBox[{"-", "Xa"}], " ", 
    RowBox[{"(", 
     RowBox[{"Xa", "+", 
      RowBox[{"2", " ", "Xb"}], "+", 
      RowBox[{"4", " ", "Xc"}]}], ")"}]}], ">", "0"}]],
  CellChangeTimes->{{3.535200707003097*^9, 3.5352007097633953`*^9}}],
 "\n\nSince Xa is assumed positive, we must have:\n\n",
 Cell[BoxData[
  RowBox[{
   RowBox[{"Xa", "+", 
    RowBox[{"2", " ", "Xb"}], "+", 
    RowBox[{"4", " ", "Xc"}]}], " ", "<", "0"}]],
  CellChangeTimes->{{3.535200707003097*^9, 3.5352007097633953`*^9}}],
 "\n\n",
 StyleBox["Case 2:  Xa < 0",
  FontWeight->"Bold"],
 "\n\nRewriting the above (recalling that we must flip the condition when we \
multiply by a negative number) we get:\n\n",
 Cell[BoxData[
  RowBox[{
   SqrtBox[
    RowBox[{
     SuperscriptBox["Xb", "2"], "-", 
     RowBox[{"4", "Xa", " ", "Xc"}]}]], "<", 
   RowBox[{"Xa", "+", "Xb"}]}]],
  CellChangeTimes->{{3.535200707003097*^9, 3.5352007097633953`*^9}}],
 "\n\n",
 Cell[BoxData[
  RowBox[{
   RowBox[{
    SuperscriptBox["Xb", "2"], "-", 
    RowBox[{"4", "Xa", " ", "Xc"}]}], "<", 
   SuperscriptBox[
    RowBox[{"(", 
     RowBox[{"Xa", "+", "Xb"}], ")"}], "2"]}]],
  CellChangeTimes->{{3.535200707003097*^9, 3.5352007097633953`*^9}}],
 "\n\n",
 Cell[BoxData[
  RowBox[{
   RowBox[{
    RowBox[{"-", "Xa"}], " ", 
    RowBox[{"(", 
     RowBox[{"Xa", "+", 
      RowBox[{"2", " ", "Xb"}], "+", 
      RowBox[{"4", " ", "Xc"}]}], ")"}]}], "<", "0"}]],
  CellChangeTimes->{{3.535200707003097*^9, 3.5352007097633953`*^9}}],
 "\n\nSince Xa is assumed negative, we again must have:\n\n",
 Cell[BoxData[
  RowBox[{
   RowBox[{"Xa", "+", 
    RowBox[{"2", " ", "Xb"}], "+", 
    RowBox[{"4", " ", "Xc"}]}], " ", "<", "0"}]],
  CellChangeTimes->{{3.535200707003097*^9, 3.5352007097633953`*^9}}],
 "\n\nAs seen below, we can write ",
 Cell[BoxData[
  RowBox[{"Xa", "+", 
   RowBox[{"2", " ", "Xb"}], "+", 
   RowBox[{"4", " ", "Xc"}]}]],
  CellChangeTimes->{{3.535200707003097*^9, 3.5352007097633953`*^9}}],
 " as:\n\n",
 Cell[BoxData[
  RowBox[{
   RowBox[{"-", 
    FractionBox["1", "2"]}], " ", 
   RowBox[{"(", 
    RowBox[{
     RowBox[{"2", " ", "s", " ", 
      RowBox[{"(", 
       RowBox[{"1", "-", 
        RowBox[{"c", " ", 
         OverscriptBox["m", "_"]}]}], ")"}]}], "+", 
     RowBox[{
      RowBox[{"(", 
       RowBox[{"2", "-", "c"}], ")"}], " ", 
      RowBox[{"(", 
       RowBox[{"2", "-", "s"}], ")"}], " ", "\[Delta]m"}]}], ")"}]}]],
  CellChangeTimes->{{3.535200707003097*^9, 3.5352007097633953`*^9}}],
 "\n\nThis is guaranteed to be negative when mL>mH (adaptive dispersal).  \
With maladaptive dispersal, however, the equilibrium value of p lies below \
1/2 if:\n\n\t",
 Cell[BoxData[
  RowBox[{"\[Delta]m", " ", "<", " ", 
   RowBox[{"-", 
    FractionBox[
     RowBox[{"2", " ", "s", " ", 
      RowBox[{"(", 
       RowBox[{"1", "-", 
        RowBox[{"c", " ", 
         OverscriptBox["m", "_"]}]}], ")"}]}], 
     RowBox[{
      RowBox[{"(", 
       RowBox[{"2", "-", "c"}], ")"}], " ", 
      RowBox[{"(", 
       RowBox[{"2", "-", "s"}], ")"}]}]]}]}]],
  CellChangeTimes->{{3.574262740895297*^9, 3.574262772456892*^9}}],
 "\n\nas found in the one generation analysis."
}], "Text",
 CellChangeTimes->{{3.535200715138378*^9, 3.535200757431057*^9}, {
  3.53520079376725*^9, 3.535200927735648*^9}, {3.535200983412941*^9, 
  3.535201016233471*^9}, {3.535201062310032*^9, 3.53520112764181*^9}, {
  3.535201163979105*^9, 3.535201190195129*^9}, {3.535201349138336*^9, 
  3.535201472967073*^9}, {3.535223353332795*^9, 3.535223377016385*^9}, {
  3.5353250545752087`*^9, 3.535325055955483*^9}, {3.5742650604528923`*^9, 
  3.574265072665642*^9}, {3.5742651391958647`*^9, 3.574265155783774*^9}, {
  3.574265285124675*^9, 3.574265336755146*^9}, {3.5742654452336197`*^9, 
  3.574265445233706*^9}}],

Cell[CellGroupData[{

Cell[BoxData[
 RowBox[{
  RowBox[{
   RowBox[{"Xa", "+", "Xb"}], "/.", "unsubX"}], "//", "Factor"}]], "Input",
 CellChangeTimes->{{3.53521389122782*^9, 3.535213897409666*^9}, {
  3.535379013195971*^9, 3.535379014742663*^9}}],

Cell[BoxData[
 RowBox[{
  RowBox[{"(", 
   RowBox[{
    RowBox[{"-", "1"}], "+", "c"}], ")"}], " ", 
  RowBox[{"(", 
   RowBox[{
    RowBox[{"-", "mH"}], "-", "mL", "+", 
    RowBox[{"mH", " ", "s"}]}], ")"}]}]], "Output",
 CellChangeTimes->{3.535213897864325*^9, 3.535325063341908*^9, 
  3.535379015079069*^9, 3.574264380303761*^9}]
}, Open  ]],

Cell[CellGroupData[{

Cell[BoxData[{
 RowBox[{
  RowBox[{
   RowBox[{"Xa", "+", 
    RowBox[{"2", " ", "Xb"}], "+", 
    RowBox[{"4", " ", "Xc"}]}], " ", "/.", "unsubX"}], 
  ";"}], "\[IndentingNewLine]", 
 RowBox[{
  RowBox[{
   RowBox[{"%", "-", 
    RowBox[{"(", 
     RowBox[{
      RowBox[{"-", 
       FractionBox["1", "2"]}], " ", 
      RowBox[{"(", 
       RowBox[{
        RowBox[{"2", " ", "s", " ", 
         RowBox[{"(", 
          RowBox[{"1", "-", 
           RowBox[{"c", " ", 
            OverscriptBox["m", "_"]}]}], ")"}]}], "+", 
        RowBox[{
         RowBox[{"(", 
          RowBox[{"2", "-", "c"}], ")"}], " ", 
         RowBox[{"(", 
          RowBox[{"2", "-", "s"}], ")"}], " ", "\[Delta]m"}]}], ")"}]}], 
     ")"}]}], "/.", "subm"}], "//", "Factor"}]}], "Input",
 CellChangeTimes->{{3.535213907593298*^9, 3.535213987006019*^9}, {
  3.5353790457842712`*^9, 3.535379046726145*^9}, {3.574265270895546*^9, 
  3.574265279608687*^9}}],

Cell[BoxData["0"], "Output",
 CellChangeTimes->{{3.535213907934174*^9, 3.5352139875504227`*^9}, 
   3.535325067625288*^9, 3.535379047115158*^9, 3.574264381788666*^9, {
   3.574265272296273*^9, 3.574265280124938*^9}}]
}, Open  ]],

Cell[TextData[{
 "Next, we use the equilibrium equation to show that if we increase the \
degree of GDD (",
 Cell[BoxData[
  RowBox[{"\[Delta]m", "=", 
   RowBox[{"mL", "-", "mH"}]}]],
  CellChangeTimes->{
   3.535197578953602*^9, 3.535197657047393*^9, 3.535197946055745*^9, 
    3.535198074192932*^9, 3.535198119421165*^9, {3.5351983120004387`*^9, 
    3.535198321638246*^9}}],
 ") holding the average degree of migration constant (",
 Cell[BoxData[
  RowBox[{
   RowBox[{
    RowBox[{"(", 
     RowBox[{"mL", "+", "mH"}], ")"}], "/", "2"}], "\[Equal]", 
   OverscriptBox["m", "_"]}]],
  CellChangeTimes->{{3.535197544174286*^9, 3.535197578516365*^9}, {
   3.535197943475482*^9, 3.5351979450263567`*^9}, {3.535198318605679*^9, 
   3.535198321222863*^9}}],
 "), the degree of local adaptation will increase:  ",
 Cell[BoxData[
  FormBox[
   RowBox[{
    FractionBox[
     RowBox[{"d", 
      OverscriptBox["p", "^"]}], 
     RowBox[{"d", " ", "\[Delta]m"}]], ">", "0"}], TraditionalForm]]],
 ".\n\nBefore doing so, note too that as long as ",
 Cell[BoxData[
  RowBox[{" ", 
   OverscriptBox["p", "^"]}]],
  CellChangeTimes->{{3.5351984686295547`*^9, 3.535198548530467*^9}, {
   3.535201600729309*^9, 3.5352016042341137`*^9}, {3.535215157489645*^9, 
   3.535215160921822*^9}, {3.5353251299358253`*^9, 3.5353251349210043`*^9}}],
 ">1/2, then the contribution of GDD to local adaptation will have the same \
sign as ",
 Cell[BoxData[
  FormBox[
   FractionBox[
    RowBox[{"d", 
     OverscriptBox["p", "^"]}], 
    RowBox[{"d", " ", "\[Delta]m"}]], TraditionalForm]]],
 ":"
}], "Text",
 CellChangeTimes->{{3.535201477184413*^9, 3.535201591285571*^9}, {
  3.5353250920306377`*^9, 3.535325106285429*^9}, {3.57426435909577*^9, 
  3.5742643595573606`*^9}, {3.574268536187263*^9, 3.5742685540696487`*^9}, {
  3.5742701403393173`*^9, 3.574270200604556*^9}, {3.586468403804577*^9, 
  3.586468410169063*^9}}],

Cell[CellGroupData[{

Cell[BoxData[
 RowBox[{
  RowBox[{"D", "[", 
   RowBox[{
    FractionBox[
     RowBox[{
      RowBox[{"p", "[", "\[Delta]", "]"}], "-", 
      RowBox[{"p", "[", "0", "]"}]}], 
     RowBox[{
      RowBox[{"p", "[", "\[Delta]", "]"}], "-", 
      RowBox[{"1", "/", "2"}]}]], ",", "\[Delta]"}], "]"}], "//", 
  "Simplify"}]], "Input",
 CellChangeTimes->{{3.574268439132457*^9, 3.574268493683527*^9}, {
  3.5742685248327513`*^9, 3.574268526330228*^9}}],

Cell[BoxData[
 FractionBox[
  RowBox[{"2", " ", 
   RowBox[{"(", 
    RowBox[{
     RowBox[{"-", "1"}], "+", 
     RowBox[{"2", " ", 
      RowBox[{"p", "[", "0", "]"}]}]}], ")"}], " ", 
   RowBox[{
    SuperscriptBox["p", "\[Prime]",
     MultilineFunction->None], "[", "\[Delta]", "]"}]}], 
  SuperscriptBox[
   RowBox[{"(", 
    RowBox[{"1", "-", 
     RowBox[{"2", " ", 
      RowBox[{"p", "[", "\[Delta]", "]"}]}]}], ")"}], "2"]]], "Output",
 CellChangeTimes->{{3.574268459891687*^9, 3.574268493912006*^9}, 
   3.574268526802918*^9}]
}, Open  ]],

Cell[TextData[{
 "Here, we recognize that ",
 Cell[BoxData[
  OverscriptBox["p", "^"]],
  CellChangeTimes->{{3.5351984686295547`*^9, 3.535198548530467*^9}, {
   3.535201600729309*^9, 3.5352016042341137`*^9}}],
 " is a function of \[Delta]m, implicitly differentiate the quadratic \
solution for ",
 Cell[BoxData[
  OverscriptBox["p", "^"]],
  CellChangeTimes->{{3.5351984686295547`*^9, 3.535198548530467*^9}, {
    3.535201600729309*^9, 3.5352016042341137`*^9}, {3.535215157489645*^9, 
    3.535215160921822*^9}, {3.5353251299358253`*^9, 3.5353251349210043`*^9}, 
    3.586468212908289*^9}],
 ", and solve for ",
 Cell[BoxData[
  FormBox[
   RowBox[{
    FractionBox[
     RowBox[{"d", 
      OverscriptBox["p", "^"]}], 
     RowBox[{"d", " ", "\[Delta]m"}]], "=", 
    RowBox[{
     SuperscriptBox[
      OverscriptBox["p", "^"], "\[Prime]",
      MultilineFunction->None], "[", "\[Delta]m", "]"}]}], 
   TraditionalForm]]],
 ":"
}], "Text",
 CellChangeTimes->{{3.5352016157796097`*^9, 3.5352016589111767`*^9}, {
  3.5352151529600677`*^9, 3.5352151551468573`*^9}, {3.574270210254569*^9, 
  3.5742702103989983`*^9}, {3.586468221150847*^9, 3.586468230267036*^9}}],

Cell[CellGroupData[{

Cell[BoxData[
 RowBox[{"Flatten", "[", 
  RowBox[{
   RowBox[{
    RowBox[{"Solve", "[", 
     RowBox[{
      RowBox[{
       RowBox[{"D", "[", 
        RowBox[{
         RowBox[{
          RowBox[{
           RowBox[{"equilsolves", "/.", "unsubX"}], "/.", "subm"}], "/.", 
          RowBox[{
           OverscriptBox["p", "^"], "->", 
           RowBox[{
            OverscriptBox["p", "^"], "[", "\[Delta]m", "]"}]}]}], ",", 
         "\[Delta]m"}], "]"}], "\[Equal]", "0"}], ",", 
      RowBox[{
       SuperscriptBox[
        OverscriptBox["p", "^"], "\[Prime]",
        MultilineFunction->None], "[", "\[Delta]m", "]"}]}], "]"}], "/.", " ", 
    RowBox[{
     RowBox[{
      OverscriptBox["p", "^"], "[", "\[Delta]m", "]"}], "->", " ", 
     OverscriptBox["p", "^"]}]}], "//", "Simplify"}], "]"}]], "Input",
 CellChangeTimes->{{3.5351984686295547`*^9, 3.535198548530467*^9}, {
   3.535201600729309*^9, 3.5352016042341137`*^9}, {3.535215157489645*^9, 
   3.535215160921822*^9}, {3.5353251299358253`*^9, 3.5353251349210043`*^9}, 
   3.586468212908289*^9}],

Cell[BoxData[
 RowBox[{"{", 
  RowBox[{
   RowBox[{
    SuperscriptBox[
     OverscriptBox["p", "^"], "\[Prime]",
     MultilineFunction->None], "[", "\[Delta]m", "]"}], "\[Rule]", 
   FractionBox[
    RowBox[{
     RowBox[{"-", "1"}], "+", "c", "+", 
     RowBox[{
      RowBox[{"(", 
       RowBox[{
        RowBox[{
         RowBox[{"-", "2"}], " ", "c"}], "+", "s"}], ")"}], " ", 
      OverscriptBox["p", "^"]}], "-", 
     RowBox[{"c", " ", 
      RowBox[{"(", 
       RowBox[{
        RowBox[{"-", "2"}], "+", "s"}], ")"}], " ", 
      SuperscriptBox[
       OverscriptBox["p", "^"], "2"]}]}], 
    RowBox[{
     RowBox[{"2", " ", "s"}], "+", 
     RowBox[{"2", " ", "c", " ", "\[Delta]m"}], "-", 
     RowBox[{"s", " ", "\[Delta]m"}], "+", 
     RowBox[{"2", " ", 
      RowBox[{"(", 
       RowBox[{
        RowBox[{
         RowBox[{"-", "2"}], " ", "s"}], "-", 
        RowBox[{"2", " ", "c", " ", "\[Delta]m"}], "+", 
        RowBox[{"c", " ", "s", " ", "\[Delta]m"}]}], ")"}], " ", 
      OverscriptBox["p", "^"]}], "-", 
     RowBox[{"2", " ", 
      OverscriptBox["m", "_"], " ", 
      RowBox[{"(", 
       RowBox[{"2", "-", 
        RowBox[{"2", " ", "c"}], "+", "s", "+", 
        RowBox[{"2", " ", 
         RowBox[{"(", 
          RowBox[{
           RowBox[{"-", "2"}], "+", "c"}], ")"}], " ", "s", " ", 
         OverscriptBox["p", "^"]}]}], ")"}]}]}]]}], "}"}]], "Output",
 CellChangeTimes->{{3.535198470618965*^9, 3.535198549010131*^9}, {
   3.535201597528866*^9, 3.535201604742941*^9}, 3.535201661246019*^9, 
   3.535202009835504*^9, 3.535202055278349*^9, 3.5352151613277473`*^9, {
   3.535325127658584*^9, 3.535325135338447*^9}, 3.574264383723942*^9}]
}, Open  ]],

Cell["The derivative can be written more compactly as:", "Text",
 CellChangeTimes->{{3.535201854220269*^9, 3.5352018599735527`*^9}, {
  3.53520218239496*^9, 3.5352021843226147`*^9}, {3.535214208491143*^9, 
  3.535214210002212*^9}}],

Cell[CellGroupData[{

Cell[BoxData[{
 RowBox[{
  RowBox[{
   RowBox[{"deriv\[Delta]m", "=", 
    FractionBox[
     RowBox[{
      RowBox[{
       RowBox[{"(", 
        RowBox[{"1", "-", "c"}], ")"}], 
       RowBox[{"(", 
        RowBox[{"1", "-", 
         RowBox[{"s", " ", 
          OverscriptBox["p", "^"]}]}], ")"}]}], "+", 
      RowBox[{"c", " ", 
       RowBox[{"(", 
        RowBox[{"2", "-", "s"}], ")"}], " ", 
       RowBox[{"(", 
        RowBox[{"1", "-", 
         OverscriptBox["p", "^"]}], ")"}], " ", 
       OverscriptBox["p", "^"]}]}], 
     RowBox[{"2", " ", 
      SqrtBox[
       RowBox[{
        SuperscriptBox["Xb", "2"], "-", 
        RowBox[{"4", "Xa", " ", "Xc"}]}]]}]]}], ";"}], 
  "\[IndentingNewLine]"}], "\[IndentingNewLine]", 
 RowBox[{
  RowBox[{
   RowBox[{
    RowBox[{
     RowBox[{"%", "-", 
      FractionBox[
       RowBox[{
        RowBox[{"-", "1"}], "+", "c", "+", 
        RowBox[{
         RowBox[{"(", 
          RowBox[{
           RowBox[{
            RowBox[{"-", "2"}], " ", "c"}], "+", "s"}], ")"}], " ", 
         OverscriptBox["p", "^"]}], "-", 
        RowBox[{"c", " ", 
         RowBox[{"(", 
          RowBox[{
           RowBox[{"-", "2"}], "+", "s"}], ")"}], " ", 
         SuperscriptBox[
          OverscriptBox["p", "^"], "2"]}]}], 
       RowBox[{
        RowBox[{"2", " ", "s"}], "+", 
        RowBox[{"2", " ", "c", " ", "\[Delta]m"}], "-", 
        RowBox[{"s", " ", "\[Delta]m"}], "+", 
        RowBox[{"2", " ", 
         RowBox[{"(", 
          RowBox[{
           RowBox[{
            RowBox[{"-", "2"}], " ", "s"}], "-", 
           RowBox[{"2", " ", "c", " ", "\[Delta]m"}], "+", 
           RowBox[{"c", " ", "s", " ", "\[Delta]m"}]}], ")"}], " ", 
         OverscriptBox["p", "^"]}], "-", 
        RowBox[{"2", " ", 
         OverscriptBox["m", "_"], " ", 
         RowBox[{"(", 
          RowBox[{"2", "-", 
           RowBox[{"2", " ", "c"}], "+", "s", "+", 
           RowBox[{"2", " ", 
            RowBox[{"(", 
             RowBox[{
              RowBox[{"-", "2"}], "+", "c"}], ")"}], " ", "s", " ", 
            OverscriptBox["p", "^"]}]}], ")"}]}]}]]}], "/.", "unsubX"}], "/.", 
    RowBox[{
     OverscriptBox["p", "^"], "\[Rule]", "equil"}]}], "/.", "subm"}], "//", 
  "Factor"}]}], "Input",
 CellChangeTimes->{{3.5352022663630743`*^9, 3.535202291270191*^9}, 
   3.535213703092684*^9, 3.5352141443076277`*^9, {3.535214774879401*^9, 
   3.53521477876338*^9}, 3.535224473288303*^9, 3.574267971796084*^9, {
   3.574268112791627*^9, 3.574268125847131*^9}, 3.574270368273444*^9}],

Cell[BoxData["0"], "Output",
 CellChangeTimes->{{3.574268119312862*^9, 3.57426812632504*^9}, 
   3.574270371510984*^9}]
}, Open  ]],

Cell["\<\
where both the numerator and the denominator of deriv\[Delta]m are positive.\
\>", "Text",
 CellChangeTimes->{{3.574268105059718*^9, 3.574268139464514*^9}, {
  3.574268309605846*^9, 3.5742683105003023`*^9}, {3.574270385479498*^9, 
  3.57427039107937*^9}}],

Cell[TextData[{
 "By contrast, holding \[Delta]m constant while increasing ",
 Cell[BoxData[
  OverscriptBox["m", "_"]],
  CellChangeTimes->{{3.5351984686295547`*^9, 3.535198548530467*^9}, {
   3.535201600729309*^9, 3.5352016042341137`*^9}, {3.535215157489645*^9, 
   3.535215160921822*^9}, {3.5352227685769663`*^9, 3.535222772517178*^9}, {
   3.53532530234093*^9, 3.5353253098289557`*^9}, {3.574270347994171*^9, 
   3.574270351741976*^9}}],
 " causes "
}], "Text",
 CellChangeTimes->{{3.574270719598112*^9, 3.57427074261978*^9}}],

Cell[CellGroupData[{

Cell[BoxData[
 RowBox[{"Flatten", "[", 
  RowBox[{
   RowBox[{
    RowBox[{"Solve", "[", 
     RowBox[{
      RowBox[{
       RowBox[{"D", "[", 
        RowBox[{
         RowBox[{
          RowBox[{
           RowBox[{"equilsolves", "/.", "unsubX"}], "/.", "subm"}], "/.", 
          RowBox[{
           OverscriptBox["p", "^"], "->", 
           RowBox[{
            OverscriptBox["p", "^"], "[", 
            OverscriptBox["m", "_"], "]"}]}]}], ",", 
         OverscriptBox["m", "_"]}], "]"}], "\[Equal]", "0"}], ",", 
      RowBox[{
       SuperscriptBox[
        OverscriptBox["p", "^"], "\[Prime]",
        MultilineFunction->None], "[", 
       OverscriptBox["m", "_"], "]"}]}], "]"}], "/.", " ", 
    RowBox[{
     RowBox[{
      OverscriptBox["p", "^"], "[", 
      OverscriptBox["m", "_"], "]"}], "->", " ", 
     OverscriptBox["p", "^"]}]}], "//", "Simplify"}], "]"}]], "Input",
 CellChangeTimes->{{3.5351984686295547`*^9, 3.535198548530467*^9}, {
  3.535201600729309*^9, 3.5352016042341137`*^9}, {3.535215157489645*^9, 
  3.535215160921822*^9}, {3.5352227685769663`*^9, 3.535222772517178*^9}, {
  3.53532530234093*^9, 3.5353253098289557`*^9}, {3.574270347994171*^9, 
  3.574270351741976*^9}, {3.586468232483885*^9, 3.586468245199437*^9}}],

Cell[BoxData[
 RowBox[{"{", 
  RowBox[{
   RowBox[{
    SuperscriptBox[
     OverscriptBox["p", "^"], "\[Prime]",
     MultilineFunction->None], "[", 
    OverscriptBox["m", "_"], "]"}], "\[Rule]", 
   FractionBox[
    RowBox[{"2", " ", 
     RowBox[{"(", 
      RowBox[{
       RowBox[{"-", "1"}], "+", "c", "+", 
       RowBox[{
        RowBox[{"(", 
         RowBox[{"2", "-", 
          RowBox[{"2", " ", "c"}], "+", "s"}], ")"}], " ", 
        OverscriptBox["p", "^"]}], "+", 
       RowBox[{
        RowBox[{"(", 
         RowBox[{
          RowBox[{"-", "2"}], "+", "c"}], ")"}], " ", "s", " ", 
        SuperscriptBox[
         OverscriptBox["p", "^"], "2"]}]}], ")"}]}], 
    RowBox[{
     RowBox[{"2", " ", "s"}], "+", 
     RowBox[{"2", " ", "c", " ", "\[Delta]m"}], "-", 
     RowBox[{"s", " ", "\[Delta]m"}], "+", 
     RowBox[{"2", " ", 
      RowBox[{"(", 
       RowBox[{
        RowBox[{
         RowBox[{"-", "2"}], " ", "s"}], "-", 
        RowBox[{"2", " ", "c", " ", "\[Delta]m"}], "+", 
        RowBox[{"c", " ", "s", " ", "\[Delta]m"}]}], ")"}], " ", 
      OverscriptBox["p", "^"]}], "-", 
     RowBox[{"2", " ", 
      OverscriptBox["m", "_"], " ", 
      RowBox[{"(", 
       RowBox[{"2", "-", 
        RowBox[{"2", " ", "c"}], "+", "s", "+", 
        RowBox[{"2", " ", 
         RowBox[{"(", 
          RowBox[{
           RowBox[{"-", "2"}], "+", "c"}], ")"}], " ", "s", " ", 
         OverscriptBox["p", "^"]}]}], ")"}]}]}]]}], "}"}]], "Output",
 CellChangeTimes->{{3.535198470618965*^9, 3.535198549010131*^9}, {
   3.535201597528866*^9, 3.535201604742941*^9}, 3.535201661246019*^9, 
   3.535202009835504*^9, 3.535202055278349*^9, 3.5352151613277473`*^9, 
   3.53522277307514*^9, 3.5352242741457376`*^9, 3.535224856491419*^9, {
   3.5353253064625273`*^9, 3.535325310179185*^9}, 3.5742702226184063`*^9, 
   3.574270352148535*^9, 3.574270395068563*^9, 3.574270442596582*^9, 
   3.5864682462689047`*^9}]
}, Open  ]],

Cell[CellGroupData[{

Cell[BoxData[{
 RowBox[{
  RowBox[{
   RowBox[{"derivm", "=", 
    RowBox[{"-", 
     FractionBox[
      RowBox[{
       RowBox[{
        RowBox[{"(", 
         RowBox[{
          RowBox[{"2", " ", 
           OverscriptBox["p", "^"]}], "-", "1"}], ")"}], " ", 
        RowBox[{"(", 
         RowBox[{"1", "-", 
          RowBox[{"s", " ", 
           OverscriptBox["p", "^"]}]}], ")"}], 
        RowBox[{"(", 
         RowBox[{"1", "-", "c"}], ")"}]}], "+", 
       RowBox[{"c", " ", "s", " ", 
        RowBox[{"(", 
         RowBox[{"1", "-", 
          OverscriptBox["p", "^"]}], ")"}], " ", 
        OverscriptBox["p", "^"]}]}], 
      RowBox[{" ", 
       SqrtBox[
        RowBox[{
         SuperscriptBox["Xb", "2"], "-", 
         RowBox[{"4", "Xa", " ", "Xc"}]}]]}]]}]}], ";"}], 
  "\[IndentingNewLine]"}], "\[IndentingNewLine]", 
 RowBox[{
  RowBox[{
   RowBox[{
    RowBox[{
     RowBox[{"%", "-", 
      FractionBox[
       RowBox[{"2", " ", 
        RowBox[{"(", 
         RowBox[{
          RowBox[{"-", "1"}], "+", "c", "+", 
          RowBox[{
           RowBox[{"(", 
            RowBox[{"2", "-", 
             RowBox[{"2", " ", "c"}], "+", "s"}], ")"}], " ", 
           OverscriptBox["p", "^"]}], "+", 
          RowBox[{
           RowBox[{"(", 
            RowBox[{
             RowBox[{"-", "2"}], "+", "c"}], ")"}], " ", "s", " ", 
           SuperscriptBox[
            OverscriptBox["p", "^"], "2"]}]}], ")"}]}], 
       RowBox[{
        RowBox[{"2", " ", "s"}], "+", 
        RowBox[{"2", " ", "c", " ", "\[Delta]m"}], "-", 
        RowBox[{"s", " ", "\[Delta]m"}], "+", 
        RowBox[{"2", " ", 
         RowBox[{"(", 
          RowBox[{
           RowBox[{
            RowBox[{"-", "2"}], " ", "s"}], "-", 
           RowBox[{"2", " ", "c", " ", "\[Delta]m"}], "+", 
           RowBox[{"c", " ", "s", " ", "\[Delta]m"}]}], ")"}], " ", 
         OverscriptBox["p", "^"]}], "-", 
        RowBox[{"2", " ", 
         OverscriptBox["m", "_"], " ", 
         RowBox[{"(", 
          RowBox[{"2", "-", 
           RowBox[{"2", " ", "c"}], "+", "s", "+", 
           RowBox[{"2", " ", 
            RowBox[{"(", 
             RowBox[{
              RowBox[{"-", "2"}], "+", "c"}], ")"}], " ", "s", " ", 
            OverscriptBox["p", "^"]}]}], ")"}]}]}]]}], "/.", "unsubX"}], "/.", 
    RowBox[{
     OverscriptBox["p", "^"], "\[Rule]", "equil"}]}], "/.", "subm"}], "//", 
  "FullSimplify"}]}], "Input",
 CellChangeTimes->{
  3.535224486913393*^9, {3.53522460529708*^9, 3.535224618652431*^9}, 
   3.53522465272581*^9, {3.5352246882003307`*^9, 3.535224688564869*^9}, {
   3.535224995780966*^9, 3.535225005497683*^9}, {3.574270267072206*^9, 
   3.574270272301132*^9}, {3.574270413577322*^9, 3.5742705262915583`*^9}, {
   3.574270568370496*^9, 3.574270572668026*^9}, {3.574270700344771*^9, 
   3.57427071311164*^9}}],

Cell[BoxData["0"], "Output",
 CellChangeTimes->{
  3.5742702726650248`*^9, {3.574270447491868*^9, 3.5742705190721188`*^9}, 
   3.5742705730871696`*^9, 3.574270713555442*^9}]
}, Open  ]],

Cell[TextData[{
 "Similarly, if we hold \[Delta]m and ",
 Cell[BoxData[
  OverscriptBox["m", "_"]],
  CellChangeTimes->{{3.535198470618965*^9, 3.535198549010131*^9}, {
    3.535201597528866*^9, 3.535201604742941*^9}, 3.535201661246019*^9, 
    3.535202009835504*^9, 3.535202055278349*^9, 3.5352151613277473`*^9, 
    3.53522277307514*^9}],
 " constant, increasing selection facilitates local adaptation:"
}], "Text",
 CellChangeTimes->{{3.535224255041958*^9, 3.535224272047727*^9}, {
  3.5352243907657843`*^9, 3.5352244026269093`*^9}, {3.535224831025222*^9, 
  3.535224850993329*^9}, {3.535325299430746*^9, 3.5353252998782673`*^9}}],

Cell[CellGroupData[{

Cell[BoxData[
 RowBox[{"Flatten", "[", 
  RowBox[{
   RowBox[{
    RowBox[{"Solve", "[", 
     RowBox[{
      RowBox[{
       RowBox[{"D", "[", 
        RowBox[{
         RowBox[{
          RowBox[{
           RowBox[{"equilsolves", "/.", "unsubX"}], "/.", "subm"}], "/.", 
          RowBox[{
           OverscriptBox["p", "^"], "->", 
           RowBox[{
            OverscriptBox["p", "^"], "[", "s", "]"}]}]}], ",", "s"}], "]"}], 
       "\[Equal]", "0"}], ",", 
      RowBox[{
       SuperscriptBox[
        OverscriptBox["p", "^"], "\[Prime]",
        MultilineFunction->None], "[", "s", "]"}]}], "]"}], "/.", " ", 
    RowBox[{
     RowBox[{
      OverscriptBox["p", "^"], "[", "s", "]"}], "->", " ", 
     OverscriptBox["p", "^"]}]}], "//", "Simplify"}], "]"}]], "Input",
 CellChangeTimes->{{3.5351984686295547`*^9, 3.535198548530467*^9}, {
  3.535201600729309*^9, 3.5352016042341137`*^9}, {3.535215157489645*^9, 
  3.535215160921822*^9}, {3.5352227685769663`*^9, 3.535222772517178*^9}, {
  3.53532530234093*^9, 3.5353253098289557`*^9}, {3.586468235622254*^9, 
  3.586468242083194*^9}}],

Cell[BoxData[
 RowBox[{"{", 
  RowBox[{
   RowBox[{
    SuperscriptBox[
     OverscriptBox["p", "^"], "\[Prime]",
     MultilineFunction->None], "[", "s", "]"}], "\[Rule]", 
   FractionBox[
    RowBox[{
     OverscriptBox["p", "^"], " ", 
     RowBox[{"(", 
      RowBox[{
       RowBox[{"-", "2"}], "+", "\[Delta]m", "+", 
       RowBox[{
        RowBox[{"(", 
         RowBox[{"2", "-", 
          RowBox[{"c", " ", "\[Delta]m"}]}], ")"}], " ", 
        OverscriptBox["p", "^"]}], "+", 
       RowBox[{"2", " ", 
        OverscriptBox["m", "_"], " ", 
        RowBox[{"(", 
         RowBox[{"1", "+", 
          RowBox[{
           RowBox[{"(", 
            RowBox[{
             RowBox[{"-", "2"}], "+", "c"}], ")"}], " ", 
           OverscriptBox["p", "^"]}]}], ")"}]}]}], ")"}]}], 
    RowBox[{
     RowBox[{"2", " ", "s"}], "+", 
     RowBox[{"2", " ", "c", " ", "\[Delta]m"}], "-", 
     RowBox[{"s", " ", "\[Delta]m"}], "+", 
     RowBox[{"2", " ", 
      RowBox[{"(", 
       RowBox[{
        RowBox[{
         RowBox[{"-", "2"}], " ", "s"}], "-", 
        RowBox[{"2", " ", "c", " ", "\[Delta]m"}], "+", 
        RowBox[{"c", " ", "s", " ", "\[Delta]m"}]}], ")"}], " ", 
      OverscriptBox["p", "^"]}], "-", 
     RowBox[{"2", " ", 
      OverscriptBox["m", "_"], " ", 
      RowBox[{"(", 
       RowBox[{"2", "-", 
        RowBox[{"2", " ", "c"}], "+", "s", "+", 
        RowBox[{"2", " ", 
         RowBox[{"(", 
          RowBox[{
           RowBox[{"-", "2"}], "+", "c"}], ")"}], " ", "s", " ", 
         OverscriptBox["p", "^"]}]}], ")"}]}]}]]}], "}"}]], "Output",
 CellChangeTimes->{{3.535198470618965*^9, 3.535198549010131*^9}, {
   3.535201597528866*^9, 3.535201604742941*^9}, 3.535201661246019*^9, 
   3.535202009835504*^9, 3.535202055278349*^9, 3.5352151613277473`*^9, 
   3.53522277307514*^9, 3.5352242741457376`*^9, 3.535224856491419*^9, {
   3.5353253064625273`*^9, 3.535325310179185*^9}, 3.5742702226184063`*^9}]
}, Open  ]],

Cell["\<\
which can be written as as the positive quantity (assuming again that mL>mH):\
\
\>", "Text",
 CellChangeTimes->{{3.535224465131534*^9, 3.5352244678507442`*^9}, {
  3.5352830568193197`*^9, 3.5352830742416363`*^9}}],

Cell[CellGroupData[{

Cell[BoxData[{
 RowBox[{
  RowBox[{
   RowBox[{"derivs", "=", 
    FractionBox[
     RowBox[{
      OverscriptBox["p", "^"], 
      RowBox[{"(", 
       RowBox[{
        RowBox[{
         RowBox[{"(", 
          RowBox[{"1", "-", "mL"}], ")"}], 
         RowBox[{"(", 
          RowBox[{"1", "-", 
           OverscriptBox["p", "^"]}], ")"}]}], "+", 
        RowBox[{
         RowBox[{"(", 
          RowBox[{"1", "-", "c"}], ")"}], " ", "mH", " ", 
         OverscriptBox["p", "^"]}]}], ")"}]}], 
     SqrtBox[
      RowBox[{
       SuperscriptBox["Xb", "2"], "-", 
       RowBox[{"4", "Xa", " ", "Xc"}]}]]]}], ";"}], 
  "\[IndentingNewLine]"}], "\[IndentingNewLine]", 
 RowBox[{
  RowBox[{
   RowBox[{
    RowBox[{
     RowBox[{"%", "-", 
      FractionBox[
       RowBox[{
        OverscriptBox["p", "^"], " ", 
        RowBox[{"(", 
         RowBox[{
          RowBox[{"-", "2"}], "+", "\[Delta]m", "+", 
          RowBox[{
           RowBox[{"(", 
            RowBox[{"2", "-", 
             RowBox[{"c", " ", "\[Delta]m"}]}], ")"}], " ", 
           OverscriptBox["p", "^"]}], "+", 
          RowBox[{"2", " ", 
           OverscriptBox["m", "_"], " ", 
           RowBox[{"(", 
            RowBox[{"1", "+", 
             RowBox[{
              RowBox[{"(", 
               RowBox[{
                RowBox[{"-", "2"}], "+", "c"}], ")"}], " ", 
              OverscriptBox["p", "^"]}]}], ")"}]}]}], ")"}]}], 
       RowBox[{
        RowBox[{"2", " ", "s"}], "+", 
        RowBox[{"2", " ", "c", " ", "\[Delta]m"}], "-", 
        RowBox[{"s", " ", "\[Delta]m"}], "+", 
        RowBox[{"2", " ", 
         RowBox[{"(", 
          RowBox[{
           RowBox[{
            RowBox[{"-", "2"}], " ", "s"}], "-", 
           RowBox[{"2", " ", "c", " ", "\[Delta]m"}], "+", 
           RowBox[{"c", " ", "s", " ", "\[Delta]m"}]}], ")"}], " ", 
         OverscriptBox["p", "^"]}], "-", 
        RowBox[{"2", " ", 
         OverscriptBox["m", "_"], " ", 
         RowBox[{"(", 
          RowBox[{"2", "-", 
           RowBox[{"2", " ", "c"}], "+", "s", "+", 
           RowBox[{"2", " ", 
            RowBox[{"(", 
             RowBox[{
              RowBox[{"-", "2"}], "+", "c"}], ")"}], " ", "s", " ", 
            OverscriptBox["p", "^"]}]}], ")"}]}]}]]}], "/.", "unsubX"}], "/.", 
    RowBox[{
     OverscriptBox["p", "^"], "\[Rule]", "equil"}]}], "/.", "subm"}], "//", 
  "Factor"}]}], "Input",
 CellChangeTimes->{
  3.535224486913393*^9, {3.53522460529708*^9, 3.535224618652431*^9}, 
   3.53522465272581*^9, {3.5352246882003307`*^9, 3.535224688564869*^9}, {
   3.535224995780966*^9, 3.535225005497683*^9}, {3.574270267072206*^9, 
   3.574270272301132*^9}}],

Cell[BoxData["0"], "Output",
 CellChangeTimes->{3.5742702726650248`*^9}]
}, Open  ]],

Cell["\<\
It will be helpful in what follows to relate selection to the equilibrium \
frequency (this avoids the ugly radicals in the equilibrium above):\
\>", "Text",
 CellChangeTimes->{{3.53476590860797*^9, 3.534765937046301*^9}, {
  3.534776773310364*^9, 3.534776775947489*^9}}],

Cell[CellGroupData[{

Cell[BoxData[
 RowBox[{"Flatten", "[", 
  RowBox[{"FullSimplify", "[", 
   RowBox[{
    RowBox[{"Solve", "[", 
     RowBox[{
      RowBox[{
       OverscriptBox["p", "^"], "==", 
       FractionBox[
        RowBox[{
         RowBox[{
          RowBox[{"(", 
           RowBox[{"1", "-", "mH"}], ")"}], " ", 
          OverscriptBox["p", "^"]}], "+", 
         RowBox[{
          RowBox[{"(", 
           RowBox[{"1", "-", "c"}], ")"}], " ", "mL", " ", 
          RowBox[{"(", 
           RowBox[{"1", "-", 
            OverscriptBox["p", "^"]}], ")"}]}]}], 
        RowBox[{"1", "-", 
         RowBox[{"c", 
          RowBox[{"(", 
           RowBox[{
            RowBox[{"mL", 
             RowBox[{"(", 
              RowBox[{"1", "-", 
               OverscriptBox["p", "^"]}], ")"}]}], "+", 
            RowBox[{"mH", " ", 
             OverscriptBox["p", "^"]}]}], ")"}]}], "-", 
         RowBox[{"s", 
          RowBox[{"(", 
           RowBox[{
            RowBox[{
             RowBox[{"(", 
              RowBox[{"1", "-", "mL"}], ")"}], " ", 
             RowBox[{"(", 
              RowBox[{"1", "-", 
               OverscriptBox["p", "^"]}], ")"}]}], "+", 
            RowBox[{
             RowBox[{"(", 
              RowBox[{"1", "-", "c"}], ")"}], " ", "mH", " ", 
             OverscriptBox["p", "^"]}]}], ")"}]}]}]]}], ",", "s"}], "]"}], 
    ",", "assume"}], "]"}], "]"}]], "Input",
 CellChangeTimes->{
  3.534764655965034*^9, {3.534764781123993*^9, 3.53476482213873*^9}, 
   3.534765906194219*^9, {3.5347660762850857`*^9, 3.534766080227996*^9}, {
   3.534767333868013*^9, 3.534767334855345*^9}, 3.534868066791811*^9, 
   3.535194977920451*^9, {3.535325344600412*^9, 3.53532534639786*^9}}],

Cell[BoxData[
 RowBox[{"{", 
  RowBox[{"s", "\[Rule]", 
   FractionBox[
    RowBox[{
     RowBox[{
      RowBox[{"(", 
       RowBox[{
        RowBox[{"-", "1"}], "+", "c"}], ")"}], " ", "mL"}], "+", 
     RowBox[{
      OverscriptBox["p", "^"], " ", 
      RowBox[{"(", 
       RowBox[{"mH", "+", "mL", "-", 
        RowBox[{"2", " ", "c", " ", "mL"}], "+", 
        RowBox[{"c", " ", 
         RowBox[{"(", 
          RowBox[{
           RowBox[{"-", "mH"}], "+", "mL"}], ")"}], " ", 
         OverscriptBox["p", "^"]}]}], ")"}]}]}], 
    RowBox[{
     OverscriptBox["p", "^"], " ", 
     RowBox[{"(", 
      RowBox[{"1", "-", "mL", "+", 
       RowBox[{
        RowBox[{"(", 
         RowBox[{
          RowBox[{"-", "1"}], "+", "mH", "-", 
          RowBox[{"c", " ", "mH"}], "+", "mL"}], ")"}], " ", 
        OverscriptBox["p", "^"]}]}], ")"}]}]]}], "}"}]], "Output",
 CellChangeTimes->{3.534764656475737*^9, 3.534764822718438*^9, 
  3.534765906613069*^9, 3.534767336933563*^9, 3.534769467474155*^9, 
  3.5347977077486362`*^9, 3.53484892111766*^9, 3.53486806768086*^9, 
  3.535194979743436*^9, 3.535325346958617*^9}]
}, Open  ]]
}, Closed]],

Cell[CellGroupData[{

Cell["\<\
The general solution in the symmetrical case with p(a,A) = p(b,B)\
\>", "Subsection",
 CellChangeTimes->{{3.5353253555645533`*^9, 3.535325359164069*^9}, 
   3.53532557660883*^9, {3.586467547112032*^9, 3.5864675528973007`*^9}}],

Cell["\<\
We can solve for the allele frequency at any point in the future using the \
simplified recursion:\
\>", "Text",
 CellChangeTimes->{{3.534765949879609*^9, 3.534765976765234*^9}, 
   3.535325505934602*^9, {3.574272228461051*^9, 3.5742722307166443`*^9}}],

Cell[CellGroupData[{

Cell[BoxData[
 RowBox[{"soln", "=", 
  RowBox[{"Flatten", "[", 
   RowBox[{"FullSimplify", "[", 
    RowBox[{
     RowBox[{"RSolve", "[", 
      RowBox[{
       RowBox[{"{", 
        RowBox[{
         RowBox[{
          RowBox[{"p", "[", 
           RowBox[{"t", "+", "1"}], "]"}], "==", 
          FractionBox[
           RowBox[{
            RowBox[{"Xd", " ", 
             RowBox[{"p", "[", "t", "]"}]}], "-", "Xc"}], 
           RowBox[{
            RowBox[{"Xa", " ", 
             RowBox[{"p", "[", "t", "]"}]}], "+", 
            RowBox[{"(", 
             RowBox[{"Xd", "+", "Xb"}], ")"}]}]]}], ",", 
         RowBox[{
          RowBox[{"p", "[", "0", "]"}], "\[Equal]", "p0"}]}], "}"}], ",", 
       RowBox[{"p", "[", "t", "]"}], ",", "t"}], "]"}], ",", "assume"}], 
    "]"}], "]"}]}]], "Input",
 CellChangeTimes->{
  3.535325532986827*^9, {3.535325581964978*^9, 3.53532559211516*^9}, {
   3.535325957662692*^9, 3.535325958559185*^9}}],

Cell[BoxData[
 RowBox[{"{", 
  RowBox[{
   RowBox[{"p", "[", "t", "]"}], "\[Rule]", 
   RowBox[{
    RowBox[{"(", 
     RowBox[{
      RowBox[{"Xa", " ", 
       RowBox[{"(", 
        RowBox[{
         RowBox[{"p0", " ", "Xb"}], "+", 
         RowBox[{"2", " ", "Xc"}]}], ")"}], " ", 
       SuperscriptBox[
        RowBox[{"(", 
         FractionBox[
          RowBox[{
           SqrtBox[
            RowBox[{
             SuperscriptBox["Xa", "2"], " ", 
             RowBox[{"(", 
              RowBox[{
               SuperscriptBox["Xb", "2"], "-", 
               RowBox[{"4", " ", "Xa", " ", "Xc"}]}], ")"}]}]], "-", 
           RowBox[{"Xa", " ", 
            RowBox[{"(", 
             RowBox[{"Xb", "+", 
              RowBox[{"2", " ", "Xd"}]}], ")"}]}]}], 
          RowBox[{
           RowBox[{"Xa", " ", "Xc"}], "+", 
           RowBox[{"Xd", " ", 
            RowBox[{"(", 
             RowBox[{"Xb", "+", "Xd"}], ")"}]}]}]], ")"}], "t"]}], "+", 
      RowBox[{"p0", " ", 
       SqrtBox[
        RowBox[{
         SuperscriptBox["Xa", "2"], " ", 
         RowBox[{"(", 
          RowBox[{
           SuperscriptBox["Xb", "2"], "-", 
           RowBox[{"4", " ", "Xa", " ", "Xc"}]}], ")"}]}]], " ", 
       SuperscriptBox[
        RowBox[{"(", 
         FractionBox[
          RowBox[{
           SqrtBox[
            RowBox[{
             SuperscriptBox["Xa", "2"], " ", 
             RowBox[{"(", 
              RowBox[{
               SuperscriptBox["Xb", "2"], "-", 
               RowBox[{"4", " ", "Xa", " ", "Xc"}]}], ")"}]}]], "-", 
           RowBox[{"Xa", " ", 
            RowBox[{"(", 
             RowBox[{"Xb", "+", 
              RowBox[{"2", " ", "Xd"}]}], ")"}]}]}], 
          RowBox[{
           RowBox[{"Xa", " ", "Xc"}], "+", 
           RowBox[{"Xd", " ", 
            RowBox[{"(", 
             RowBox[{"Xb", "+", "Xd"}], ")"}]}]}]], ")"}], "t"]}], "-", 
      RowBox[{"Xa", " ", 
       RowBox[{"(", 
        RowBox[{
         RowBox[{"p0", " ", "Xb"}], "+", 
         RowBox[{"2", " ", "Xc"}]}], ")"}], " ", 
       SuperscriptBox[
        RowBox[{"(", 
         RowBox[{"-", 
          FractionBox[
           RowBox[{
            SqrtBox[
             RowBox[{
              SuperscriptBox["Xa", "2"], " ", 
              RowBox[{"(", 
               RowBox[{
                SuperscriptBox["Xb", "2"], "-", 
                RowBox[{"4", " ", "Xa", " ", "Xc"}]}], ")"}]}]], "+", 
            RowBox[{"Xa", " ", 
             RowBox[{"(", 
              RowBox[{"Xb", "+", 
               RowBox[{"2", " ", "Xd"}]}], ")"}]}]}], 
           RowBox[{
            RowBox[{"Xa", " ", "Xc"}], "+", 
            RowBox[{"Xd", " ", 
             RowBox[{"(", 
              RowBox[{"Xb", "+", "Xd"}], ")"}]}]}]]}], ")"}], "t"]}], "+", 
      RowBox[{"p0", " ", 
       SqrtBox[
        RowBox[{
         SuperscriptBox["Xa", "2"], " ", 
         RowBox[{"(", 
          RowBox[{
           SuperscriptBox["Xb", "2"], "-", 
           RowBox[{"4", " ", "Xa", " ", "Xc"}]}], ")"}]}]], " ", 
       SuperscriptBox[
        RowBox[{"(", 
         RowBox[{"-", 
          FractionBox[
           RowBox[{
            SqrtBox[
             RowBox[{
              SuperscriptBox["Xa", "2"], " ", 
              RowBox[{"(", 
               RowBox[{
                SuperscriptBox["Xb", "2"], "-", 
                RowBox[{"4", " ", "Xa", " ", "Xc"}]}], ")"}]}]], "+", 
            RowBox[{"Xa", " ", 
             RowBox[{"(", 
              RowBox[{"Xb", "+", 
               RowBox[{"2", " ", "Xd"}]}], ")"}]}]}], 
           RowBox[{
            RowBox[{"Xa", " ", "Xc"}], "+", 
            RowBox[{"Xd", " ", 
             RowBox[{"(", 
              RowBox[{"Xb", "+", "Xd"}], ")"}]}]}]]}], ")"}], "t"]}]}], ")"}],
     "/", 
    RowBox[{"(", 
     RowBox[{
      RowBox[{
       RowBox[{"-", "Xa"}], " ", 
       RowBox[{"(", 
        RowBox[{
         RowBox[{"2", " ", "p0", " ", "Xa"}], "+", "Xb"}], ")"}], " ", 
       SuperscriptBox[
        RowBox[{"(", 
         FractionBox[
          RowBox[{
           SqrtBox[
            RowBox[{
             SuperscriptBox["Xa", "2"], " ", 
             RowBox[{"(", 
              RowBox[{
               SuperscriptBox["Xb", "2"], "-", 
               RowBox[{"4", " ", "Xa", " ", "Xc"}]}], ")"}]}]], "-", 
           RowBox[{"Xa", " ", 
            RowBox[{"(", 
             RowBox[{"Xb", "+", 
              RowBox[{"2", " ", "Xd"}]}], ")"}]}]}], 
          RowBox[{
           RowBox[{"Xa", " ", "Xc"}], "+", 
           RowBox[{"Xd", " ", 
            RowBox[{"(", 
             RowBox[{"Xb", "+", "Xd"}], ")"}]}]}]], ")"}], "t"]}], "+", 
      RowBox[{
       SqrtBox[
        RowBox[{
         SuperscriptBox["Xa", "2"], " ", 
         RowBox[{"(", 
          RowBox[{
           SuperscriptBox["Xb", "2"], "-", 
           RowBox[{"4", " ", "Xa", " ", "Xc"}]}], ")"}]}]], " ", 
       SuperscriptBox[
        RowBox[{"(", 
         FractionBox[
          RowBox[{
           SqrtBox[
            RowBox[{
             SuperscriptBox["Xa", "2"], " ", 
             RowBox[{"(", 
              RowBox[{
               SuperscriptBox["Xb", "2"], "-", 
               RowBox[{"4", " ", "Xa", " ", "Xc"}]}], ")"}]}]], "-", 
           RowBox[{"Xa", " ", 
            RowBox[{"(", 
             RowBox[{"Xb", "+", 
              RowBox[{"2", " ", "Xd"}]}], ")"}]}]}], 
          RowBox[{
           RowBox[{"Xa", " ", "Xc"}], "+", 
           RowBox[{"Xd", " ", 
            RowBox[{"(", 
             RowBox[{"Xb", "+", "Xd"}], ")"}]}]}]], ")"}], "t"]}], "+", 
      RowBox[{"Xa", " ", 
       RowBox[{"(", 
        RowBox[{
         RowBox[{"2", " ", "p0", " ", "Xa"}], "+", "Xb"}], ")"}], " ", 
       SuperscriptBox[
        RowBox[{"(", 
         RowBox[{"-", 
          FractionBox[
           RowBox[{
            SqrtBox[
             RowBox[{
              SuperscriptBox["Xa", "2"], " ", 
              RowBox[{"(", 
               RowBox[{
                SuperscriptBox["Xb", "2"], "-", 
                RowBox[{"4", " ", "Xa", " ", "Xc"}]}], ")"}]}]], "+", 
            RowBox[{"Xa", " ", 
             RowBox[{"(", 
              RowBox[{"Xb", "+", 
               RowBox[{"2", " ", "Xd"}]}], ")"}]}]}], 
           RowBox[{
            RowBox[{"Xa", " ", "Xc"}], "+", 
            RowBox[{"Xd", " ", 
             RowBox[{"(", 
              RowBox[{"Xb", "+", "Xd"}], ")"}]}]}]]}], ")"}], "t"]}], "+", 
      RowBox[{
       SqrtBox[
        RowBox[{
         SuperscriptBox["Xa", "2"], " ", 
         RowBox[{"(", 
          RowBox[{
           SuperscriptBox["Xb", "2"], "-", 
           RowBox[{"4", " ", "Xa", " ", "Xc"}]}], ")"}]}]], " ", 
       SuperscriptBox[
        RowBox[{"(", 
         RowBox[{"-", 
          FractionBox[
           RowBox[{
            SqrtBox[
             RowBox[{
              SuperscriptBox["Xa", "2"], " ", 
              RowBox[{"(", 
               RowBox[{
                SuperscriptBox["Xb", "2"], "-", 
                RowBox[{"4", " ", "Xa", " ", "Xc"}]}], ")"}]}]], "+", 
            RowBox[{"Xa", " ", 
             RowBox[{"(", 
              RowBox[{"Xb", "+", 
               RowBox[{"2", " ", "Xd"}]}], ")"}]}]}], 
           RowBox[{
            RowBox[{"Xa", " ", "Xc"}], "+", 
            RowBox[{"Xd", " ", 
             RowBox[{"(", 
              RowBox[{"Xb", "+", "Xd"}], ")"}]}]}]]}], ")"}], "t"]}]}], 
     ")"}]}]}], "}"}]], "Output",
 CellChangeTimes->{3.535325536392417*^9, 3.5353258507144623`*^9, 
  3.535325959538006*^9, 3.5742722261281157`*^9}]
}, Closed]],

Cell[TextData[{
 "We can get rid of the radical by replacing with the equilibrium solution:  ",
 Cell[BoxData[
  RowBox[{
   OverscriptBox["p", "^"], "=", 
   FractionBox[
    RowBox[{
     RowBox[{"-", "Xb"}], "+", 
     SqrtBox[
      RowBox[{
       SuperscriptBox["Xb", "2"], "-", 
       RowBox[{"4", "Xa", " ", "Xc"}]}]]}], 
    RowBox[{"2", " ", "Xa"}]]}]],
  CellChangeTimes->{{3.535200707003097*^9, 3.5352007097633953`*^9}}],
 ".  Terms like ",
 Cell[BoxData[
  RowBox[{"(", 
   RowBox[{
    SuperscriptBox["Xb", "2"], "-", 
    RowBox[{"4", " ", "Xa", " ", "Xc"}]}], ")"}]],
  CellChangeTimes->{{3.53485102915991*^9, 3.534851043716489*^9}, {
   3.5348525277729397`*^9, 3.534852560238071*^9}, {3.534868522644065*^9, 
   3.534868546375888*^9}, {3.535325904431122*^9, 3.535325944302434*^9}, {
   3.535325978214347*^9, 3.5353259887054043`*^9}}],
 " then become "
}], "Text",
 CellChangeTimes->{{3.534852475742836*^9, 3.534852507615615*^9}, {
  3.574272183382606*^9, 3.5742721892344513`*^9}, {3.574272291221541*^9, 
  3.574272298522335*^9}}],

Cell[CellGroupData[{

Cell[BoxData[
 RowBox[{
  RowBox[{
   RowBox[{"(", 
    RowBox[{
     SuperscriptBox["Xb", "2"], "-", 
     RowBox[{"4", " ", "Xa", " ", "Xc"}]}], ")"}], "/.", 
   RowBox[{"Solve", "[", 
    RowBox[{
     RowBox[{
      OverscriptBox["p", "^"], "==", 
      FractionBox[
       RowBox[{
        RowBox[{"-", "Xb"}], "+", 
        SqrtBox[
         RowBox[{
          SuperscriptBox["Xb", "2"], "-", 
          RowBox[{"4", "Xa", " ", "Xc"}]}]]}], 
       RowBox[{"2", " ", "Xa"}]]}], ",", "Xc"}], "]"}]}], "//", 
  "Simplify"}]], "Input",
 CellChangeTimes->{{3.574273163144043*^9, 3.574273190134918*^9}, {
  3.574273325164912*^9, 3.574273325267601*^9}}],

Cell[BoxData[
 RowBox[{"{", 
  SuperscriptBox[
   RowBox[{"(", 
    RowBox[{"Xb", "+", 
     RowBox[{"2", " ", "Xa", " ", 
      OverscriptBox["p", "^"]}]}], ")"}], "2"], "}"}]], "Output",
 CellChangeTimes->{{3.5742731705172663`*^9, 3.574273190639822*^9}, 
   3.57427332606828*^9}]
}, Open  ]],

Cell[CellGroupData[{

Cell[BoxData[
 RowBox[{"FullSimplify", "[", 
  RowBox[{
   RowBox[{"soln", "/.", 
    RowBox[{
     RowBox[{"(", 
      RowBox[{
       SuperscriptBox["Xb", "2"], "-", 
       RowBox[{"4", " ", "Xa", " ", "Xc"}]}], ")"}], "\[Rule]", 
     SuperscriptBox[
      RowBox[{"(", 
       RowBox[{"Xb", "+", 
        RowBox[{"2", " ", "Xa", " ", 
         OverscriptBox["p", "^"]}]}], ")"}], "2"]}]}], ",", 
   RowBox[{"Join", "[", 
    RowBox[{
     RowBox[{"{", 
      RowBox[{
       RowBox[{
        SuperscriptBox["Xa", "2"], ">", "0"}], ",", 
       RowBox[{
        SuperscriptBox[
         RowBox[{"(", 
          RowBox[{"Xb", "+", 
           RowBox[{"2", " ", "Xa", " ", 
            OverscriptBox["p", "^"]}]}], ")"}], "2"], ">", "0"}]}], "}"}], 
     ",", "assume"}], "]"}]}], "]"}]], "Input",
 CellChangeTimes->{
  3.574272398982504*^9, 3.574273200160493*^9, {3.574273248184654*^9, 
   3.574273272991715*^9}, {3.57427333381594*^9, 3.574273341349728*^9}}],

Cell[BoxData[
 RowBox[{"{", 
  RowBox[{
   RowBox[{"p", "[", "t", "]"}], "\[Rule]", 
   FractionBox[
    RowBox[{
     RowBox[{
      SuperscriptBox[
       RowBox[{"(", 
        RowBox[{"-", 
         FractionBox[
          RowBox[{"Xa", " ", 
           RowBox[{"(", 
            RowBox[{"Xb", "+", "Xd", "+", 
             RowBox[{"Xa", " ", 
              OverscriptBox["p", "^"]}]}], ")"}]}], 
          RowBox[{
           RowBox[{"Xa", " ", "Xc"}], "+", 
           RowBox[{"Xd", " ", 
            RowBox[{"(", 
             RowBox[{"Xb", "+", "Xd"}], ")"}]}]}]]}], ")"}], "t"], " ", 
      RowBox[{"(", 
       RowBox[{"Xc", "-", 
        RowBox[{"p0", " ", "Xa", " ", 
         OverscriptBox["p", "^"]}]}], ")"}]}], "-", 
     RowBox[{
      SuperscriptBox[
       RowBox[{"(", 
        FractionBox[
         RowBox[{"Xa", " ", 
          RowBox[{"(", 
           RowBox[{
            RowBox[{"-", "Xd"}], "+", 
            RowBox[{"Xa", " ", 
             OverscriptBox["p", "^"]}]}], ")"}]}], 
         RowBox[{
          RowBox[{"Xa", " ", "Xc"}], "+", 
          RowBox[{"Xd", " ", 
           RowBox[{"(", 
            RowBox[{"Xb", "+", "Xd"}], ")"}]}]}]], ")"}], "t"], " ", 
      RowBox[{"(", 
       RowBox[{
        RowBox[{"p0", " ", "Xb"}], "+", "Xc", "+", 
        RowBox[{"p0", " ", "Xa", " ", 
         OverscriptBox["p", "^"]}]}], ")"}]}]}], 
    RowBox[{
     RowBox[{"Xa", " ", 
      RowBox[{"(", 
       RowBox[{"p0", "-", 
        OverscriptBox["p", "^"]}], ")"}], " ", 
      SuperscriptBox[
       RowBox[{"(", 
        FractionBox[
         RowBox[{"Xa", " ", 
          RowBox[{"(", 
           RowBox[{
            RowBox[{"-", "Xd"}], "+", 
            RowBox[{"Xa", " ", 
             OverscriptBox["p", "^"]}]}], ")"}]}], 
         RowBox[{
          RowBox[{"Xa", " ", "Xc"}], "+", 
          RowBox[{"Xd", " ", 
           RowBox[{"(", 
            RowBox[{"Xb", "+", "Xd"}], ")"}]}]}]], ")"}], "t"]}], "-", 
     RowBox[{
      RowBox[{"(", 
       RowBox[{
        RowBox[{"p0", " ", "Xa"}], "+", "Xb", "+", 
        RowBox[{"Xa", " ", 
         OverscriptBox["p", "^"]}]}], ")"}], " ", 
      SuperscriptBox[
       RowBox[{"(", 
        RowBox[{"-", 
         FractionBox[
          RowBox[{"Xa", " ", 
           RowBox[{"(", 
            RowBox[{"Xb", "+", "Xd", "+", 
             RowBox[{"Xa", " ", 
              OverscriptBox["p", "^"]}]}], ")"}]}], 
          RowBox[{
           RowBox[{"Xa", " ", "Xc"}], "+", 
           RowBox[{"Xd", " ", 
            RowBox[{"(", 
             RowBox[{"Xb", "+", "Xd"}], ")"}]}]}]]}], ")"}], "t"]}]}]]}], 
  "}"}]], "Output",
 CellChangeTimes->{
  3.574273209693181*^9, {3.574273268759637*^9, 3.574273290437648*^9}, 
   3.574273353290255*^9}]
}, Open  ]],

Cell[TextData[{
 "Dividing top and bottom by ",
 Cell[BoxData[
  SuperscriptBox[
   RowBox[{"(", 
    RowBox[{"-", 
     FractionBox[
      RowBox[{"Xa", " ", 
       RowBox[{"(", 
        RowBox[{"Xb", "+", "Xd", "+", 
         RowBox[{"Xa", " ", 
          OverscriptBox["p", "^"]}]}], ")"}]}], 
      RowBox[{
       RowBox[{"Xa", " ", "Xc"}], "+", 
       RowBox[{"Xd", " ", 
        RowBox[{"(", 
         RowBox[{"Xb", "+", "Xd"}], ")"}]}]}]]}], ")"}], "t"]],
  CellChangeTimes->{{3.535366773776066*^9, 3.535366783180332*^9}}],
 ":"
}], "Text",
 CellChangeTimes->{{3.535366791091467*^9, 3.535366795321731*^9}}],

Cell[BoxData[
 RowBox[{
  FractionBox[
   RowBox[{
    RowBox[{"(", 
     RowBox[{"Xc", "-", 
      RowBox[{"p0", " ", "Xa", " ", 
       OverscriptBox["p", "^"]}]}], ")"}], "-", 
    RowBox[{
     SuperscriptBox[
      RowBox[{"(", 
       FractionBox[
        RowBox[{"Xd", "-", 
         RowBox[{"Xa", " ", 
          OverscriptBox["p", "^"]}]}], 
        RowBox[{"Xb", "+", "Xd", "+", 
         RowBox[{"Xa", " ", 
          OverscriptBox["p", "^"]}]}]], ")"}], "t"], " ", 
     RowBox[{"(", 
      RowBox[{
       RowBox[{"p0", " ", "Xb"}], "+", "Xc", "+", 
       RowBox[{"p0", " ", "Xa", " ", 
        OverscriptBox["p", "^"]}]}], ")"}]}]}], 
   RowBox[{
    RowBox[{"Xa", " ", 
     RowBox[{"(", 
      RowBox[{"p0", "-", 
       OverscriptBox["p", "^"]}], ")"}], " ", 
     SuperscriptBox[
      RowBox[{"(", 
       FractionBox[
        RowBox[{"Xd", "-", 
         RowBox[{"Xa", " ", 
          OverscriptBox["p", "^"]}]}], 
        RowBox[{"Xb", "+", "Xd", "+", 
         RowBox[{"Xa", " ", 
          OverscriptBox["p", "^"]}]}]], ")"}], "t"]}], "-", 
    RowBox[{"(", 
     RowBox[{
      RowBox[{"p0", " ", "Xa"}], "+", "Xb", "+", 
      RowBox[{"Xa", " ", 
       OverscriptBox["p", "^"]}]}], ")"}], " "}]], ";"}]], "Input",
 CellChangeTimes->{{3.535366773776066*^9, 3.535366803725856*^9}, 
   3.574273397100349*^9}],

Cell[TextData[{
 "Dividing top and bottom by ",
 Cell[BoxData[
  RowBox[{"-", 
   RowBox[{"(", 
    RowBox[{
     RowBox[{"p0", " ", "Xa"}], "+", "Xb", "+", 
     RowBox[{"Xa", " ", 
      OverscriptBox["p", "^"]}]}], ")"}]}]],
  CellChangeTimes->{{3.535366773776066*^9, 3.535366783180332*^9}}],
 ":"
}], "Text",
 CellChangeTimes->{{3.535366791091467*^9, 3.535366795321731*^9}, {
  3.535366889675064*^9, 3.535366889675166*^9}}],

Cell[BoxData[
 RowBox[{
  FractionBox[
   RowBox[{
    FractionBox[
     RowBox[{"(", 
      RowBox[{"Xc", "-", 
       RowBox[{"p0", " ", "Xa", " ", 
        OverscriptBox["p", "^"]}]}], ")"}], 
     RowBox[{"-", 
      RowBox[{"(", 
       RowBox[{
        RowBox[{"p0", " ", "Xa"}], "+", "Xb", "+", 
        RowBox[{"Xa", " ", 
         OverscriptBox["p", "^"]}]}], ")"}]}]], "+", 
    RowBox[{
     SuperscriptBox[
      RowBox[{"(", 
       FractionBox[
        RowBox[{"Xd", "-", 
         RowBox[{"Xa", " ", 
          OverscriptBox["p", "^"]}]}], 
        RowBox[{"Xb", "+", "Xd", "+", 
         RowBox[{"Xa", " ", 
          OverscriptBox["p", "^"]}]}]], ")"}], "t"], " ", 
     FractionBox[
      RowBox[{"(", 
       RowBox[{
        RowBox[{"p0", " ", "Xb"}], "+", "Xc", "+", 
        RowBox[{"p0", " ", "Xa", " ", 
         OverscriptBox["p", "^"]}]}], ")"}], 
      RowBox[{"(", 
       RowBox[{
        RowBox[{"p0", " ", "Xa"}], "+", "Xb", "+", 
        RowBox[{"Xa", " ", 
         OverscriptBox["p", "^"]}]}], ")"}]]}]}], 
   RowBox[{"1", "-", 
    RowBox[{
     FractionBox["Xa", 
      RowBox[{"(", 
       RowBox[{
        RowBox[{"p0", " ", "Xa"}], "+", "Xb", "+", 
        RowBox[{"Xa", " ", 
         OverscriptBox["p", "^"]}]}], ")"}]], 
     RowBox[{"(", 
      RowBox[{"p0", "-", 
       OverscriptBox["p", "^"]}], ")"}], " ", 
     SuperscriptBox[
      RowBox[{"(", 
       FractionBox[
        RowBox[{"Xd", "-", 
         RowBox[{"Xa", " ", 
          OverscriptBox["p", "^"]}]}], 
        RowBox[{"Xb", "+", "Xd", "+", 
         RowBox[{"Xa", " ", 
          OverscriptBox["p", "^"]}]}]], ")"}], "t"], " "}]}]], ";"}]], "Input",\

 CellChangeTimes->{{3.535366773776066*^9, 3.535366803725856*^9}, {
   3.535366898939044*^9, 3.5353669294927197`*^9}, 3.574273399243506*^9}],

Cell[TextData[{
 "First factor on numerator is simply ",
 Cell[BoxData[
  OverscriptBox["p", "^"]],
  CellChangeTimes->{{3.5353669378589993`*^9, 3.535366945415971*^9}, 
    3.535366980958255*^9, 3.5353670274931726`*^9, {3.535367060772356*^9, 
    3.535367060932784*^9}, {3.5353671255561666`*^9, 3.535367167760599*^9}}],
 ":"
}], "Text",
 CellChangeTimes->{{3.535367182784054*^9, 3.535367193718351*^9}}],

Cell[CellGroupData[{

Cell[BoxData[
 RowBox[{"FullSimplify", "[", 
  RowBox[{
   RowBox[{
    RowBox[{
     RowBox[{
      FractionBox[
       RowBox[{"(", 
        RowBox[{"Xc", "-", 
         RowBox[{"p0", " ", "Xa", " ", 
          OverscriptBox["p", "^"]}]}], ")"}], 
       RowBox[{"-", 
        RowBox[{"(", 
         RowBox[{
          RowBox[{"p0", " ", "Xa"}], "+", "Xb", "+", 
          RowBox[{"Xa", " ", 
           OverscriptBox["p", "^"]}]}], ")"}]}]], "-", " ", 
      OverscriptBox["p", "^"]}], "/.", "unsubX"}], "/.", 
    RowBox[{
     OverscriptBox["p", "^"], "\[Rule]", "equil"}]}], ",", "assume"}], 
  "]"}]], "Input",
 CellChangeTimes->{{3.5353669378589993`*^9, 3.535366945415971*^9}, 
   3.535366980958255*^9, 3.5353670274931726`*^9, {3.535367060772356*^9, 
   3.535367060932784*^9}, {3.5353671255561666`*^9, 3.535367167760599*^9}}],

Cell[BoxData["0"], "Output",
 CellChangeTimes->{{3.535366946021535*^9, 3.5353669813826027`*^9}, 
   3.535367028241517*^9, {3.535367126971714*^9, 3.5353671348202744`*^9}, 
   3.535367168306528*^9}]
}, Open  ]],

Cell[TextData[{
 "While the second factor on numerator can be written as ",
 Cell[BoxData[
  RowBox[{
   RowBox[{"(", 
    RowBox[{"p0", "-", 
     OverscriptBox["p", "^"]}], ")"}], 
   FractionBox["Xc", 
    RowBox[{"Xc", "-", 
     RowBox[{"p0", " ", "Xa", " ", 
      OverscriptBox["p", "^"]}]}]]}]],
  CellChangeTimes->{{3.5353669378589993`*^9, 3.535366945415971*^9}, 
    3.535366980958255*^9, 3.5353670274931726`*^9, {3.535367060772356*^9, 
    3.535367060932784*^9}, {3.5353671255561666`*^9, 3.535367167760599*^9}, {
    3.535367575634296*^9, 3.535367587162958*^9}, {3.535367639208537*^9, 
    3.535367643692554*^9}}],
 ":"
}], "Text",
 CellChangeTimes->{{3.535367182784054*^9, 3.535367193718351*^9}, {
  3.535367647014799*^9, 3.535367656315414*^9}}],

Cell[CellGroupData[{

Cell[BoxData[
 RowBox[{"FullSimplify", "[", 
  RowBox[{
   RowBox[{
    RowBox[{
     RowBox[{
      FractionBox[
       RowBox[{"(", 
        RowBox[{
         RowBox[{"p0", " ", "Xb"}], "+", "Xc", "+", 
         RowBox[{"p0", " ", "Xa", " ", 
          OverscriptBox["p", "^"]}]}], ")"}], 
       RowBox[{"(", 
        RowBox[{
         RowBox[{"p0", " ", "Xa"}], "+", "Xb", "+", 
         RowBox[{"Xa", " ", 
          OverscriptBox["p", "^"]}]}], ")"}]], "-", 
      RowBox[{
       RowBox[{"(", 
        RowBox[{"p0", "-", 
         OverscriptBox["p", "^"]}], ")"}], 
       FractionBox["Xc", 
        RowBox[{"Xc", "-", 
         RowBox[{"p0", " ", "Xa", " ", 
          OverscriptBox["p", "^"]}]}]]}]}], "/.", "unsubX"}], "/.", 
    RowBox[{
     OverscriptBox["p", "^"], "\[Rule]", "equil"}]}], ",", "assume"}], 
  "]"}]], "Input",
 CellChangeTimes->{{3.5353669378589993`*^9, 3.535366945415971*^9}, 
   3.535366980958255*^9, 3.5353670274931726`*^9, {3.535367060772356*^9, 
   3.535367060932784*^9}, {3.5353671255561666`*^9, 3.535367167760599*^9}, {
   3.535367575634296*^9, 3.535367587162958*^9}, {3.535367639208537*^9, 
   3.535367643692554*^9}}],

Cell[BoxData["0"], "Output",
 CellChangeTimes->{{3.535366946021535*^9, 3.5353669813826027`*^9}, 
   3.535367028241517*^9, {3.535367126971714*^9, 3.5353671348202744`*^9}, 
   3.535367168306528*^9, 3.535367592360855*^9, 3.53536764449754*^9}]
}, Open  ]],

Cell["\<\
While the factor in the denominator can be written as:\
\>", "Text",
 CellChangeTimes->{{3.5353676650612907`*^9, 3.535367677563677*^9}}],

Cell[CellGroupData[{

Cell[BoxData[
 RowBox[{"FullSimplify", "[", 
  RowBox[{
   RowBox[{
    RowBox[{
     RowBox[{
      RowBox[{
       FractionBox["Xa", 
        RowBox[{"(", 
         RowBox[{
          RowBox[{"p0", " ", "Xa"}], "+", "Xb", "+", 
          RowBox[{"Xa", " ", 
           OverscriptBox["p", "^"]}]}], ")"}]], 
       RowBox[{"(", 
        RowBox[{"p0", "-", 
         OverscriptBox["p", "^"]}], ")"}]}], "-", 
      RowBox[{
       FractionBox[
        RowBox[{"(", 
         RowBox[{"p0", "-", 
          OverscriptBox["p", "^"]}], ")"}], "p0"], 
       RowBox[{"(", 
        RowBox[{"1", "-", 
         FractionBox["Xc", 
          RowBox[{"Xc", "-", 
           RowBox[{"p0", " ", "Xa", " ", 
            OverscriptBox["p", "^"]}]}]]}], ")"}]}]}], "/.", "unsubX"}], "/.", 
    RowBox[{
     OverscriptBox["p", "^"], "\[Rule]", "equil"}]}], ",", "assume"}], 
  "]"}]], "Input",
 CellChangeTimes->{{3.5353669378589993`*^9, 3.535366945415971*^9}, 
   3.535366980958255*^9, 3.5353670274931726`*^9, {3.535367060772356*^9, 
   3.535367060932784*^9}, {3.5353671255561666`*^9, 3.535367167760599*^9}, {
   3.535367575634296*^9, 3.535367587162958*^9}, {3.535367639208537*^9, 
   3.535367643692554*^9}, {3.535367685520789*^9, 3.535367699257759*^9}}],

Cell[BoxData["0"], "Output",
 CellChangeTimes->{{3.535366946021535*^9, 3.5353669813826027`*^9}, 
   3.535367028241517*^9, {3.535367126971714*^9, 3.5353671348202744`*^9}, 
   3.535367168306528*^9, 3.535367592360855*^9, 3.53536764449754*^9, 
   3.535367699707857*^9}]
}, Open  ]],

Cell["\<\
Thus, the simplest way to write the general solution is:\
\>", "Text",
 CellChangeTimes->{{3.5348692108823843`*^9, 3.534869219393861*^9}}],

Cell[BoxData[
 FractionBox[
  RowBox[{
   OverscriptBox["p", "^"], "-", 
   RowBox[{
    RowBox[{"(", 
     RowBox[{
      OverscriptBox["p", "^"], "-", "p0"}], ")"}], "\[Chi]", " ", 
    SuperscriptBox["\[Lambda]", "t"], " "}]}], 
  RowBox[{"1", "+", 
   RowBox[{
    FractionBox[
     RowBox[{"(", 
      RowBox[{
       OverscriptBox["p", "^"], "-", "p0"}], ")"}], "p0"], 
    RowBox[{"(", 
     RowBox[{"1", "-", "\[Chi]"}], ")"}], " ", 
    SuperscriptBox["\[Lambda]", "t"], " "}]}]]], "Input",
 CellChangeTimes->{
  3.535367402871526*^9, {3.535367486503841*^9, 3.535367496455861*^9}, {
   3.5353677222485437`*^9, 3.5353677622930927`*^9}, 3.535382845816882*^9, {
   3.535384570291033*^9, 3.535384571389839*^9}}],

Cell["where:", "Text",
 CellChangeTimes->{{3.5742815691998053`*^9, 3.574281570694705*^9}}],

Cell[BoxData[
 RowBox[{
  RowBox[{"\[Lambda]", "=", 
   FractionBox[
    RowBox[{"Xd", "-", 
     RowBox[{"Xa", " ", 
      OverscriptBox["p", "^"]}]}], 
    RowBox[{"Xb", "+", "Xd", "+", 
     RowBox[{"Xa", " ", 
      OverscriptBox["p", "^"]}]}]]}], ";"}]], "Input",
 CellChangeTimes->{{3.574281045701*^9, 3.574281047057914*^9}}],

Cell[BoxData[
 RowBox[{
  RowBox[{"\[Chi]", " ", "=", " ", 
   FractionBox["Xc", 
    RowBox[{"Xc", "-", 
     RowBox[{"p0", " ", 
      OverscriptBox["p", "^"], "Xa"}]}]]}], ";"}]], "Input",
 CellChangeTimes->{{3.574281577469098*^9, 3.5742815809632797`*^9}}],

Cell[TextData[{
 "The \[Lambda] term is equivalent to ",
 Cell[BoxData[
  FormBox[
   FractionBox[
    RowBox[{"dp", "[", 
     RowBox[{"t", "+", "1"}], "]"}], 
    RowBox[{"dp", "[", "t", "]"}]], TraditionalForm]]],
 " evaluated at the equilibrium (essentially, the eigenvalue):"
}], "Text",
 CellChangeTimes->{{3.5347934163076982`*^9, 3.5347934764965277`*^9}, 
   3.535367974935664*^9, {3.574274187207738*^9, 3.574274194052813*^9}, {
   3.586468838930691*^9, 3.5864688527862377`*^9}}],

Cell[CellGroupData[{

Cell[BoxData[
 RowBox[{
  RowBox[{
   RowBox[{"D", "[", 
    RowBox[{"recursionX", ",", 
     RowBox[{"p", "[", "t", "]"}]}], "]"}], "/.", 
   RowBox[{
    RowBox[{"p", "[", "t", "]"}], "->", 
    OverscriptBox["p", "^"]}]}], "//", "Factor"}]], "Input",
 CellChangeTimes->{{3.535383717038686*^9, 3.535383724213835*^9}, {
  3.5353840306847897`*^9, 3.535384062025547*^9}, {3.574274046792426*^9, 
  3.574274049607173*^9}}],

Cell[BoxData[
 FractionBox[
  RowBox[{
   RowBox[{"Xa", " ", "Xc"}], "+", 
   RowBox[{"Xb", " ", "Xd"}], "+", 
   SuperscriptBox["Xd", "2"]}], 
  SuperscriptBox[
   RowBox[{"(", 
    RowBox[{"Xb", "+", "Xd", "+", 
     RowBox[{"Xa", " ", 
      OverscriptBox["p", "^"]}]}], ")"}], "2"]]], "Output",
 CellChangeTimes->{
  3.535383721196247*^9, {3.535384033099266*^9, 3.5353840623461103`*^9}, {
   3.535384259121694*^9, 3.5353842731630583`*^9}, 3.535384321178343*^9, 
   3.574274049991828*^9, 3.5742808575062*^9, 3.574281054444355*^9, 
   3.5864687013323402`*^9, {3.5864687684256897`*^9, 3.586468795270027*^9}, {
   3.586468828791774*^9, 3.586468858274159*^9}, 3.586468918257896*^9}]
}, Open  ]],

Cell["\<\
which can be written in different forms:\
\>", "Text",
 CellChangeTimes->{{3.586468901929161*^9, 3.5864689081210737`*^9}}],

Cell[CellGroupData[{

Cell[BoxData[
 RowBox[{
  RowBox[{
   RowBox[{
    RowBox[{
     RowBox[{"{", 
      RowBox[{
       FractionBox[
        RowBox[{"Xd", "-", 
         RowBox[{"Xa", " ", 
          OverscriptBox["p", "^"]}]}], 
        RowBox[{"Xb", "+", "Xd", "+", 
         RowBox[{"Xa", " ", 
          OverscriptBox["p", "^"]}]}]], ",", 
       FractionBox[
        RowBox[{
         RowBox[{"(", 
          RowBox[{"Xd", "-", 
           RowBox[{"Xa", " ", 
            OverscriptBox["p", "^"]}]}], ")"}], 
         OverscriptBox["p", "^"]}], 
        RowBox[{
         RowBox[{"Xd", " ", 
          OverscriptBox["p", "^"]}], "-", "Xc"}]]}], "}"}], "-", "%"}], "/.", 
    "unsubX"}], "/.", 
   RowBox[{
    OverscriptBox["p", "^"], "->", "equil"}]}], "//", 
  "FullSimplify"}]], "Input",
 CellChangeTimes->{{3.586468752379331*^9, 3.5864688561222878`*^9}, {
  3.5864689116619453`*^9, 3.586468916061449*^9}}],

Cell[BoxData[
 RowBox[{"{", 
  RowBox[{"0", ",", "0"}], "}"}]], "Output",
 CellChangeTimes->{{3.5864687527664623`*^9, 3.586468796170933*^9}, {
   3.586468853391082*^9, 3.586468858851643*^9}, 3.586468919084414*^9}]
}, Open  ]],

Cell[TextData[{
 "Note that for ",
 Cell[BoxData[
  FractionBox[
   RowBox[{
    RowBox[{"Xa", " ", "Xc"}], "+", 
    RowBox[{"Xb", " ", "Xd"}], "+", 
    SuperscriptBox["Xd", "2"]}], 
   SuperscriptBox[
    RowBox[{"(", 
     RowBox[{"Xb", "+", "Xd", "+", 
      RowBox[{"Xa", " ", 
       OverscriptBox["p", "^"]}]}], ")"}], "2"]]],
  CellChangeTimes->{
   3.535383721196247*^9, {3.535384033099266*^9, 3.5353840623461103`*^9}, {
    3.535384259121694*^9, 3.5353842731630583`*^9}, 3.535384321178343*^9, 
    3.574274049991828*^9, 3.5742808575062*^9, 3.574281054444355*^9, 
    3.5864687013323402`*^9, {3.5864687684256897`*^9, 3.586468795270027*^9}, {
    3.586468828791774*^9, 3.586468858274159*^9}}],
 " to be positive requires that the numerator be positive: "
}], "Text",
 CellChangeTimes->{{3.586468874074396*^9, 3.586468891449972*^9}}],

Cell[CellGroupData[{

Cell[BoxData[
 RowBox[{
  RowBox[{
   RowBox[{
    RowBox[{"Xa", " ", "Xc"}], "+", 
    RowBox[{"Xb", " ", "Xd"}], "+", 
    SuperscriptBox["Xd", "2"]}], "/.", "unsubX"}], "//", "Factor"}]], "Input",\

 CellChangeTimes->{{3.574295645228612*^9, 3.574295653290674*^9}, 
   3.574295716580078*^9}],

Cell[BoxData[
 RowBox[{
  RowBox[{"(", 
   RowBox[{
    RowBox[{"-", "1"}], "+", "mH", "+", "mL", "-", 
    RowBox[{"2", " ", "c", " ", "mH", " ", "mL"}], "+", 
    RowBox[{
     SuperscriptBox["c", "2"], " ", "mH", " ", "mL"}]}], ")"}], " ", 
  RowBox[{"(", 
   RowBox[{
    RowBox[{"-", "1"}], "+", "s"}], ")"}]}]], "Output",
 CellChangeTimes->{{3.574295647531912*^9, 3.574295653712208*^9}, {
  3.574295687050273*^9, 3.574295716930416*^9}}]
}, Open  ]],

Cell[TextData[{
 "Hence, \[Lambda] will be positive if ",
 Cell[BoxData[
  RowBox[{
   RowBox[{"(", 
    RowBox[{"1", "-", "mH", "-", "mL", "+", 
     RowBox[{"2", " ", "c", " ", "mH", " ", "mL"}], "-", 
     RowBox[{
      SuperscriptBox["c", "2"], " ", "mH", " ", "mL"}]}], ")"}], ">", "0"}]],
  CellChangeTimes->{3.534869333353463*^9}],
 ", which requires that migration rates be sufficiently small that  ",
 Cell[BoxData[
  RowBox[{"1", ">", 
   RowBox[{
    RowBox[{"(", 
     RowBox[{"1", "-", "c"}], ")"}], 
    SqrtBox[
     FractionBox[
      RowBox[{"mH", " ", "mL"}], 
      RowBox[{
       RowBox[{"(", 
        RowBox[{"1", "-", "mH"}], ")"}], " ", 
       RowBox[{"(", 
        RowBox[{"1", "-", "mL"}], ")"}]}]]]}]}]],
  CellChangeTimes->{3.535369001625242*^9, 3.535369264825263*^9}],
 ".  If migration rates are higher than this, then there will be an \
oscillatory approach to equilibrium (even when examined at the same stage in \
the life cycle)."
}], "Text",
 CellChangeTimes->{{3.574295755791362*^9, 3.5742957586707773`*^9}}],

Cell["We can also rewrite \[Lambda] as:", "Text",
 CellChangeTimes->{{3.574281584926394*^9, 3.574281613367091*^9}}],

Cell[CellGroupData[{

Cell[BoxData[{
 RowBox[{
  RowBox[{
   RowBox[{"1", "-", 
    FractionBox[
     SqrtBox[
      RowBox[{
       SuperscriptBox["Xb", "2"], "-", 
       RowBox[{"4", "Xa", " ", "Xc"}]}]], 
     RowBox[{"Xb", "+", "Xd", "+", 
      RowBox[{"Xa", " ", 
       OverscriptBox["p", "^"]}]}]]}], ";"}], 
  "\[IndentingNewLine]"}], "\[IndentingNewLine]", 
 RowBox[{
  RowBox[{
   RowBox[{
    RowBox[{"%", "-", "\[Lambda]"}], "/.", "unsubX"}], "/.", 
   RowBox[{
    OverscriptBox["p", "^"], "\[Rule]", "equil"}]}], "//", 
  "FullSimplify"}]}], "Input",
 CellChangeTimes->{{3.574281257090378*^9, 3.5742812703722258`*^9}, 
   3.574281423073051*^9, {3.574281520037127*^9, 3.574281538956827*^9}}],

Cell[BoxData["0"], "Output",
 CellChangeTimes->{{3.574281260751328*^9, 3.574281270734499*^9}, 
   3.574281423519587*^9, {3.574281521684431*^9, 3.5742815393296633`*^9}}]
}, Open  ]],

Cell[TextData[{
 "Noting that ",
 Cell[BoxData[
  SqrtBox[
   RowBox[{
    SuperscriptBox["Xb", "2"], "-", 
    RowBox[{"4", "Xa", " ", "Xc"}]}]]],
  CellChangeTimes->{{3.574281257090378*^9, 3.5742812703722258`*^9}, 
    3.574281423073051*^9, {3.574281520037127*^9, 3.574281538956827*^9}}],
 " was shown to be positive above and that ",
 Cell[BoxData[
  RowBox[{"Xb", "+", "Xd", "+", 
   RowBox[{"Xa", " ", 
    OverscriptBox["p", "^"]}]}]],
  CellChangeTimes->{{3.574281257090378*^9, 3.5742812703722258`*^9}, 
    3.574281423073051*^9, {3.574281520037127*^9, 3.574281538956827*^9}}],
 " represents the mean fitness (the denominator of eqn 6), which is positive. \
Thus, the fraction must be positive, and \[Lambda] must be less than one."
}], "Text",
 CellChangeTimes->{{3.574295457648212*^9, 3.574295540243733*^9}, {
  3.574296740250367*^9, 3.574296775377296*^9}}],

Cell[TextData[{
 "Similarly, we can show that \[Lambda] must be greater than -1 (proving \
stability of ",
 Cell[BoxData[
  OverscriptBox["p", "^"]],
  CellChangeTimes->{{3.574281257090378*^9, 3.5742812703722258`*^9}, 
    3.574281423073051*^9, {3.574281520037127*^9, 3.574281538956827*^9}}],
 ") because \[Lambda] can be written as"
}], "Text",
 CellChangeTimes->{{3.574296697738884*^9, 3.5742967314407177`*^9}}],

Cell[CellGroupData[{

Cell[BoxData[{
 RowBox[{
  RowBox[{
   RowBox[{
    RowBox[{"(", 
     RowBox[{"-", "1"}], ")"}], "+", 
    FractionBox[
     RowBox[{"Xb", "+", 
      RowBox[{"2", " ", "Xd"}]}], 
     RowBox[{"Xb", "+", "Xd", "+", 
      RowBox[{"Xa", " ", 
       OverscriptBox["p", "^"]}]}]]}], ";"}], 
  "\[IndentingNewLine]"}], "\[IndentingNewLine]", 
 RowBox[{
  RowBox[{"%", "-", "\[Lambda]"}], "//", "FullSimplify"}]}], "Input",
 CellChangeTimes->{{3.574296542763269*^9, 3.5742966078333063`*^9}, {
  3.574296687707876*^9, 3.5742966952730827`*^9}}],

Cell[BoxData["0"], "Output",
 CellChangeTimes->{{3.574296549078629*^9, 3.574296602033187*^9}, 
   3.574296795588334*^9}]
}, Open  ]],

Cell["\<\
where the numerator of the fraction equals \
\>", "Text",
 CellChangeTimes->{{3.5742967821683817`*^9, 3.5742968010308733`*^9}}],

Cell[CellGroupData[{

Cell[BoxData[{
 RowBox[{
  RowBox[{
   RowBox[{
    RowBox[{"(", 
     RowBox[{"1", "-", "mH"}], ")"}], "+", 
    RowBox[{
     RowBox[{"(", 
      RowBox[{"1", "-", "mL"}], ")"}], 
     RowBox[{"(", 
      RowBox[{"1", "-", "s"}], ")"}]}]}], ";"}], 
  "\[IndentingNewLine]"}], "\[IndentingNewLine]", 
 RowBox[{
  RowBox[{
   RowBox[{"%", "-", 
    RowBox[{"(", 
     RowBox[{"Xb", "+", 
      RowBox[{"2", " ", "Xd"}]}], ")"}]}], "/.", "unsubX"}], "//", 
  "Factor"}]}], "Input",
 CellChangeTimes->{{3.574296651540495*^9, 3.574296663605685*^9}, {
  3.574296802887941*^9, 3.574296818497401*^9}, {3.574296852130631*^9, 
  3.574296861584467*^9}}],

Cell[BoxData["0"], "Output",
 CellChangeTimes->{{3.5742966553714952`*^9, 3.57429666396756*^9}, {
  3.574296859276558*^9, 3.574296861998402*^9}}]
}, Open  ]],

Cell["\<\
and again the denominator is the mean fitness (positive), so that \[Lambda] \
must be greater than (-1).\
\>", "Text",
 CellChangeTimes->{{3.5742968667911663`*^9, 3.574296887149034*^9}}],

Cell["\<\
The \[Chi] term modulates the shape of the approach to equilibrium (\[Chi]=1 \
gives a geometric decay):\
\>", "Text",
 CellChangeTimes->{{3.574297578340826*^9, 3.574297637296587*^9}}],

Cell[BoxData[
 FractionBox[
  RowBox[{
   OverscriptBox["p", "^"], "-", 
   RowBox[{
    RowBox[{"(", 
     RowBox[{
      OverscriptBox["p", "^"], "-", "p0"}], ")"}], "\[Chi]", " ", 
    SuperscriptBox["\[Lambda]", "t"], " "}]}], 
  RowBox[{"1", "+", 
   RowBox[{
    FractionBox[
     RowBox[{"(", 
      RowBox[{
       OverscriptBox["p", "^"], "-", "p0"}], ")"}], "p0"], 
    RowBox[{"(", 
     RowBox[{"1", "-", "\[Chi]"}], ")"}], " ", 
    SuperscriptBox["\[Lambda]", "t"], " "}]}]]], "Input"],

Cell[TextData[{
 "\[Chi] = ",
 Cell[BoxData[
  FractionBox["Xc", 
   RowBox[{"Xc", "-", 
    RowBox[{"p0", " ", 
     OverscriptBox["p", "^"], "Xa"}]}]]]],
 "=",
 Cell[BoxData[
  FractionBox[
   RowBox[{
    RowBox[{"(", 
     RowBox[{"1", "-", "c"}], ")"}], " ", "mL"}], 
   RowBox[{
    RowBox[{
     RowBox[{"(", 
      RowBox[{"1", "-", "c"}], ")"}], " ", "mL"}], "+", 
    RowBox[{"p0", " ", 
     OverscriptBox["p", "^"], "Xa"}]}]]],
  CellChangeTimes->{{3.57429990406003*^9, 3.574299917786686*^9}}],
 "=",
 Cell[BoxData[
  FractionBox[
   RowBox[{"mL", 
    RowBox[{"(", 
     RowBox[{"1", "-", "c"}], ")"}]}], 
   RowBox[{" ", 
    RowBox[{
     RowBox[{
      RowBox[{"(", 
       RowBox[{"1", "-", 
        RowBox[{"p0", " ", "s", " ", 
         OverscriptBox["p", "^"]}]}], ")"}], 
      RowBox[{"(", 
       RowBox[{"1", "-", "c"}], ")"}], " ", "mL"}], "+", 
     RowBox[{"c", " ", 
      RowBox[{"(", 
       RowBox[{"mL", "-", "mH"}], ")"}], 
      RowBox[{"(", 
       RowBox[{"1", "-", "s"}], ")"}], " ", "p0", " ", 
      OverscriptBox["p", "^"]}], "+", 
     RowBox[{
      RowBox[{"(", 
       RowBox[{"1", "-", "mH"}], ")"}], " ", "p0", " ", "s", " ", 
      OverscriptBox["p", "^"]}]}]}]]],
  CellChangeTimes->{{3.5348691988077297`*^9, 3.534869200772904*^9}}],
 " "
}], "Text",
 CellChangeTimes->{
  3.5743001733961477`*^9, {3.5743009508928328`*^9, 3.574300962916421*^9}}],

Cell[TextData[{
 StyleBox["Case A: Xa>0",
  FontWeight->"Bold"],
 "\n\nIf Xa > 0, then \[Chi] will lie between 0 and 1 (always true if mL>mH) \
.\n\n",
 StyleBox["Case B: Xa<0",
  FontWeight->"Bold"],
 "\n\nIf Xa < 0, then \[Chi] will be greater than one or negative.  \n\nWhen \
greater than one, the most positive value that can be obtained is when ",
 Cell[BoxData[
  RowBox[{"p0", " ", 
   OverscriptBox["p", "^"], "Xa"}]],
  CellChangeTimes->{{3.57429990406003*^9, 3.574299917786686*^9}}],
 " approaches (1-c) mL.\n\nWhen negative, the most negative value that can be \
obtained is when (1-c) mL is small relative to ",
 Cell[BoxData[
  RowBox[{"p0", " ", 
   OverscriptBox["p", "^"], "Xa"}]],
  CellChangeTimes->{{3.57429990406003*^9, 3.574299917786686*^9}}],
 ", so that ",
 Cell[BoxData[
  FractionBox[
   RowBox[{
    RowBox[{"(", 
     RowBox[{"1", "-", "c"}], ")"}], " ", "mL"}], 
   RowBox[{
    RowBox[{
     RowBox[{"(", 
      RowBox[{"1", "-", "c"}], ")"}], " ", "mL"}], "+", 
    RowBox[{"p0", " ", 
     OverscriptBox["p", "^"], "Xa"}]}]]],
  CellChangeTimes->{{3.57429990406003*^9, 3.574299917786686*^9}}],
 " goes to ",
 Cell[BoxData[
  FractionBox[
   RowBox[{
    RowBox[{"(", 
     RowBox[{"1", "-", "c"}], ")"}], " ", "mL"}], 
   RowBox[{"p0", " ", 
    OverscriptBox["p", "^"], "Xa"}]]],
  CellChangeTimes->{{3.57429990406003*^9, 3.574299917786686*^9}}],
 "."
}], "Text",
 CellChangeTimes->{{3.574299938847907*^9, 3.5743000226626062`*^9}, {
  3.574300091296638*^9, 3.574300098029149*^9}, {3.574301086744712*^9, 
  3.574301088600621*^9}, {3.574301145720338*^9, 3.574301284880319*^9}, {
  3.574301405928179*^9, 3.574301411252421*^9}, {3.574301530072933*^9, 
  3.574301571947929*^9}, {3.5743016443384113`*^9, 3.5743016451622047`*^9}, {
  3.574301935908389*^9, 3.574301939153696*^9}}],

Cell[CellGroupData[{

Cell[BoxData[
 RowBox[{"Plot", "[", 
  RowBox[{
   RowBox[{
    RowBox[{
     FractionBox[
      RowBox[{
       OverscriptBox["p", "^"], "-", 
       RowBox[{
        RowBox[{"(", 
         RowBox[{
          OverscriptBox["p", "^"], "-", "p0"}], ")"}], "\[Chi]", " ", 
        SuperscriptBox["\[Lambda]", "t"], " "}]}], 
      RowBox[{"1", "+", 
       RowBox[{
        FractionBox[
         RowBox[{"(", 
          RowBox[{
           OverscriptBox["p", "^"], "-", "p0"}], ")"}], "p0"], 
        RowBox[{"(", 
         RowBox[{"1", "-", "\[Chi]"}], ")"}], " ", 
        SuperscriptBox["\[Lambda]", "t"], " "}]}]], "/.", 
     RowBox[{"{", 
      RowBox[{
       RowBox[{
        OverscriptBox["p", "^"], "\[Rule]", 
        RowBox[{"8", "/", "9"}]}], ",", 
       RowBox[{"p0", "\[Rule]", 
        RowBox[{"1", "/", "2"}]}], ",", 
       RowBox[{"\[Lambda]", "\[Rule]", "0.8"}]}], "}"}]}], "/.", 
    RowBox[{"\[Chi]", "\[Rule]", 
     RowBox[{"{", 
      RowBox[{
       RowBox[{"-", "5"}], ",", 
       RowBox[{"-", "1"}], ",", "0", ",", "1", ",", "2"}], "}"}]}]}], ",", 
   RowBox[{"{", 
    RowBox[{"t", ",", "0", ",", "20"}], "}"}], ",", 
   RowBox[{"PlotRange", "\[Rule]", "All"}]}], "]"}]], "Input",
 CellChangeTimes->{{3.574299448964916*^9, 3.574299471428669*^9}, {
   3.574301319234733*^9, 3.574301333829427*^9}, 3.574301630169355*^9, {
   3.57430167416669*^9, 3.574301680191831*^9}}],

Cell[BoxData[
 GraphicsBox[{{}, {}, 
   {Hue[0.67, 0.6, 0.6], LineBox[CompressedData["
1:eJwVzWdQkwccx/FgAC3E1qhQlJIEBSIBwniqYh3/f0FUhpzIquREEmYronDk
ThkWkSEiipbDhIgRWVIKCgXPSSUuhiAIxVKoZhBGHrgTadQYlKYvfve9z6uf
reDw3thFFAplt2H/t/y4wNQ9RrKtfBmPSqHI4dEAKyCcdQxWR1lYPTZ44Unb
SRarAMRDGftOG8mh/EER04QlhlfHDwgsqHJI3Co89J5ZBxJZxxkXUzkM6BNK
3jBvQ3/T4x1xNDksHlGyZ5idsFHCj9ZZyaGiS5pMMochN+pOX42HHBqvF4wk
cjUwcM5EL0uUQzz0i6dT5uDvHV8a02rkkKR2VLU06mA6W5xurpCDmW0O+7Un
BTuW3Gt3s1PA2WXdnIooKoo9ZBntsQoQjIT8QX1mivf6rZTy6wpIfpwjOMw2
w7ORrbFSvQKajtCCrXyX4uBU356O7UqoSD+ocQtfhmyrxRtrSpWQLZ0P+nea
jrfChxa2qpVAGZDjvbQVaKd0XP71typwSI07GsKxwPlPqbwDhSoY014MM79v
iTcmB9kOr1Tgp/4p80KyFfpXdtroPccgcKzYicFYjU0Nvmr1hTHQPBRkdTRY
o5H9TNDKiTHg0odsvA/Y4PkryWd4XmowAy1/dI6BRylfNHEvqmHnTMT7NaEs
bN62JDjwrRr+ksUYRTjb4n2v2iKR3zi0nnoUydLaIrc+IEckGYc4E6G8t3cN
RvL9zCWz4xCdkt5KK1uLk27DGW9gAlzjnXoD+HbYv+VtZN3pCXi+3NlcuMke
lculMu7wBNxtzJY4Ux3wUtveW2rmJKQbcfY8+8cBt2+mWpf+OAlmo2m7klrY
aFkT6NDfOAnqGtsSacY6PBSelZ8/PQkl61YZ3w51xKrxr8J3Ok9BcVncUz6L
g5szGW0dMVMQUbK/lzbBQa9We9wvnoIP26t10jYnfBdystn/+RSo1F5HZfnO
GHZive+dz1Nwdau7dQ/fBdf23eXTXTXQkCukx7twsV5/sz9mnwbyQ6P9qVou
ui1qzQnL0sD60Yq6/B5XdI0SeQ7WakDkKGno8XfD14VrE9Z3aeDnB0Ui/9tu
OHje8phqWgO7rUOru+zcsdtpk0RII+H7pKc8eoE7Vp/wTu9jkyD9RmD3TOuO
Te2hgUHeJNg9rC0N5HlgCAMbLHgkFLvIOC/aPDB85cvi34+QEDdn3N/JITAz
M4QU5JEgaHrLKjhHIF0R4kMXk5CYHTzvd57AaHpDEt9gYXDLS9ovBDYXMTOa
DD6lFZ4tLiXw+VKhd1AZCY2bdPqL5QQWBvTknJOQoGtfGKqpJ/CYKG/Y9LLh
/wWt6NFTAgez400UV0koqzyUkNdJoFXKBplLJQmVqb3eu7oJ3NvuGJNm8E3L
4o/dvQTuD7scvqKKhNGIFQkDfxI4+qrqk3c1CWzVKm+lisBr3MDdV2pJcGtJ
Y1SpCVSMe0aRBn+XO6KLnSCw9FLXDxuukRDALr8xpSHwcBJV321wykEWY3aW
QN+gBuN3dSRkbDmha54jkFfT7IO/kpC7VDmYqiXwTZ008bTBouuVhR8+EHhT
uyeRUU/C1Szj+DsfCfQPs/dJMLg+KNYrY55Ap1Ij42aDW9Y8sdn2mUDB/Zlr
eoPb5hx0CwsEBr2YJXx+I+E/tMlPDg==
     "]], LineBox[CompressedData["
1:eJwVx3k41HkcwPFxVM9qbGE75JhRlsy4v9suWX0+4tktSYS0bIdxTbmtqVa2
gySLUMq1mlA85Umrxa4jWop1TU+mdBhPw5iG+U3Ps9KUibK//eP9vJ+XBS9h
d6Q2g8HYSff/K07wljpFlG/Rn0hcxmBI4b6Y7RPM/hn+zNQoGrWksNjTkcFm
Z8MIaZg+pCOFint5rCXsUngf4+/3eKkUYt0Fce9ZNyBwaKj2pr4UxPP8on9Z
LSB4FBazz0QKy0YnrF+z+mAg/+HVF19LobJfmESxnoPCyCDXPl4K9bezR2Pt
ldA9G+ySo5BCNDwqVSXPwjH/iHcuIeMQL7eRNdZrICp6ncfJgXHQszhj/dKF
gRe99nDF303A+ZUDnMqDOljXTGqkLRPAGw3s1BlciuRjS9XCJhkkPTjDS7DW
w7RrpfzWehk0JDID1m7XRy+TOl/KbBIqj8coHYNXomlWrtORoklIFy74v1UZ
YOJgXIKYIQeGWIrtqUYoChAO5fPlYJUSdSyQswprC13t5p/IYVJdvGf53dU4
m+zAlLi8Am/54V8uJK1FEb/J1uvqK/CdLOCam69DH99s0qmlAGU379Q/t0yQ
VeY+ptirAHuDETPPA2bYmlZ7YvMfCtADdZhk1hzluqm5GTpT8P3rkPfrg9iY
yzXaunbPFDzritAKsbXA2HFtz+aqKWg6d38/W22B/hJ1g/urKYhaIpCKROvx
+aVTXS7caQhPPt7ELNuAyX0zL9ujp8EhmivyCbPEO5K0kEzhNDw0tF0ucP0S
r51W3XV+Ng1t9enltjpWOONekXLlMyUc1+L4DY5ZYW+On1u+mxL0JKnb4hut
8WPdmsE1h5Qgr7EoEqZtxDJXm6mSAiUUbTTWbQmywcWmXvGBv5RQUBbVG8bm
YF/G8Nm+F0oIKdonYio42D8R+Mn8gxLmvK5rhB1c7PYLaS02pkAm33qsK8sW
nSP0O1u/oqDK3clkKMwODavTF6S7KLiVKTCItrPHyLH97e7RFGQFhe/QUdtj
cOaGIH4aBZsklTeyhhwwofEp73whBSU25beGdjjiWBv3XXM1BSfv5ZXsaHFE
w8T2gMEmCnaaBF3vt3RCCScvfEUPBR7xvaEG2U54MJTVsCimQGjKsxxUO+HZ
nKrcl+MUWHbXXvYNdcbUj6Ux915TUGDXxRnucMZQMn/u6BwFUbO6j/o4BPtW
hCssdFTAa3jDzs4neHlshunBVEFsesCCdyFBwyjWCj5tQUDjU+ZFgg6/lWvn
0z6nFpwvuExQvf3SXQntelfNfHEFwdYRizNH9VWg+XtxpKaOYPCPbntvfq6C
gmFm3v1egoLuN7jEQAVl1XH8s30EW7pNj3JoV6eIPLcNEHynchPuot28uuDD
gIjgoTXxD0ppS0KM+OInBM01DoftDFVgLTP2nJARdBFfMt5tpALHxlTza3KC
eg+Tko7Q3pw5qolUELS7frGtjLaPdcXv00qC3sPtVjLayTFs85kZgjMJjj/8
9IUK0r49rbkzS9D01x7PYtqZ+hOPU9QEPb7pZ7fRLrldnTM3RzBomf0d7VUq
qDqlG936geAV3ZIoK9p1/pFb0xYIXtieoe9Nu3F9j9mWTwTdO9/WxNHumLXS
LC4SZO6ccS6k/R85hU0e
     "]], LineBox[CompressedData["
1:eJwVzWlQUwcYheEgqGOIU8BllC1BkZiwhqtWK/p9BapIAJXNka0SWbQCihpA
1KIsQmpBRAZZRAbcigioBWuspQgpKQJxWIo4QA2ECOReZ0RMTTCV3v44887z
69iJjgbGLmAwGP70/m/l96JFgpiK7e+8HzIZDCXI+jl++zinINfi+eSJBUqY
72jJ4nAk4JHoUTtpooTK1nz2Qk4ZFBldH1IsUULCNnHiR3Yt1FcHqiuWKaH/
06Hid2wpRJG5JW5cJSweHue+ZXeCcWD7fq8AJVQ/r0om2a+A7G/NW3RNCQ2N
kuEEFw3sHPDZUOI5BvHQW0Ydn4WxPa8+WA6PQZKap2pq0MOr+afzexPHgWmX
zX29mYFrxzabSheroMCsi199wBhrfa2EKVdUIBoO/t24exHuyhiobV03Acl/
ZIuOcpnY+2Ula7BxAh4cYwWt2rUUu1PVNWJHNVSfPqJx22eGuvT0rnt1asis
Muz9QJnjPv8nlzts3gCjX4lP05fhg5jYuOC8N+BwMi4tmL8CLcO1U/9q38CE
9mqo6W8rUa8cO9seOgm+6u/OFiWvwv05ZRON0kkImCh0tLW1xGPN2RLl8inQ
tIvO/VlvhdHxhx/LYqbAxXzQxutbGyyQmPXomqeACdrokVlb/NFbqhswTMHO
t2Ef14Rw8DFzzkzsPQ1DbTFGYU52iNfc7nflTENzniyKo7VDJR/eZ7VMQ9xC
sVKhWIMqT55FzcdpOHj8dDOrfC2KBKlpFjwNuMY7Kvyi7TGDdadzdagGXlg4
mYq3rMMnufLzQVka+LUhs8LJ2AFTS1qcQu9q4LQRf0/3qAMms5vKI3o1wBxJ
90lq4uL0DsOnsg8aUN+2K646sx69+v521ViQULx+tYk0hIcHlIOO7gISCsvj
5NEcPpqYp/gTQhLCiiMVrEk+DqRwd0tFJOi8b+mrWhxRYZPjvSGdBJXaM60t
1wnXW7tHhhSQULNNYNUT7YxiX6OwyBoS6nPE5vHOLsiO3O+a/TMJuSEHhcZa
F5RzfpgztJGwcaS6NrfHFTcWHrEU9ZFQyquo7xG6IYOXwsx/TUJGa36pUOqG
ow/Fm65TJPhbhdx6bi/AIvmWuGAdCV8nycPNJQI8ERXwOHQBBVXWIvturQBT
7/AidrAosG+/UxIQ7o6FPeE1bcspKHRu4/e1uONu/yoq1pqCuFmT3k4+gZyi
DGvDWgpED95zJJcI9HeSfxbzKUjIDDL4XibwF27g3cu0xUFNL1lXCEyY2iqs
p52nFRcUlhAol25NnKDdsEX/6WolgWy/CPdARwr0z+YHb9cReElXJnN0ov/7
WPkyOYFDhkz7l84UlN9IPHShk8BndRezZmjfOKnw8ukisOTwsSFTFwoerSyc
61IQuCJy9CDSHglbdqj/LwIlqkajWtpc1WqvcRWBeZq8iDRXCtya0m1vqgmc
OWVpVUT7q5xhfewkgbqbshd1tP24lfenNQRuepZs9Zr28SMc25kZAo2Srnp8
40bBGY/z+oezBMZD6L0o2jlLxwdOagl8e1RokUa7tPHGRZ2OwOxHk613adec
M4l/Mkegn3PJEhntur2xnmcMBP4kk/iM0m5a02Gz/TOBpbyOs//Qbpl10M/P
E9izeHftFwIK/gPEoE3j
     "]], LineBox[CompressedData["
1:eJwVz3s0lAkYBvAR2XaMZThrE8aQ64SMrz1F5X0zzVYubRGd2C5GRqeidMye
KNvNNeVSDorZWVo6nWpKUVtCSeQ2expttrBNNGG+b9ZlTJku7Ld/vOc5v7+e
53USHQiPn8dgMMLo+z+lv4hM+bvLA+8vMLFmMFTQ2ssN3cpNBer03fIYExXM
tTWd4nJzQRjeI61foALpw7OO87kXoFwaZBnPVsH+1ZLED45XoNMrsLHWWQW9
n/YUTzjegzE7b/k8oQq+6h9y1zp2QNCDV6VZOSqo7JQlk44v4fW/VZsJszcg
v5Hbv99HAxsqZGm/Wg9BAjy7QB3SgY+wQ9s3PQRJas/hOrkBNmU8MLNpHgam
U4b76xUMfOUrlKVmv4V8yy5e5S5jtKn4bYevnxpE/VuajbtNMfInZtvsKzUk
P8kQHXBnYpQ+5lhb8juoPciKWLjBHBU62zUw9Q4qj+zT+G61xNbpLwHJySNw
UvZ58zTFxpcZeaLOwRFg9KrwQZo1nt427roIRsEtRXx4C+9bVIaGpBfJRuGt
vjTKrNEGpRPrmY8mRyFYvTf9XPJCFOQ077UQjMHGt4VLOJxFaMEw0tzKGwPN
Y9Hxp9ftMKzgjkVZxxj4sF84CHY6oH3iNz+OmGqACfrYAR0H+59sbHNaqYF1
2ugPzpFc7OalTrUkaeDvlt1G0V5OOG5j5f+6QgP1Oa07uHonXAr11R6tGhDP
l6gUCmd8Xh3ONyM1EHfoSD3r4mIM47cl8FgkLE1YogiNdcGs982GUU8S/rTy
MpP4u2LAynyXuHUkNMhPlnsZu2EEmf/h2C4SjhjxNnUPuuFtbYl9VCoJzIG0
9Ul17hhqVdmYWUCCusapWHbUA/skX3skVpFQ7GFrci/SE5dFt253rSeh8KK4
PZbLw4+7C8q+e0JCdPF2BWuEh7ODUuHeXhJm1lYbZE1LUF/zx2PpGxKG1UGH
W7K9cIV8m+tdLQlVq/l2PbHeqDMmx28YSLieKWEnePtgEVshHjKmIDsyLsRY
74MV1uZxTHMKvh+ovJLdsxRLa7pl9jYUlHmWX+8J8cXGncsmXjhQcOzh2bKQ
e74YoHTTprlSEGYXWd3pwseQYrE+zIuCNUntMexcPl5VFqVz/CiQ2YtcuvV8
dHnUY6laToHL48slG2P8sGqe4Yf2VRQUerfwlE1+yB24ed5nDQVincmzDh6B
1zquTecJKRDVTnFzCwjUDzaMCjZQsP9kxOfgIgLd3u98GkFbElHXxzpPYFJf
V2Uc7Ry9JL+whMDm2yZBp2jL/Q2fSqUEpvQGrmihbXg096LmKoE/n5v8EhhM
9ytZZ1vbCRxTms4RIRRcvJS4J6uDQKv0YHsB7UspCsH6LgIP2lYR4bTv2BR+
7FLQew6UbDpIeyDaek/vXwSmRzwXXKPtPmwrGBomMGfmMntxKAW+dWmc39UE
NqyGZ3zaAZn9hvgRArmeFnlIO9RdenNMQyCPIdJup31oH5czOUlg1KBVYhnt
o6tOGG7pCBTnyGdraGeaDz1P0RPI+Kf4dD3tshuX8mZmCFybFlykpF113CTh
/kf6v+Uc1hvaVzfHBx39TKDgjPDEOO065zaHwFkCH9a2THyh3aRzM8zNEbhY
VRrNCqPgP9jOTSM=
     "]], LineBox[CompressedData["
1:eJwV0Hk81HsXB/Bh0M1yr6WrCA2ySzStwvkyN0pCWaPCWJNUSmhDZKlkSZKu
rClKUnKzFaLsCiURw4xZfvOTfRlLnnn+OK/zev/1OeejTD1zxFuQQCCU8Of/
O/MaVcTA66HJJbUUBwKBBg3dJCsnUhjcTRY+HC1Dg9WP76JIpHgIO2+s16VO
g8zahE3CpAcwvE5TqNOKBgHGwafnNxWC1CVNR680GnQv+aVObKoALPGQWyFp
GC5+UtIfL62EJIKNrbbBMMjf7Wkdo1TDBZnGdZGmw0DVRkSu73uIEvNKfeUx
DKHPxSqmeuuhOGCj1s7sYVjTP6IxtqkZrm2w1TOSHYHvtTXBOLsZIksvYSc2
j0BRQfoHbmkLOGccUXffNgLWQdZuGKUNUErp5OqhEUhbW5nG8u2Ern/dt9VF
jYD0v02Ck71dkIRROgo4I5DTknWOu6kPzO4y/eNy6DCT/kZ76HYftKtm4KRi
Opj7ttK7eH2gImfin/WWDjhx3qGy+wdknKSU2nTSYbextWF87ABMNKDomCU6
fC5ZFtQYHwKn8ZGQZBsGSMPaExJ6NDDVVtcqOcqAveqphrFeNMifXZfxnycD
7swUTl/6QgNnZntdfAgDtid/9aY+Gwah3P1Kho8YEN6ia2ngRoeHgXujVlkM
eFr6n/qze3TQU9f5NTrBgK50M6JaGx2aSYsfKnkM2OzrXL1hDz/3QswVfbFR
aCFG6xFkRoHQw719eMsoyBr3S3d+ZELnqvyWu4Gj8KIkvj9ADwMr3ni3IXMU
MGnstqUHBpEe3PJ2fBQ0LlqaaKZioFw6WeswPQrZRmI5dB4G3Mqdr/cRmJDS
fNvHpZELK7azP5/IMeEiPXHS4tgY/Iw7WnrTkglZYq1RUvsmoFh1fbrPYyaY
GF8+FnFiAnRDLAtai5gwEKizYzxkAs6P9KRrvmTChq5bzLaiCSALHgxqqWRC
crrVgTjJSXDsGR8s6WRClFrHn6v9k3C047qJ5AITfOHLAzxoGiJlpBtSKCwg
5M5V9t+aBoGp5OFlCxakCykMtORPw7huo5CHFQuamn2UCr9NQ6la/K31DizQ
tF/O9TacgbKfOYMmPixg+2k8HxSYhUNZgy4RsSzwT7n67nPSHEwZnhdf/5EF
grO5Q+8L52C3+6Fn35pZkOHURCipn4NEgfP3kttZ0KIgQ0mYmYP8DMFAXg8L
dJ48/XTAeR5UaU4KKXQW4FXdn+s3LcDDfTcSfq2yIHBUi172ggdjVr/G43aw
gXai74+6Zh5U0HYyRPawwe57nF47gweJMnYnI4zYsLuVFTYqvwg7rxeZ+1DY
QCx9LCkbuwgfpFa2/LZlQ/oVZZMQtyWQyOo5532KDXUycg/2SK6AWGA8/JPJ
hu0JTe/26azA41tK9WbZbCgQCWUcNl+BdnLuW+M8Ntzmfdvqf2UFQjz/k9Mq
ZIPjUOrHDPYKrI/FjnwrYwNWJDmzVPsbItPynie2skFUOVpjaDcBke/u7cib
Y0OTUfLWa/sIqKa1wvcvHhtinB/tUjxCQBStC9dCl9ggmPTWwvUUAaXdTNtG
IXBg8Tfu25tJQM53GhWq1nKAO+DwtFNQAP1dNyO/W4EDbekaWrVtAkjxMX76
GnDgZtl2A7c+AeTsFxOQbcqB/Z9N9/weFUA6L03saikcaFhz7IDRqgCSm2pj
8Cw4UH0x6eRbA0E033/1pL0tB4rteYUv0wTROtfqs4XuHLgj2aqd405Ex31p
OsxwDlTsUnxjHUhEI5y5ualIDjBOnIHly0Rku0P55UoUB/YWy9g73Sci6bD0
BfE4DrAPHLsq0UFE9YWa22WSOECJGusM2yuE/miM76nN4sDC7F/BR2SFUZOK
YvbrGg5Q++3fE9tEkOhJacfwGQ6IPhw+fa5PBFW5qAStm+PAK5dAhSGmCFpr
pK76dJ4DxB+xYZUCa1Drl20HWxc5kP+9knxu1xrUFtjLIAhgwPxKejqYuwb5
u8XWaktg4P8ZT6oI+wP1iutlRG/G4FxjNPWMhihKPD2VnW+DgRLDXGSOLIqS
d5JDv9pi0Cq4tugKEkW1lg3ewkcwUEMJk/FHRRFuWxNLtcegr/JeRP4tUWRD
XyMofRQD05cFj/rGRZGrbESeORUDqYdNPyhvxdAxk+Ap8QsYlJ4Vt9twQAI1
9g9nG93DoC1DJqzYUQLdPX3P3CaNf2+DfJaZlwTSo31f73EfA3k5LW5AuARq
dUxH1x9gEF23L6rujQR6Uh70oTITA0fp8Nf+Kn+iki4va+ECDBZfT8rULP2J
vM2qDEXKMci5fArTd5JEKi3r54a7MdCvXbsQe1wSPaCm5pb3YFAr9FR4yFMS
zY19eH/zKwa0BAYp4awkOjO/39qgl99H9nEnTrwk8l5RbQn5gUFGg01DTrUk
sgrAnmM0DFIktj+SVpFCjAfnr50aw+B61vLhGVwKCb1AMVNCXCB001D1JRk0
nG9fRdTjgvoFn1B77b+RccyrAQN7LjBm7zuK1cgic5nfOuwgLliO+l9NObcB
BQnVNH1M5II1I0lHSUke4X2FIdSnXMA+UCOaijciWk/WUkw1F/SkvilS3BQR
R221qrGTC6Iw6zEwrYQa6qTf5g1xwWLMZV7FgYR2Cv94PviLC9/rvQRcdJVR
kauIwMZlLryJazhBmlVGARLZz5TW4OAjHEzr6FBBeWKumS1SOHgGXX4jnqGK
butxesvkcdjqq9Nh5bEZXa9s0EhVwaFTWlcseI8aSmV93mWmjUPVi+sPdYnq
6GWOH3qjj8NlAW3btp/qKOny2XHCLhxEBy7tDyzTQEk4WznRCIfRAuXUrCua
qOXFirKJKQ6pmnJCFQ5aKD7SRuDbPhySMnw+eZC0UZeF55fyAzi4pB7vEGdp
o4odOuU6h3BY+OcxL+udDoojkd+n2OJAHzULrY/VRZQut1/n7XDINTbY2O6x
BTGMXCf3O+JQfCNYyneLHvKw2CZW4oxDrIPnQeKsHuq0km3udsFhx0BOYWz7
VtRjt25u4hgO6VoPi9sP6qPYmcU/q0/gEF6bkH6wQh8ddkXGEe44HNro8Lhl
swFyyPxUKE3FwTTwk6tUvAHaofomxM8ThywF6ua2WQN0SnXHYIUXDps/PEmz
dt2G2uJ2RX335v+3pV676902lDrxxaXPh9//tNCXZm0y8veupvb64kAtnSLF
J5IRL9zTvcQPh4DrdsuWyWT0+Xk87xXfwXZlveJ3yci6CpLL+Y6bDb6TlEZG
3T3Hq2v4frGHt3Q/k4w0DgcJtPHNq1v9VvCMjGqPXrNg853UJZ7Q8ImMwpHa
p00nccjIO+0X00xGZWe8yap8513ooOxvJaPIjxaP1Pkul01abO0go3zV2TNb
+B5wkfHr/srPVxAk7uVbgy5HGaGTkbG5O9uBb/2yS0r5o2QUKy8MR/k2vNHP
82aR0Z1B+9RjfFtpZL7kYGTU4TZv6Ml30CmS0uQkGR1xdwo9y/cVo0jeq2ky
sm+nNpzn+4bESM+FWTLSDFX8K4Tv9JK8WwsLZPR3UW72Vb5zI4R8KxfJaNU0
kBXB97PD3mZXlsnIcw9XN5rvMpWPiia/yUh+g/y5WL7fTavzVlfJqNF76fVN
vv8HIPhhrg==
     "]]}},
  AspectRatio->NCache[GoldenRatio^(-1), 0.6180339887498948],
  Axes->True,
  AxesOrigin->{0, 0.5},
  PlotRange->{All, All},
  PlotRangeClipping->True,
  PlotRangePadding->{Automatic, Automatic}]], "Output",
 CellChangeTimes->{{3.574299449929566*^9, 3.574299471872624*^9}, {
   3.57430132003883*^9, 3.5743013341756067`*^9}, 3.574301630974701*^9, {
   3.5743016748350973`*^9, 3.574301680538665*^9}}]
}, Open  ]],

Cell[CellGroupData[{

Cell[BoxData[
 RowBox[{"Plot", "[", 
  RowBox[{
   RowBox[{
    RowBox[{
     FractionBox[
      RowBox[{
       OverscriptBox["p", "^"], "-", 
       RowBox[{
        RowBox[{"(", 
         RowBox[{
          OverscriptBox["p", "^"], "-", "p0"}], ")"}], "\[Chi]", " ", 
        SuperscriptBox["\[Lambda]", "t"], " "}]}], 
      RowBox[{"1", "+", 
       RowBox[{
        FractionBox[
         RowBox[{"(", 
          RowBox[{
           OverscriptBox["p", "^"], "-", "p0"}], ")"}], "p0"], 
        RowBox[{"(", 
         RowBox[{"1", "-", "\[Chi]"}], ")"}], " ", 
        SuperscriptBox["\[Lambda]", "t"], " "}]}]], "/.", 
     RowBox[{"{", 
      RowBox[{
       RowBox[{
        OverscriptBox["p", "^"], "\[Rule]", 
        RowBox[{"8", "/", "9"}]}], ",", 
       RowBox[{"p0", "\[Rule]", "1"}], ",", 
       RowBox[{"\[Lambda]", "\[Rule]", "0.8"}]}], "}"}]}], "/.", 
    RowBox[{"\[Chi]", "\[Rule]", 
     RowBox[{"{", 
      RowBox[{
       RowBox[{"-", "5"}], ",", 
       RowBox[{"-", "1"}], ",", "0", ",", "1", ",", "2"}], "}"}]}]}], ",", 
   RowBox[{"{", 
    RowBox[{"t", ",", "0", ",", "20"}], "}"}], ",", 
   RowBox[{"PlotRange", "\[Rule]", "All"}]}], "]"}]], "Input",
 CellChangeTimes->{{3.574299448964916*^9, 3.574299471428669*^9}, {
  3.574301319234733*^9, 3.574301333829427*^9}, {3.574301630169355*^9, 
  3.5743016514893093`*^9}, {3.574301682832287*^9, 3.574301694967757*^9}}],

Cell[BoxData[
 GraphicsBox[{{}, {}, 
   {Hue[0.67, 0.6, 0.6], LineBox[CompressedData["
1:eJwV0Hk4lHsbB/BhKiIdy5tXZRmyZMlynnMqJfevvJIlV0gKL1EoylaTNMhB
llBDYiI5pEIhHQrJ0mIdy+FUROk0qDM9zzMmhhmU93n/uK/7+vz3/X61/cNc
A6RpNFoWdf//hXH+qyyOF1gHB/4hWF4WwMshhpMHIxom06/67l0SwHJ7cyKD
kQbnXQUO18QCKGzN1FrJuAHi/k8uSCiAU7uYp+e1yqH/faj35CcBDC2eyJnW
aoDIwIzp/R0CkBn9ZEBodcHqM1udt+UIYLj1GRP/0gWZ1omvzLMEUHGX8+Jr
TTd0bfogZXZFAM6Rzr58Gy60rysutEwVQO7qxtzPQf0w5/0FS44RgPLNTmnh
20GQ9Z0fngkQQHF3UcRXrRFoKL8s/LBTALOcOqPxjBHYQmeabrYUwN6gHt6g
ZASOvFldztwqAJw+79449A5UJiLMNSwEsH2X8460lDGQXu1+sVBfAAPVS9IG
gnFoSDln4aUsgIvdJg4Wvjxo0cptYeMklNU80b9/nQcNdla8A3wSBjl76Hpc
HvgUB8K/vpCgG3S4Sc1yAlzkgpJLeSR005NMaSqT8D1lMZf/jgTVXaPK/e1T
kPvi4U6ZbhKqqtNGT5nyYTzgW92RChL4yvwMBz8+ZE+KTK+XkWBwzsF6cw4f
GqKEbwbvkvC7lXwxT8KHYz/0Sg/eJiG7KyPQ89VXqNT82BFxk4RzvKtCO28C
pFw6Z9deJaFIvidRyXYa9rVbFTQxSbDexfKO95mGqtiU5a1nSRgLNf5VEDUN
RE2w3h+RJKgNpk9xK6ZBXgtVPAwjIYvjZJ+qKATZL1F2rSdJSNTrW7s8KgTd
91q+Zj4kBMGfN/DIGbC9lVi1Yx8JtJK5xtH0GSjIaqsg95LAWaE+1l06A9yW
NplSWxI6uwI1y9/MgHIEZ1TZhoTNB5dKAnbMwmIe6yHNmoQvJwwefJASgaZp
puPGX0gIzo5tHmDPwd6QkTlrbRKkRSXjLeVzYNr4BG1kkJDv0Umrfj4H9bL2
1WJNam91FZvM2Tm4IiZnHquTYHyvrMP+8DyUt48TSI0E/OnQwHMtMRw5Lm+T
9hMJoZOGvNoqCajI0Zc//iDgo8+IbFuXBOKbnip1fSfAbTjVtHdCAsc5lraP
lgjY3vM5enLDAgwbjsukLhBAr7mjqJqyAMzdy71ojgBOjLZ1lO8iyMbZSyYJ
AtpU1t+wVPwORpy1trPvCZDTTjIY305DWbbH9F+3EtBplWUWZ0tDc/KPamUp
Jx++tU3DlYakogNmrVoIkGbX23mF0JDht2tJ954RsPADD3pbSEPn9NgDSY0E
fB1zL+uXlkKfN5zx9a0lgMsxMGzlSqHOuIjxK2UEXFHsMSo+SkcK6cqh1dkE
NGzTqHMOpaNqq+jLi1kETPiEwRKLjt77G+3ZR3lnpcpBjzw6CjaOi+ddJeCL
vXesQh8d/ei+r6udSYBNItEfvXMFMvEaPVWfQoBY9BPTVXUlarh+2MY1lgD/
0YMtdO4qtNSkH6sYTPUt+Pt0xMgq1ND5QBJ/koBHnqHq41OUvzlNCU9Q+71L
iW6UkkG8B/MKr4MIKB1uxCK2yaCcex/Tfg8gYOo1o+xDiQxiz0b1OvoREDyA
sxuiZZH7ysTw6cMERLxK8g8zkEOHjv4V6WVPgObE3lVzmByyOyPi4PsI6JFe
XRGD5FAaz10ujrIeyhSmHZFDc1LNvcV2BIw0Xo8vTZdDFYOF/bgtAbsf3r01
IpBDyQu7k9h7CFAq6HxnUy+Ptia1T62xIqAmfI2bmr0Cmvb3wrhmBBSzQvjm
HoqoY/zUSQ81AhKKllxmcSVEu37zVMVKAmhDH1HTBRW0lQgbGxThoH828PxB
o3VoYECc9HUKhwlR3iH5Z6rodZJSZt87HBwmg2OzI9TQia53Ti79ODhPsI01
NTcgnYBD/RGvcOC/8I/vrNyI3J5ovnV+hoOp0hsNG18N1MHNr46pw0EORH5j
M5pI59KyolQ1DnaE57yOOwPxW+jhrWU4DD8/LuVpoo34v/i4O97GoS71pQ9D
pI0I8RHPpls4BK5kfuzr00H9bgq8/fk4HItk1a3J34Tye+865uXiYBZk3Ofk
p4vCqxUe7b+GQ7+yiTzTUg/F1BtXqbJxeFqVUGBC10eeDO5K/0wcWFJGB7jv
9dEztYTUpstUvrEL+0JrDZAVLsMJSMVh8q52TlHMZrTKJWo4JBmHnM3rVzS4
GyLFz/U6rCQc2PmBHX4MI+RaQsfeJuDgmfPfvjWfjVBcmhvr6G84iP9zR1LU
bIzI7mErwUUceJN7zj9PMUFD72+ffhyHQ8kui429fltQmnJoQkIsDpWXmEpB
W0zRpvAwVmwMDinuxxzpIlOUfllOOYeFw69jxeUpvWbo3rq9DZUXcOAYFlT2
OpqjbzWpFvxoHC62ZnIcG8xRuH14vCHl/Rvd73TrWqBXtEg89jwOu0M7vJTS
LFBbI42BR+FQpO6vyxVZIFWGoZ43Zd0X93KdvX5GowfUO/4+R/Xb8txosPln
xCiqVjtLOXBmxZ9dRhga0vknR4ayf803RtpVDP1bGRzuM3E4leC25JCFIemo
vNZyyky32rdrrmHo7NOMbWWUU0XMK+xcDPVPOBncoVxlKVnMK8TQBa762iLK
krblN3fvYyj1wwtxNmX24JrMlx0YGvvAQizK+bdPn0juwlDn2vmuaMq3z/bZ
7OvBkI6vzMHzlB+rshd6+jA0HzZ1kkl5zFPlxNBrDLm25N0Mo2zAW2/ziYeh
GwPZGscpm9de0CydxBB33uahP+Udl0YlAZ8xJJWcbONH2cmg8OE/fAyx8OYQ
H8qRIQxNoRBDphfmnh+mHGP1m+TRDIacI0w8PShfUvj011kRhsSLQqE7ZU71
7XSxGEMzPKNNbpRL4lcENS5g6HJvYZML5fsuAXtiljBkfqzo0AHKtTrtGtY/
MGQbYiZ0ptw8oy9ZXsbQ7gf7M/ZT/h87s4pq
     "]], LineBox[CompressedData["
1:eJwV1G001HkUB3BS2phWspWomfGQyZDwP50ednWvVGxoi2w12mTKwy6J1nQ8
h81TrVIrDZokyarNCG0nTaJRswxjI9UurYpZVr8xZcwymZP974t77vm8+Z5z
vy+uDf9IQNgsAwMDf3r+36I0vrHbodKN1k1GupkZNbT2sP12sxMhImDrnvCP
aph53PQDm50HE6X1wk69GkTN+aw57GIosc5vvKRTQ7SH4PAkqxoOtPTE+mrU
0DMdWfiOdReOXfNnKv5Ww9y+NxwVqw14K6a2xyvUUN5eFveW9Qe0fNr+lf1l
NdSI8/qiXUbB9+xOj+ItaoiAJ8XkqAaslMW9ldNjEKN0HGyo0cH46wDvontj
YGJzgjOwzgB36HuzXNPG4PQCObf8gBEKnXnZsb5jwO/b9cCowxh/tmzILrEa
g7hHJ/hHOCaY6sc+sPCdCm7FMgItv5yP635fki/qUEF5ctSo6+4FqMiVKN2v
qyCzTL9zgpjjqa1/zovMV4FBzyuUJFngsoE71ePfq8AhPjxhF3cRmu2/X24R
rIIh7YWvTe8vRsXEEDptVcE25Xep5+Is8VHCotUSNxVsHypwYjKtcCTKqFbM
UsGolJ/+201rTLoftV+wQAUu5s+We4UsR826+ouZhiowAW1ov4aJd7pcT7+e
IOCt4k3aBrFxeNLsfOoIgRcPDxnynG3wXmNfVfpLArdzW/eztTZYWxl3x/0p
gfA5glcKhS2qrCTBJnICB48m32aU2GGReZXEW0pgdYSTwi/UHp9lXK/fLSHQ
tdDZVLB+BcbnjJoev03gXk1mqbORAxomqOvEYgLJhtwdHS8dUHPZ9622moBJ
f5JPTAMH16/sJP1XCSiv2RSWpaxEl3/frs29TKBw5dLZd4Mcca9sEXheJFBQ
Ei4LZXMxpmtAdklIgFf4jYIxzMV+S+aTfecJTG2u1JU1OWEiN7XU7hyBQeWm
hIc5zkhkjBdhZwhc8XCz7gxdhX1mLytqfyRwM0tgHrHKBW+NMJgHTxLICTro
a6R1wdzEwLSAXAJr+surczpXY9tnrXHe2QSEjqU3O31dkSEM5J88QeB4c77Q
964ryn2WdndnEvC3Dqpst3fD8NdzRdsyCHjGyILN89ywcoO7RH+cQNkyvn2H
1g3j/KVJdWkE7KVVRduD3VG3+VRIcSp936qH3O4md6wY7rIQpdD9a2Y/aeNS
OJQu5VQkE+DfGmfnnaGQm3yVp0giEJ0ZqN92lsKBoFRFO21BYMNzxk8USj6R
eMlo52oFpwuKKJx8EOneTLtmvW76gojCtQax7DraupaZZ9duUOg40LixiHZB
NyO/VUahfMux9BDaJRWHI7PbKLT9ZZq1j3ZFvMLLR07hOVFv8x7avy4u+CBX
UJhpnGUcQLufZxHZ00uh2ENavpk2Z3Cp15tBCr/d67OES9u1IYl5VUmhqfi5
3IH2hqw+XdgwhYzP6zPsaPtxRLX/jFK4acTv/TLaR6PYzPfvKUzz1A+Y0U75
IkNXp6GwfvyvSwzaWfPfPI3XUtginRcyj7ZQXHFqaorOa1ozOIv2lfTZEY0f
KFwytKZqJpHAjZ1hm1L0FJbZpUTraTfYPl6+8SOFedNzKR3tJo0D/bfovkZf
fNDS/g/Zw2KB
     "]], LineBox[CompressedData["
1:eJwV1Gs01HkYB3Ci7Lq0aGt1Y8ZtMg3h157VVp4He7DoqqGoNpNb0cXEpsiS
JKdlZ7EqcpwxJbKJlmJboySXXLbcWyonSWZ/Y7bGLIPY/754zvd8Xn6/Lx62
4NjOkAUaGhpbmPs/8xMEixyC85x3uw+r5+cV0NDF8vFnnYIhPeNTV+YUMN8o
TWax0iAo2OQX8lEB+Q/SzRayrsDN7eGFh6YVELk55sikWQlw33h8+mJCAV0z
4dn/mNXADb5b/dCYAnQGXnPkZi1wwsK3dk+3AsRPCqL+NnsO/rm9fpqlCii7
nTYQaSeD4oZ7vPzdCgiDZ1eoUAksnrRYukQBR0dshivL1BDmvmjxaO846LLP
cV45aaDkRF14at44ZBi2csUHtPBdZl/P9UPjIBjYVafVtghTDcufvXcah6jH
5wTHOLropC3bN2EwDhXH9X1NvjVA1LV1+W1MDuK4CJm9vyHqtNizLBvlcLZg
dscENUKPjYUuq4rloNE1hH+cXoJ9tc1Kv3Q5WEeHxu7iLsUvOjfVzArl8EZ1
yU+vdhmSel2rsr1y8Bo5fCYzygQlnMbeWnc5bH0jWmtqugITJnpGgchB9kiQ
2HxrJdq/ijhebS4HO6Pe1W7frUZ+VOihCGM56IIqaFBpin1V9//K0ZaDhzxg
0pzPwl8z77RN/kuhvz5YM4DHRmftOJ9+GYWqCw37WSo26i/1NfxxiELowpih
jg5zLE+QaQp6KRwUxlXp51qg1aZPNta1U1gXtrbDJ8gSmw+GeC9opPCnMU8v
ZoMVvox1xUAphftlZ/N4WtZY0Z8Z//wehThN7va2F9bIeccfj6ygoDt42vNo
JQdHHF9uuVNKYaSInV0QvwbF6xyFnUUUstcs167h2+DsxPFgjUIKotzQpiAW
F59usxe+zacQkL2vQ3+Ui6KY80FOuRSmvrmuLpCuRRenadesHArDI66x9ak8
dN7c+zE2i0LhZoeV7UG2yH5cVxsmonArJcYozNYOJRbnDremU0jlH/TWUtmh
OPF89YmLFL4cFJektq/DlOkPk+w0Cpdt8m61e9tjUlGtcE0qhR8epF/2rrHH
d6GNb9enUNiykn/9iaUDnrzk9uH7ZAouR5sCjdIcMKTOzGomiULBKoFlm8oB
m3e92JacSMHy0Y2crYGO6G9y1cvtB6afbT23U+qInvI+tUUCs79S+1kLl+Do
cJW7zhkKgooPrLSfCD596N36eTyFyLO+s14/E1w86ffAkHGMb2WffhbBjJ6p
u/qML6hiMkQ5BMUGc8XajMs2qGcu5RPUUc4WTMRRUD+c7y0qJVhV4vK8m7Go
Uz+9oYnguM/V6BzGuZIj4edbCEaqvPIyGUuiO9w8WwlWV8c/ymB8d5lourWD
4JxtmEkq48GAJeFdPQQPr/foPsmYM7zc7fUwwZsJt7P2MLavPG16bYRg+aBn
J5/x1ykD6pBRgk1jgcY7Gftw8svHZAT3SmmOF2NhBMv0/XuCB1aUVGxkHL8p
SX1HSVBUPT/zFeMUg9fd0SqCvNBWj/WML9+WXJyaIsi9VjfMY1yYqB32+zTB
/Z+NEhvGpTtCXONnCUogKcWKcaV542rnOYLKwvR+NmOp0pr5WwSTb+jZmjL+
D4iGYCk=
     "]], LineBox[CompressedData["
1:eJwV0Hs0lHkcBnDlUke0LpujdZuxMpHbeJfN1vp+XSoyXSS0Y9cy5ZKkiN2S
ck9OqyZZCnMmdLMZFdPFVtJQSpMuWtlDSzTb2en3zmzNTtPIsu/+8ZznfP58
HrZgx4ak2QYGBmuY/N+i/QIT7pa6wE+dj07OzKihZ4DFi2XtAeOVAUG3p9Uw
c7ezmMUqh0Zunq7oXzWIuiqcjFknwN7ev23ORzWkf52zXefUDMqEL7+1ea+G
gY+pVX87dcDNpNKEMKKGOcPjHNrpPlgW3naYHlJDQ584843T71CX9YR7rl0N
rRfKh9O9lKDUvR+xS1VDCjw5QbI00Ny7aa2Mo4YMhduEtFUPPdMF7XpaBabs
Es7oUgP0XkYk16QqOGzxwL0hwRAdg+y83hWrQDC88Zah3AT31LP9rkapIPNO
iWAHxxR9eKZXGxer4NJOsyjbcHM8yUumaUMVNOzdpvSJtUA+L6OwepSGIvFU
5D/EEv8Uttc2dNFgMDCGN3Ktkb3RTTtwigbX7OTdG90XIJfatCi0nIZX2pqY
eTdt0D5r39C9TBpWK9L2VWbaop9zwcsKPg1rXwmXODp+hqGVV17KV9Cg7BYU
3JPYoS8rvs3hCxq8LAcdQr53QPtdrNgTzjSYgjZxROOI9Rbz/STWNKyi+Trn
aBbG2kaMEiMahmRbZvE92FgdPLi0S0fg8sGeeJaWjc1xC1oOEALJxjlj/f3O
mFvGLUl7SWBz1t7LZrWf451z34xrnhPwTlnSz0t0QWEHvTr7EYFHVh7zcgIW
YWFfW+DcXgLXW4vqPAxd0Wwda+fwLQJ7Z7mvl79wxeKa4AHZNQKmI7lhGVIO
zq94b5XeRkBxhl0lzluMop0rBcYSAlWLFxp1RLthvDffq+UsAWFtcm8iyx1f
rN/6zKGJAL/qu36z1+5oUI9+JmICH0JP68WdS5D3WL1fV0tgQhG8W1bmgepl
orKiGgKNX3PtHiZ64ui08ZhNFQFJaY5liqcXpg76zvE8SqAsenOEodYLkya3
Rh45TMBvpKG57KE3pjyOfao7ROC4W53kYYQPqn6QV8vKCeR3VRyP6PBBa/PA
G8fKCKyxiz7d58JFZcr6n0+WEgjK6I2zLOeibcxguK6YgNhe4CLXcrElPzZ0
QxEBl+6z1WvjfHFzWFXjmwJmn6fM/WmnL0oU535qzmf+1xg9ue9OoUaZwEvb
T0Bw6R2r/AiFf2zoW8ffRyC9KGpq9VEKH8/uuhvNOCdK+tzsGIVjojyIZHxQ
m3NYWE3hKfkq/zDGrQH6jzUiCg3FVgH+jPW3ZwbPnKdwdsVopRVj4VOzip5e
Ck1ihJXyPAK1TdtTD9yncDL8k6B7jJuy+0PCHlCYlQxvuxlfsRFOPuinkJd1
MeY64xG+derAbxSORHf7/cKYM7EwZHyCQqnrwtCDjH2kuY6nFBQuPR1nXsL4
q9JhfdJrCiWPQofyGfM4oot/KSlcXjl314+Ms7axHN++pVDWFXIjmXHe8kJ9
m4bC8SPNlQLGpebjz7K1FLooLqbFMz5+oenQhw8UkmMNTjGMGwuMUn6dZPad
LZ+KZHw+Mik4b4pCfrvF8BrGUue7DoHTFMbZ+F8PZ9ypcdXPzFDY4qmvX8H4
P8QGVw0=
     "]], LineBox[CompressedData["
1:eJwV0GtUzHkYB/BmS/ZkOisdbYmakhmNbtP/oJz0PBRLxeomm1tNmtJFqFm2
GybdFklGpXbMVhJL5TKkYhBbosshl+yMW2mt/P4Nm6kZUfvfF8/5ns+L74vv
YydMCor+xsDAYBVz/6csU2gs2FLu7esxc2xiQgN3ejgBYZxfoPW16fevxzUw
0arM4nDygb1LlNXyVQOym4dsJ3GOg0fOlFU5YxpIWCxOHLU9A0rtpkqzUQ30
jMVKP9g2QmDDyPKFQxqYrOrj0bbt0G8xx1ip1kDFPfmO97bP4HTI1Y7LTRqo
q89XJbgMQjahhJ9TNBADD46TncPAcr9dU+2hgW0Djv2KOj0kzWZ928jSgInd
ft5LDwOURvgUFN8bgoKp9/kVEYYomr7Wgl0+BEJVyA3DDmP0uplnnBU/BDv+
3C9M4plg9Lo1yWU4BBe2s4MtV5riohtuAoX1EFSkxQ+6hU3FyizTEdUIDRL5
l8BPxAzzN8QRz6c0GPS8wmup5hjhbpx5ookGbopodwh/On4o7fAyP0HDG23J
2inXLTDWcOqM37Jp8BuIyyjaYYkrwoJOLkukYfWbwnk2NjOw4G+5V1wYDYO3
hXvv1lojd0R9WOFLg4vZk1k+m2dh1RNXb0t3GkxAG6ketsHxw/1/OdvT8AMd
PmofysHfN7o8i5pGQ2/LFla4kx3uHTnwYLERDZfz7mziaO1wdnPvNa6OgGiS
+FVXlz0Wia6a8wiBqJ1pl9lls1EfoOf/85qAa8y8roBIBwzs/kNW30uge5rT
FLHnHOyPqEvP7SbQXCcpdzLkYnPG9rorbQTSWPw1Hc+5yOEXpuhuEDBRp67Y
puDhytNWfSaNBAZO2Unl6XPRKvhYnt0lAtK5VkaNoY54rG/sq28tgcIyUVsk
h4/VH0Sey04TCJdu7GK/5SP7OeS0VhHQ+Vbr5cp5mFTsnbZGTqB/YOnullwn
3PpiYYmknEDlYoF1Z6QzihbMd1CWEKjNFpvFOLugX45icp6UQG5olL+h1gW3
iuzWVR8hMF9dcSa30xVDAiLZ7QUESh3Lazv93TD+mP/TdQcJ7Ll5qNS/0Q3p
ZJufNPkEVlmHVt9zEOB4keuBtlwCS7a1rTfLF+AIV+DyMZuAfKbQoUMrwF3N
Vutt9xNwuF1TvHq9OzZMqt9aJGH2ObfwHyrd8aJsrNN5H/P/YaMH7XwKuUFm
izr2EBBe+JeTf5jCWxacdycyCSRIgr/4HaHQY0FD33HG4mDFU/ZRCu9+8n0h
ZZynFRcUFlO4AJeofmVc56kfK5FReL2hhvzMWH9r4smpsxQmb5Ak/Mi48CH7
0J02Cp1ErioW47KqxNicdgoDzzlM+5pBoCqly2fFfQpf1uj8dIyvWBR+vt9F
4fLHni1DjNXh5rE9jynES+w2FWNev5VPXz+FJleDHK8wdlOk2pwcoLA3U51x
gfGibJU++i2FTcmej84xDuDJzr8bpPD8d3E5VYx3xnNsPn6k0HhhkcERxule
+/QXhykMP1oRdZBxtmnfoxQt00/JvJvLuLS+6oBOR2HAqKwkk3HlXqOYps8U
SgQvWamMzwZGL03/QmG3/ftEMWOFfess73EKt1jeUm1nrBzm6icmKFRsjvBP
YPwfofRX1Q==
     "]]}},
  AspectRatio->NCache[GoldenRatio^(-1), 0.6180339887498948],
  Axes->True,
  AxesOrigin->{0, 0.89},
  PlotRange->{All, All},
  PlotRangeClipping->True,
  PlotRangePadding->{Automatic, Automatic}]], "Output",
 CellChangeTimes->{{3.574299449929566*^9, 3.574299471872624*^9}, {
  3.57430132003883*^9, 3.5743013341756067`*^9}, {3.574301630974701*^9, 
  3.574301651933961*^9}, {3.574301683021949*^9, 3.574301695176525*^9}}]
}, Open  ]],

Cell[TextData[{
 "We can also write the departure from equilibrium, ",
 Cell[BoxData[
  RowBox[{
   RowBox[{"p", "[", "t", "]"}], "-", 
   OverscriptBox["p", "^"]}]]],
 ", as:"
}], "Text",
 CellChangeTimes->{{3.5353823427880907`*^9, 3.535382365201666*^9}, {
  3.53538320013155*^9, 3.535383222259231*^9}, {3.574301976983807*^9, 
  3.5743020085569687`*^9}}],

Cell[CellGroupData[{

Cell[BoxData[{
 RowBox[{
  RowBox[{
   RowBox[{
    SuperscriptBox["\[Lambda]", "t"], " ", 
    RowBox[{"(", 
     RowBox[{"p0", "-", 
      OverscriptBox["p", "^"]}], ")"}], 
    RowBox[{"(", 
     RowBox[{"1", "+", 
      FractionBox[
       RowBox[{
        RowBox[{"(", 
         RowBox[{"1", "-", 
          SuperscriptBox["\[Lambda]", "t"]}], ")"}], " ", 
        RowBox[{"(", 
         RowBox[{"1", "-", "\[Chi]"}], ")"}], " "}], 
       RowBox[{
        FractionBox["p0", 
         RowBox[{"(", 
          RowBox[{
           OverscriptBox["p", "^"], "-", "p0"}], ")"}]], "+", 
        RowBox[{
         SuperscriptBox["\[Lambda]", "t"], " ", 
         RowBox[{"(", 
          RowBox[{"1", "-", "\[Chi]"}], ")"}]}]}]]}], ")"}]}], ";"}], 
  "\[IndentingNewLine]"}], "\[IndentingNewLine]", 
 RowBox[{"Factor", "[", 
  RowBox[{"%", "-", 
   RowBox[{"(", 
    RowBox[{
     FractionBox[
      RowBox[{
       OverscriptBox["p", "^"], "-", 
       RowBox[{
        RowBox[{"(", 
         RowBox[{
          OverscriptBox["p", "^"], "-", "p0"}], ")"}], "\[Chi]", " ", 
        SuperscriptBox["\[Lambda]", "t"], " "}]}], 
      RowBox[{"1", "+", 
       RowBox[{
        FractionBox[
         RowBox[{"(", 
          RowBox[{
           OverscriptBox["p", "^"], "-", "p0"}], ")"}], "p0"], 
        RowBox[{"(", 
         RowBox[{"1", "-", "\[Chi]"}], ")"}], " ", 
        SuperscriptBox["\[Lambda]", "t"], " "}]}]], "-", 
     OverscriptBox["p", "^"]}], ")"}]}], "]"}]}], "Input",
 CellChangeTimes->{{3.5742974473009577`*^9, 3.5742974521137457`*^9}, 
   3.574301976984433*^9, {3.574302016402245*^9, 3.5743020357704563`*^9}}],

Cell[BoxData["0"], "Output",
 CellChangeTimes->{3.574302036348879*^9}]
}, Open  ]]
}, Closed]],

Cell[CellGroupData[{

Cell["Time to approach equilibrium", "Subsection",
 CellChangeTimes->{{3.53545888720708*^9, 3.5354588970952797`*^9}}],

Cell["\<\
The general solution can be used to solve for how long it takes to get a \
particular fraction, \[Alpha], of the way to equilibrium:\
\>", "Text",
 CellChangeTimes->{{3.535458898640212*^9, 3.5354589304841547`*^9}}],

Cell[CellGroupData[{

Cell[BoxData[
 RowBox[{"Solve", "[", 
  RowBox[{
   RowBox[{
    FractionBox[
     RowBox[{
      OverscriptBox["p", "^"], "-", 
      RowBox[{
       RowBox[{"(", 
        RowBox[{
         OverscriptBox["p", "^"], "-", "p0"}], ")"}], "\[Chi]", " ", 
       SuperscriptBox["\[Lambda]", "t"], " "}]}], 
     RowBox[{"1", "+", 
      RowBox[{
       FractionBox[
        RowBox[{"(", 
         RowBox[{
          OverscriptBox["p", "^"], "-", "p0"}], ")"}], "p0"], 
       RowBox[{"(", 
        RowBox[{"1", "-", "\[Chi]"}], ")"}], " ", 
       SuperscriptBox["\[Lambda]", "t"], " "}]}]], "\[Equal]", 
    RowBox[{"p0", "+", 
     RowBox[{"\[Alpha]", " ", 
      RowBox[{"(", 
       RowBox[{
        OverscriptBox["p", "^"], "-", "p0"}], ")"}]}]}]}], ",", "t"}], 
  "]"}]], "Input",
 CellChangeTimes->{{3.535458584680401*^9, 3.535458596749777*^9}, {
  3.5354587070017653`*^9, 3.5354587313709173`*^9}}],

Cell[BoxData[
 RowBox[{
  StyleBox[
   RowBox[{"Solve", "::", "ifun"}], "MessageName"], 
  RowBox[{
  ":", " "}], "\<\"Inverse functions are being used by \
\[NoBreak]\\!\\(Solve\\)\[NoBreak], so some solutions may not be found; use \
Reduce for complete solution information. \\!\\(\\*ButtonBox[\\\"\
\[RightSkeleton]\\\", ButtonStyle->\\\"Link\\\", ButtonFrame->None, \
ButtonData:>\\\"paclet:ref/message/Solve/ifun\\\", ButtonNote -> \
\\\"Solve::ifun\\\"]\\)\"\>"}]], "Message", "MSG",
 CellChangeTimes->{3.535458732472824*^9}],

Cell[BoxData[
 RowBox[{"{", 
  RowBox[{"{", 
   RowBox[{"t", "\[Rule]", 
    FractionBox[
     RowBox[{"Log", "[", 
      FractionBox[
       RowBox[{"p0", "-", 
        RowBox[{"p0", " ", "\[Alpha]"}]}], 
       RowBox[{"p0", "-", 
        RowBox[{"p0", " ", "\[Alpha]"}], "+", 
        RowBox[{"p0", " ", "\[Alpha]", " ", "\[Chi]"}], "+", 
        RowBox[{"\[Alpha]", " ", 
         OverscriptBox["p", "^"]}], "-", 
        RowBox[{"\[Alpha]", " ", "\[Chi]", " ", 
         OverscriptBox["p", "^"]}]}]], "]"}], 
     RowBox[{"Log", "[", "\[Lambda]", "]"}]]}], "}"}], "}"}]], "Output",
 CellChangeTimes->{3.535458732476945*^9}]
}, Open  ]],

Cell[CellGroupData[{

Cell[BoxData[
 RowBox[{"FullSimplify", "[", 
  RowBox[{
   RowBox[{
    RowBox[{
     FractionBox[
      RowBox[{"Log", "[", 
       FractionBox[
        RowBox[{"(", 
         RowBox[{"1", "-", " ", "\[Alpha]"}], ")"}], 
        RowBox[{"1", "-", 
         RowBox[{
          FractionBox[
           RowBox[{"(", 
            RowBox[{"p0", "-", 
             OverscriptBox["p", "^"]}], ")"}], "p0"], " ", "\[Alpha]", 
          RowBox[{"(", 
           RowBox[{"1", "-", "\[Chi]"}], ")"}]}]}]], "]"}], 
      RowBox[{"Log", "[", "\[Lambda]", "]"}]], "/.", 
     RowBox[{"\[Lambda]", " ", "->", " ", 
      FractionBox[
       RowBox[{"Xd", "-", 
        RowBox[{"Xa", " ", 
         OverscriptBox["p", "^"]}]}], 
       RowBox[{"Xb", "+", "Xd", "+", 
        RowBox[{"Xa", " ", 
         OverscriptBox["p", "^"]}]}]]}]}], "/.", 
    RowBox[{"\[Chi]", " ", "->", " ", 
     FractionBox["Xc", 
      RowBox[{"Xc", "-", 
       RowBox[{"p0", " ", 
        OverscriptBox["p", "^"], "Xa"}]}]]}]}], ",", "assume"}], 
  "]"}]], "Input",
 CellChangeTimes->{{3.535458796478643*^9, 3.535458823641156*^9}, 
   3.535459240782794*^9}],

Cell[BoxData[
 FractionBox[
  RowBox[{"Log", "[", 
   RowBox[{"-", 
    FractionBox[
     RowBox[{
      RowBox[{"(", 
       RowBox[{
        RowBox[{"-", "1"}], "+", "\[Alpha]"}], ")"}], " ", 
      RowBox[{"(", 
       RowBox[{"Xc", "-", 
        RowBox[{"p0", " ", "Xa", " ", 
         OverscriptBox["p", "^"]}]}], ")"}]}], 
     RowBox[{"Xc", "-", 
      RowBox[{"Xa", " ", 
       OverscriptBox["p", "^"], " ", 
       RowBox[{"(", 
        RowBox[{"p0", "-", 
         RowBox[{"p0", " ", "\[Alpha]"}], "+", 
         RowBox[{"\[Alpha]", " ", 
          OverscriptBox["p", "^"]}]}], ")"}]}]}]]}], "]"}], 
  RowBox[{"Log", "[", 
   FractionBox[
    RowBox[{"Xd", "-", 
     RowBox[{"Xa", " ", 
      OverscriptBox["p", "^"]}]}], 
    RowBox[{"Xb", "+", "Xd", "+", 
     RowBox[{"Xa", " ", 
      OverscriptBox["p", "^"]}]}]], "]"}]]], "Output",
 CellChangeTimes->{3.535458824650742*^9}]
}, Open  ]],

Cell[CellGroupData[{

Cell[BoxData[
 RowBox[{"FullSimplify", "[", 
  RowBox[{
   RowBox[{
    RowBox[{
     FractionBox[
      RowBox[{"Log", "[", 
       FractionBox[
        RowBox[{"(", 
         RowBox[{"1", "-", " ", "\[Alpha]"}], ")"}], 
        RowBox[{"1", "-", 
         RowBox[{
          FractionBox[
           RowBox[{"(", 
            RowBox[{"p0", "-", 
             OverscriptBox["p", "^"]}], ")"}], "p0"], " ", "\[Alpha]", 
          RowBox[{"(", 
           RowBox[{"1", "-", "\[Chi]"}], ")"}]}]}]], "]"}], 
      RowBox[{"Log", "[", "\[Lambda]", "]"}]], "/.", 
     RowBox[{"\[Lambda]", " ", "->", " ", 
      FractionBox[
       RowBox[{
        RowBox[{"(", 
         RowBox[{"1", "-", "mH", "-", "mL", "+", 
          RowBox[{"2", " ", "c", " ", "mH", " ", "mL"}], "-", 
          RowBox[{
           SuperscriptBox["c", "2"], " ", "mH", " ", "mL"}]}], ")"}], " ", 
        RowBox[{"(", 
         RowBox[{"1", "-", 
          OverscriptBox["p", "^"]}], ")"}], " ", 
        OverscriptBox["p", "^"]}], 
       RowBox[{
        RowBox[{"(", 
         RowBox[{"1", "-", "mL", "+", 
          RowBox[{
           RowBox[{"(", 
            RowBox[{
             RowBox[{"-", "1"}], "+", "mH", "-", 
             RowBox[{"c", " ", "mH"}], "+", "mL"}], ")"}], " ", 
           OverscriptBox["p", "^"]}]}], ")"}], " ", 
        RowBox[{"(", 
         RowBox[{"mL", "-", 
          RowBox[{"c", " ", "mL"}], "-", 
          RowBox[{
           RowBox[{"(", 
            RowBox[{
             RowBox[{"-", "1"}], "+", "mH", "+", "mL", "-", 
             RowBox[{"c", " ", "mL"}]}], ")"}], " ", 
           OverscriptBox["p", "^"]}]}], ")"}]}]]}]}], "/.", 
    RowBox[{"\[Chi]", " ", "->", " ", 
     FractionBox[
      RowBox[{"mL", 
       RowBox[{"(", 
        RowBox[{"1", "-", "c"}], ")"}]}], 
      RowBox[{" ", 
       RowBox[{
        RowBox[{
         RowBox[{"(", 
          RowBox[{"1", "-", 
           RowBox[{"p0", " ", "s", " ", 
            OverscriptBox["p", "^"]}]}], ")"}], 
         RowBox[{"(", 
          RowBox[{"1", "-", "c"}], ")"}], " ", "mL"}], "+", 
        RowBox[{"c", " ", 
         RowBox[{"(", 
          RowBox[{"mL", "-", "mH"}], ")"}], " ", "p0", " ", 
         OverscriptBox["p", "^"]}], "+", 
        RowBox[{
         RowBox[{"(", 
          RowBox[{
           RowBox[{
            RowBox[{"(", 
             RowBox[{"1", "-", "mH"}], ")"}], 
            RowBox[{"(", 
             RowBox[{"1", "-", "c"}], ")"}]}], "+", 
           RowBox[{"c", 
            RowBox[{"(", 
             RowBox[{"1", "-", "mL"}], ")"}]}]}], ")"}], " ", "p0", " ", "s", 
         " ", 
         OverscriptBox["p", "^"]}]}]}]]}]}], ",", "assume"}], "]"}]], "Input",\

 CellChangeTimes->{{3.535458796478643*^9, 3.53545884480669*^9}, 
   3.5354592797279997`*^9}],

Cell[BoxData[
 FractionBox[
  RowBox[{"Log", "[", 
   FractionBox[
    RowBox[{"1", "-", "\[Alpha]"}], 
    RowBox[{"1", "-", 
     FractionBox[
      RowBox[{
       RowBox[{"(", 
        RowBox[{
         RowBox[{"c", " ", 
          RowBox[{"(", 
           RowBox[{"mL", "+", 
            RowBox[{"mH", " ", 
             RowBox[{"(", 
              RowBox[{
               RowBox[{"-", "1"}], "+", "s"}], ")"}]}]}], ")"}]}], "+", "s", 
         "-", 
         RowBox[{
          RowBox[{"(", 
           RowBox[{"mH", "+", "mL"}], ")"}], " ", "s"}]}], ")"}], " ", 
       "\[Alpha]", " ", 
       RowBox[{"(", 
        RowBox[{"p0", "-", 
         OverscriptBox["p", "^"]}], ")"}], " ", 
       OverscriptBox["p", "^"]}], 
      RowBox[{"mL", "-", 
       RowBox[{"c", " ", "mL"}], "+", 
       RowBox[{"p0", " ", 
        RowBox[{"(", 
         RowBox[{
          RowBox[{"c", " ", 
           RowBox[{"(", 
            RowBox[{"mL", "+", 
             RowBox[{"mH", " ", 
              RowBox[{"(", 
               RowBox[{
                RowBox[{"-", "1"}], "+", "s"}], ")"}]}]}], ")"}]}], "+", "s", 
          "-", 
          RowBox[{
           RowBox[{"(", 
            RowBox[{"mH", "+", "mL"}], ")"}], " ", "s"}]}], ")"}], " ", 
        OverscriptBox["p", "^"]}]}]]}]], "]"}], 
  RowBox[{"Log", "[", 
   FractionBox[
    RowBox[{
     RowBox[{"(", 
      RowBox[{
       RowBox[{"-", "1"}], "+", "mH", "+", "mL", "+", 
       RowBox[{
        RowBox[{"(", 
         RowBox[{
          RowBox[{"-", "2"}], "+", "c"}], ")"}], " ", "c", " ", "mH", " ", 
        "mL"}]}], ")"}], " ", 
     RowBox[{"(", 
      RowBox[{
       RowBox[{"-", "1"}], "+", 
       OverscriptBox["p", "^"]}], ")"}], " ", 
     OverscriptBox["p", "^"]}], 
    RowBox[{
     RowBox[{"(", 
      RowBox[{"1", "-", "mL", "+", 
       RowBox[{
        RowBox[{"(", 
         RowBox[{
          RowBox[{"-", "1"}], "+", "mH", "-", 
          RowBox[{"c", " ", "mH"}], "+", "mL"}], ")"}], " ", 
        OverscriptBox["p", "^"]}]}], ")"}], " ", 
     RowBox[{"(", 
      RowBox[{"mL", "-", 
       RowBox[{"c", " ", "mL"}], "-", 
       RowBox[{
        RowBox[{"(", 
         RowBox[{
          RowBox[{"-", "1"}], "+", "mH", "+", "mL", "-", 
          RowBox[{"c", " ", "mL"}]}], ")"}], " ", 
        OverscriptBox["p", "^"]}]}], ")"}]}]], "]"}]]], "Output",
 CellChangeTimes->{{3.535458824650742*^9, 3.535458848238089*^9}, 
   3.535459639524702*^9, 3.535459672580587*^9}]
}, Open  ]]
}, Closed]],

Cell[CellGroupData[{

Cell["\<\
Considering stability in full dynamical system where p(a,A) \[NotEqual] \
p(b,B) (allowing maladaptation)\
\>", "Subsection",
 CellChangeTimes->{{3.5366645002646008`*^9, 3.53666450657076*^9}, {
  3.585475295963566*^9, 3.585475310568329*^9}, {3.585812949725556*^9, 
  3.585812976640514*^9}}],

Cell[TextData[{
 "The above focuses on cases where local adaptation is observed (p>1/2).  \
Here we consider what happens if there is maladaptation, with p falling below \
1/2.  Recall that we expect this case when:\n\n\t",
 Cell[BoxData[
  RowBox[{"\[Delta]m", " ", "<", " ", 
   RowBox[{"-", 
    FractionBox[
     RowBox[{"2", " ", "s", " ", 
      RowBox[{"(", 
       RowBox[{"1", "-", 
        RowBox[{"c", " ", 
         OverscriptBox["m", "_"]}]}], ")"}]}], 
     RowBox[{
      RowBox[{"(", 
       RowBox[{"2", "-", "c"}], ")"}], " ", 
      RowBox[{"(", 
       RowBox[{"2", "-", "s"}], ")"}]}]]}]}]],
  CellChangeTimes->{{3.574262740895297*^9, 3.574262772456892*^9}}]
}], "Text",
 CellChangeTimes->{{3.574341513650008*^9, 3.574341553712015*^9}, {
  3.5864675777531013`*^9, 3.586467582941678*^9}}],

Cell["\<\
Here we show that the system is then generally (but not always) driven to the \
corners of the system, without polymorphism ({0,0} or {1,1}).\
\>", "Text",
 CellChangeTimes->{{3.536664521920829*^9, 3.536664577092107*^9}, {
  3.574341560871814*^9, 3.574341587830422*^9}, {3.576451469871554*^9, 
  3.576451475079329*^9}}],

Cell["\<\
We now do not assume that the system is in the symmetric state space where p1 \
= 1-p2.  The possible equilibria solve the following two equations:\
\>", "Text",
 CellChangeTimes->{{3.5743410241183767`*^9, 3.5743410429318*^9}, {
  3.5743415965575743`*^9, 3.574341605172842*^9}}],

Cell[CellGroupData[{

Cell[BoxData[{
 RowBox[{"eqn1", "=", 
  RowBox[{
   RowBox[{
    RowBox[{
     RowBox[{"p1", "-", "next1"}], "/.", 
     RowBox[{
      RowBox[{"mH", "[", "p", "]"}], "\[Rule]", "mH"}]}], "/.", 
    RowBox[{
     RowBox[{"mL", "[", "p", "]"}], "\[Rule]", "mL"}]}], "//", 
   "Factor"}]}], "\[IndentingNewLine]", 
 RowBox[{"eqn2", "=", 
  RowBox[{
   RowBox[{
    RowBox[{
     RowBox[{"p2", "-", "next2"}], "/.", 
     RowBox[{
      RowBox[{"mH", "[", "p", "]"}], "\[Rule]", "mH"}]}], "/.", 
    RowBox[{
     RowBox[{"mL", "[", "p", "]"}], "\[Rule]", "mL"}]}], "//", 
   "Factor"}]}]}], "Input",
 CellChangeTimes->{
  3.574340823525853*^9, {3.57434087694003*^9, 3.5743409035075207`*^9}, {
   3.57434099823081*^9, 3.574340998326384*^9}}],

Cell[BoxData[
 RowBox[{
  RowBox[{"(", 
   RowBox[{
    RowBox[{
     RowBox[{"-", "2"}], " ", "mH", " ", "p1"}], "+", 
    RowBox[{"c", " ", "mH", " ", "p1"}], "+", 
    RowBox[{"mL", " ", "p1"}], "+", 
    RowBox[{"mH", " ", 
     SuperscriptBox["p1", "2"]}], "-", 
    RowBox[{"mL", " ", 
     SuperscriptBox["p1", "2"]}], "+", 
    RowBox[{"mL", " ", "p2"}], "-", 
    RowBox[{"c", " ", "mL", " ", "p2"}], "+", 
    RowBox[{"mH", " ", "p1", " ", "p2"}], "-", 
    RowBox[{"c", " ", "mH", " ", "p1", " ", "p2"}], "-", 
    RowBox[{"mL", " ", "p1", " ", "p2"}], "+", 
    RowBox[{"c", " ", "mL", " ", "p1", " ", "p2"}], "+", 
    RowBox[{"p1", " ", "s"}], "+", 
    RowBox[{"mH", " ", "p1", " ", "s"}], "-", 
    RowBox[{"c", " ", "mH", " ", "p1", " ", "s"}], "-", 
    RowBox[{"mL", " ", "p1", " ", "s"}], "-", 
    RowBox[{
     SuperscriptBox["p1", "2"], " ", "s"}], "+", 
    RowBox[{"mL", " ", 
     SuperscriptBox["p1", "2"], " ", "s"}], "-", 
    RowBox[{"mH", " ", "p1", " ", "p2", " ", "s"}], "+", 
    RowBox[{"c", " ", "mH", " ", "p1", " ", "p2", " ", "s"}]}], ")"}], "/", 
  RowBox[{"(", 
   RowBox[{
    RowBox[{"-", "1"}], "-", "mH", "+", 
    RowBox[{"c", " ", "mH"}], "+", "mL", "+", 
    RowBox[{"mH", " ", "p1"}], "-", 
    RowBox[{"mL", " ", "p1"}], "+", 
    RowBox[{"mH", " ", "p2"}], "-", 
    RowBox[{"c", " ", "mH", " ", "p2"}], "-", 
    RowBox[{"mL", " ", "p2"}], "+", 
    RowBox[{"c", " ", "mL", " ", "p2"}], "+", "s", "+", 
    RowBox[{"mH", " ", "s"}], "-", 
    RowBox[{"c", " ", "mH", " ", "s"}], "-", 
    RowBox[{"mL", " ", "s"}], "-", 
    RowBox[{"p1", " ", "s"}], "+", 
    RowBox[{"mL", " ", "p1", " ", "s"}], "-", 
    RowBox[{"mH", " ", "p2", " ", "s"}], "+", 
    RowBox[{"c", " ", "mH", " ", "p2", " ", "s"}]}], ")"}]}]], "Output",
 CellChangeTimes->{{3.5743408183977118`*^9, 3.574340823935693*^9}, {
   3.574340877379277*^9, 3.574340904525391*^9}, 3.5743409986252737`*^9, 
   3.5864676254057493`*^9, 3.586468923953298*^9, 3.586468955155081*^9, 
   3.586469009177166*^9}],

Cell[BoxData[
 RowBox[{
  RowBox[{"(", 
   RowBox[{
    RowBox[{
     RowBox[{"-", "mH"}], " ", "p1"}], "+", 
    RowBox[{"c", " ", "mH", " ", "p1"}], "-", 
    RowBox[{"mH", " ", "p2"}], "+", 
    RowBox[{"2", " ", "mL", " ", "p2"}], "-", 
    RowBox[{"c", " ", "mL", " ", "p2"}], "+", 
    RowBox[{"mH", " ", "p1", " ", "p2"}], "-", 
    RowBox[{"c", " ", "mH", " ", "p1", " ", "p2"}], "-", 
    RowBox[{"mL", " ", "p1", " ", "p2"}], "+", 
    RowBox[{"c", " ", "mL", " ", "p1", " ", "p2"}], "+", 
    RowBox[{"mH", " ", 
     SuperscriptBox["p2", "2"]}], "-", 
    RowBox[{"mL", " ", 
     SuperscriptBox["p2", "2"]}], "+", 
    RowBox[{"mH", " ", "p1", " ", "s"}], "-", 
    RowBox[{"c", " ", "mH", " ", "p1", " ", "s"}], "+", 
    RowBox[{"p2", " ", "s"}], "-", 
    RowBox[{"mL", " ", "p2", " ", "s"}], "-", 
    RowBox[{"mH", " ", "p1", " ", "p2", " ", "s"}], "+", 
    RowBox[{"c", " ", "mH", " ", "p1", " ", "p2", " ", "s"}], "-", 
    RowBox[{
     SuperscriptBox["p2", "2"], " ", "s"}], "+", 
    RowBox[{"mL", " ", 
     SuperscriptBox["p2", "2"], " ", "s"}]}], ")"}], "/", 
  RowBox[{"(", 
   RowBox[{"1", "-", "mH", "+", "mL", "-", 
    RowBox[{"c", " ", "mL"}], "+", 
    RowBox[{"mH", " ", "p1"}], "-", 
    RowBox[{"c", " ", "mH", " ", "p1"}], "-", 
    RowBox[{"mL", " ", "p1"}], "+", 
    RowBox[{"c", " ", "mL", " ", "p1"}], "+", 
    RowBox[{"mH", " ", "p2"}], "-", 
    RowBox[{"mL", " ", "p2"}], "-", 
    RowBox[{"mH", " ", "p1", " ", "s"}], "+", 
    RowBox[{"c", " ", "mH", " ", "p1", " ", "s"}], "-", 
    RowBox[{"p2", " ", "s"}], "+", 
    RowBox[{"mL", " ", "p2", " ", "s"}]}], ")"}]}]], "Output",
 CellChangeTimes->{{3.5743408183977118`*^9, 3.574340823935693*^9}, {
   3.574340877379277*^9, 3.574340904525391*^9}, 3.5743409986252737`*^9, 
   3.5864676254057493`*^9, 3.586468923953298*^9, 3.586468955155081*^9, 
   3.586469009184147*^9}]
}, Open  ]],

Cell[CellGroupData[{

Cell[BoxData[
 RowBox[{
  RowBox[{"eqn2", "/.", 
   RowBox[{"Solve", "[", 
    RowBox[{
     RowBox[{"eqn1", "\[Equal]", "0"}], ",", "p2"}], "]"}]}], "//", 
  "Factor"}]], "Input",
 CellChangeTimes->{{3.574340899475902*^9, 3.574340917456737*^9}, {
  3.574340974768126*^9, 3.574340984191008*^9}}],

Cell[BoxData[
 RowBox[{"{", 
  RowBox[{"-", 
   RowBox[{
    RowBox[{"(", 
     RowBox[{
      RowBox[{"(", 
       RowBox[{
        RowBox[{"-", "1"}], "+", "p1"}], ")"}], " ", "p1", " ", 
      RowBox[{"(", 
       RowBox[{"mH", "-", "mL", "-", "s", "+", 
        RowBox[{"mL", " ", "s"}]}], ")"}], " ", 
      RowBox[{"(", 
       RowBox[{
        RowBox[{"2", " ", "mH"}], "-", 
        RowBox[{"c", " ", "mH"}], "-", 
        RowBox[{"2", " ", "mL"}], "+", 
        RowBox[{"c", " ", "mL"}], "-", "s", "-", 
        RowBox[{"mH", " ", "s"}], "+", 
        RowBox[{"c", " ", "mH", " ", "s"}], "+", 
        RowBox[{"mL", " ", "s"}]}], ")"}], " ", 
      RowBox[{"(", 
       RowBox[{
        RowBox[{"-", "mL"}], "+", 
        RowBox[{"c", " ", "mL"}], "+", 
        RowBox[{"mH", " ", "p1"}], "+", 
        RowBox[{"mL", " ", "p1"}], "-", 
        RowBox[{"2", " ", "c", " ", "mL", " ", "p1"}], "-", 
        RowBox[{"c", " ", "mH", " ", 
         SuperscriptBox["p1", "2"]}], "+", 
        RowBox[{"c", " ", "mL", " ", 
         SuperscriptBox["p1", "2"]}], "-", 
        RowBox[{"p1", " ", "s"}], "+", 
        RowBox[{"mL", " ", "p1", " ", "s"}], "+", 
        RowBox[{
         SuperscriptBox["p1", "2"], " ", "s"}], "-", 
        RowBox[{"mH", " ", 
         SuperscriptBox["p1", "2"], " ", "s"}], "+", 
        RowBox[{"c", " ", "mH", " ", 
         SuperscriptBox["p1", "2"], " ", "s"}], "-", 
        RowBox[{"mL", " ", 
         SuperscriptBox["p1", "2"], " ", "s"}]}], ")"}]}], ")"}], "/", 
    RowBox[{"(", 
     RowBox[{
      RowBox[{"(", 
       RowBox[{
        RowBox[{"-", "1"}], "+", "c"}], ")"}], " ", 
      RowBox[{"(", 
       RowBox[{
        RowBox[{"-", "mL"}], "-", 
        RowBox[{"mH", " ", "p1"}], "+", 
        RowBox[{"mL", " ", "p1"}], "+", 
        RowBox[{"mH", " ", "p1", " ", "s"}]}], ")"}], " ", 
      RowBox[{"(", 
       RowBox[{"mL", "-", 
        RowBox[{"c", " ", "mL"}], "-", 
        RowBox[{"mH", " ", "mL"}], "+", 
        RowBox[{"c", " ", "mH", " ", "mL"}], "+", 
        SuperscriptBox["mL", "2"], "-", 
        RowBox[{"2", " ", "c", " ", 
         SuperscriptBox["mL", "2"]}], "+", 
        RowBox[{
         SuperscriptBox["c", "2"], " ", 
         SuperscriptBox["mL", "2"]}], "+", 
        RowBox[{"mH", " ", "p1"}], "-", 
        RowBox[{"c", " ", "mH", " ", "p1"}], "+", 
        RowBox[{
         SuperscriptBox["mH", "2"], " ", "p1"}], "-", 
        RowBox[{"mL", " ", "p1"}], "+", 
        RowBox[{"c", " ", "mL", " ", "p1"}], "-", 
        RowBox[{"4", " ", "c", " ", "mH", " ", "mL", " ", "p1"}], "+", 
        RowBox[{"2", " ", 
         SuperscriptBox["c", "2"], " ", "mH", " ", "mL", " ", "p1"}], "-", 
        RowBox[{
         SuperscriptBox["mL", "2"], " ", "p1"}], "+", 
        RowBox[{"4", " ", "c", " ", 
         SuperscriptBox["mL", "2"], " ", "p1"}], "-", 
        RowBox[{"2", " ", 
         SuperscriptBox["c", "2"], " ", 
         SuperscriptBox["mL", "2"], " ", "p1"}], "-", 
        RowBox[{"2", " ", "c", " ", 
         SuperscriptBox["mH", "2"], " ", 
         SuperscriptBox["p1", "2"]}], "+", 
        RowBox[{
         SuperscriptBox["c", "2"], " ", 
         SuperscriptBox["mH", "2"], " ", 
         SuperscriptBox["p1", "2"]}], "+", 
        RowBox[{"4", " ", "c", " ", "mH", " ", "mL", " ", 
         SuperscriptBox["p1", "2"]}], "-", 
        RowBox[{"2", " ", 
         SuperscriptBox["c", "2"], " ", "mH", " ", "mL", " ", 
         SuperscriptBox["p1", "2"]}], "-", 
        RowBox[{"2", " ", "c", " ", 
         SuperscriptBox["mL", "2"], " ", 
         SuperscriptBox["p1", "2"]}], "+", 
        RowBox[{
         SuperscriptBox["c", "2"], " ", 
         SuperscriptBox["mL", "2"], " ", 
         SuperscriptBox["p1", "2"]}], "-", 
        RowBox[{"4", " ", "mH", " ", "p1", " ", "s"}], "+", 
        RowBox[{"2", " ", "c", " ", "mH", " ", "p1", " ", "s"}], "+", 
        RowBox[{"2", " ", "mL", " ", "p1", " ", "s"}], "+", 
        RowBox[{"2", " ", "mH", " ", "mL", " ", "p1", " ", "s"}], "+", 
        RowBox[{"2", " ", "c", " ", "mH", " ", "mL", " ", "p1", " ", "s"}], 
        "-", 
        RowBox[{"2", " ", 
         SuperscriptBox["c", "2"], " ", "mH", " ", "mL", " ", "p1", " ", 
         "s"}], "-", 
        RowBox[{"2", " ", 
         SuperscriptBox["mL", "2"], " ", "p1", " ", "s"}], "+", 
        RowBox[{"2", " ", "mH", " ", 
         SuperscriptBox["p1", "2"], " ", "s"}], "-", 
        RowBox[{"2", " ", 
         SuperscriptBox["mH", "2"], " ", 
         SuperscriptBox["p1", "2"], " ", "s"}], "+", 
        RowBox[{"4", " ", "c", " ", 
         SuperscriptBox["mH", "2"], " ", 
         SuperscriptBox["p1", "2"], " ", "s"}], "-", 
        RowBox[{"2", " ", 
         SuperscriptBox["c", "2"], " ", 
         SuperscriptBox["mH", "2"], " ", 
         SuperscriptBox["p1", "2"], " ", "s"}], "-", 
        RowBox[{"2", " ", "mL", " ", 
         SuperscriptBox["p1", "2"], " ", "s"}], "-", 
        RowBox[{"4", " ", "c", " ", "mH", " ", "mL", " ", 
         SuperscriptBox["p1", "2"], " ", "s"}], "+", 
        RowBox[{"2", " ", 
         SuperscriptBox["c", "2"], " ", "mH", " ", "mL", " ", 
         SuperscriptBox["p1", "2"], " ", "s"}], "+", 
        RowBox[{"2", " ", 
         SuperscriptBox["mL", "2"], " ", 
         SuperscriptBox["p1", "2"], " ", "s"}], "+", 
        RowBox[{"p1", " ", 
         SuperscriptBox["s", "2"]}], "+", 
        RowBox[{"mH", " ", "p1", " ", 
         SuperscriptBox["s", "2"]}], "-", 
        RowBox[{"c", " ", "mH", " ", "p1", " ", 
         SuperscriptBox["s", "2"]}], "-", 
        RowBox[{"2", " ", "mL", " ", "p1", " ", 
         SuperscriptBox["s", "2"]}], "-", 
        RowBox[{"mH", " ", "mL", " ", "p1", " ", 
         SuperscriptBox["s", "2"]}], "+", 
        RowBox[{"c", " ", "mH", " ", "mL", " ", "p1", " ", 
         SuperscriptBox["s", "2"]}], "+", 
        RowBox[{
         SuperscriptBox["mL", "2"], " ", "p1", " ", 
         SuperscriptBox["s", "2"]}], "-", 
        RowBox[{
         SuperscriptBox["p1", "2"], " ", 
         SuperscriptBox["s", "2"]}], "+", 
        RowBox[{
         SuperscriptBox["mH", "2"], " ", 
         SuperscriptBox["p1", "2"], " ", 
         SuperscriptBox["s", "2"]}], "-", 
        RowBox[{"2", " ", "c", " ", 
         SuperscriptBox["mH", "2"], " ", 
         SuperscriptBox["p1", "2"], " ", 
         SuperscriptBox["s", "2"]}], "+", 
        RowBox[{
         SuperscriptBox["c", "2"], " ", 
         SuperscriptBox["mH", "2"], " ", 
         SuperscriptBox["p1", "2"], " ", 
         SuperscriptBox["s", "2"]}], "+", 
        RowBox[{"2", " ", "mL", " ", 
         SuperscriptBox["p1", "2"], " ", 
         SuperscriptBox["s", "2"]}], "-", 
        RowBox[{
         SuperscriptBox["mL", "2"], " ", 
         SuperscriptBox["p1", "2"], " ", 
         SuperscriptBox["s", "2"]}]}], ")"}]}], ")"}]}]}], "}"}]], "Output",
 CellChangeTimes->{
  3.574340919606608*^9, {3.5743409756871567`*^9, 3.5743410024533587`*^9}, 
   3.586467627380397*^9}]
}, Open  ]],

Cell[CellGroupData[{

Cell[BoxData[
 RowBox[{
  RowBox[{
   RowBox[{"Solve", "[", 
    RowBox[{
     RowBox[{"eqn1", "\[Equal]", "0"}], ",", "p2"}], "]"}], "/.", 
   RowBox[{"p1", "\[Rule]", 
    RowBox[{"{", 
     RowBox[{"0", ",", "1"}], "}"}]}]}], "//", "Factor"}]], "Input"],

Cell[BoxData[
 RowBox[{"{", 
  RowBox[{"{", 
   RowBox[{"p2", "\[Rule]", 
    RowBox[{"{", 
     RowBox[{"0", ",", "1"}], "}"}]}], "}"}], "}"}]], "Output",
 CellChangeTimes->{3.5743411917078867`*^9, 3.586467632850287*^9}]
}, Open  ]],

Cell["\<\
There are three solutions, p1 = p2 = 0, p1 = p2 = 1, and p1 = 1 - p2, which \
solves the polynomial found above in the symmetric state:\
\>", "Text",
 CellChangeTimes->{{3.574341094314341*^9, 3.574341148248369*^9}, {
  3.5743411954901857`*^9, 3.574341201159588*^9}, {3.5743412421348*^9, 
  3.5743412551098127`*^9}}],

Cell[CellGroupData[{

Cell[BoxData[
 RowBox[{
  RowBox[{
   RowBox[{
    RowBox[{"Solve", "[", 
     RowBox[{
      RowBox[{"eqn1", "\[Equal]", "0"}], ",", "p2"}], "]"}], "/.", "%"}], "/.", 
   RowBox[{"p1", "->", 
    OverscriptBox["p", "^"]}]}], "//", "Factor"}]], "Input",
 CellChangeTimes->{{3.574341232616695*^9, 3.574341234537476*^9}, {
  3.5743425460748577`*^9, 3.574342555721232*^9}}],

Cell[BoxData[
 RowBox[{"{", 
  RowBox[{"{", 
   RowBox[{"{", 
    RowBox[{"p2", "\[Rule]", 
     RowBox[{"1", "-", 
      OverscriptBox["p", "^"]}]}], "}"}], "}"}], "}"}]], "Output",
 CellChangeTimes->{
  3.57434123609242*^9, {3.574342536870161*^9, 3.5743425605054417`*^9}, 
   3.5864676892721653`*^9}]
}, Open  ]],

Cell["\<\
First looking at the stability of the polymorphic equilibrium in the full \
variable state space:\
\>", "Text",
 CellChangeTimes->{{3.574344543317544*^9, 3.574344558356029*^9}}],

Cell[BoxData[
 RowBox[{
  RowBox[{"matpoly", "=", 
   RowBox[{"{", 
    RowBox[{
     RowBox[{"{", 
      RowBox[{
       RowBox[{"D", "[", 
        RowBox[{
         RowBox[{
          RowBox[{"next1", "/.", 
           RowBox[{
            RowBox[{"mH", "[", "p", "]"}], "\[Rule]", "mH"}]}], "/.", 
          RowBox[{
           RowBox[{"mL", "[", "p", "]"}], "\[Rule]", "mL"}]}], ",", "p1"}], 
        "]"}], ",", 
       RowBox[{"D", "[", 
        RowBox[{
         RowBox[{
          RowBox[{"next1", "/.", 
           RowBox[{
            RowBox[{"mH", "[", "p", "]"}], "\[Rule]", "mH"}]}], "/.", 
          RowBox[{
           RowBox[{"mL", "[", "p", "]"}], "\[Rule]", "mL"}]}], ",", "p2"}], 
        "]"}]}], "}"}], ",", "\[IndentingNewLine]", 
     RowBox[{"{", 
      RowBox[{
       RowBox[{"D", "[", 
        RowBox[{
         RowBox[{
          RowBox[{"next2", "/.", 
           RowBox[{
            RowBox[{"mH", "[", "p", "]"}], "\[Rule]", "mH"}]}], "/.", 
          RowBox[{
           RowBox[{"mL", "[", "p", "]"}], "\[Rule]", "mL"}]}], ",", "p1"}], 
        "]"}], ",", 
       RowBox[{"D", "[", 
        RowBox[{
         RowBox[{
          RowBox[{"next2", "/.", 
           RowBox[{
            RowBox[{"mH", "[", "p", "]"}], "\[Rule]", "mH"}]}], "/.", 
          RowBox[{
           RowBox[{"mL", "[", "p", "]"}], "\[Rule]", "mL"}]}], ",", "p2"}], 
        "]"}]}], "}"}]}], "}"}]}], ";"}]], "Input",
 CellChangeTimes->{{3.5743423086582823`*^9, 3.574342359859378*^9}, {
   3.5743424034780416`*^9, 3.5743424169560738`*^9}, {3.57434246343742*^9, 
   3.5743424750887527`*^9}, {3.574342574237131*^9, 3.574342578596208*^9}, 
   3.57434299363848*^9, {3.58646902955042*^9, 3.586469033047567*^9}}],

Cell["\<\
The characteristic polynomial of this matrix:\
\>", "Text",
 CellChangeTimes->{{3.586468295404167*^9, 3.5864683055936117`*^9}}],

Cell[CellGroupData[{

Cell[BoxData[
 RowBox[{"charpoly", "=", 
  RowBox[{
   RowBox[{
    RowBox[{
     RowBox[{"Det", "[", 
      RowBox[{"matpoly", "-", 
       RowBox[{"lam", "*", 
        RowBox[{"IdentityMatrix", "[", "2", "]"}]}]}], "]"}], "/.", 
     RowBox[{"p2", "\[Rule]", 
      RowBox[{"1", "-", 
       OverscriptBox["p", "^"]}]}]}], "/.", 
    RowBox[{"p1", "->", 
     OverscriptBox["p", "^"]}]}], "//", "Factor"}]}]], "Input",
 CellChangeTimes->{{3.574342332856133*^9, 3.574342339763803*^9}, {
  3.5864677437721767`*^9, 3.58646778528232*^9}, {3.586468253927627*^9, 
  3.5864682544633837`*^9}, {3.5864682859331293`*^9, 3.586468286169243*^9}, {
  3.586469051562986*^9, 3.5864690517751493`*^9}}],

Cell[BoxData[
 RowBox[{
  RowBox[{"(", 
   RowBox[{
    RowBox[{"(", 
     RowBox[{
      RowBox[{"-", "1"}], "+", "lam", "+", "mH", "+", "mL", "-", 
      RowBox[{"2", " ", "c", " ", "lam", " ", "mL"}], "-", 
      RowBox[{"2", " ", "c", " ", "mH", " ", "mL"}], "+", 
      RowBox[{
       SuperscriptBox["c", "2"], " ", "mH", " ", "mL"}], "+", 
      RowBox[{
       SuperscriptBox["c", "2"], " ", "lam", " ", 
       SuperscriptBox["mL", "2"]}], "+", "s", "-", 
      RowBox[{"2", " ", "lam", " ", "s"}], "-", 
      RowBox[{"mH", " ", "s"}], "-", 
      RowBox[{"mL", " ", "s"}], "+", 
      RowBox[{"2", " ", "lam", " ", "mL", " ", "s"}], "+", 
      RowBox[{"2", " ", "c", " ", "lam", " ", "mL", " ", "s"}], "+", 
      RowBox[{"2", " ", "c", " ", "mH", " ", "mL", " ", "s"}], "-", 
      RowBox[{
       SuperscriptBox["c", "2"], " ", "mH", " ", "mL", " ", "s"}], "-", 
      RowBox[{"2", " ", "c", " ", "lam", " ", 
       SuperscriptBox["mL", "2"], " ", "s"}], "+", 
      RowBox[{"lam", " ", 
       SuperscriptBox["s", "2"]}], "-", 
      RowBox[{"2", " ", "lam", " ", "mL", " ", 
       SuperscriptBox["s", "2"]}], "+", 
      RowBox[{"lam", " ", 
       SuperscriptBox["mL", "2"], " ", 
       SuperscriptBox["s", "2"]}], "-", 
      RowBox[{"2", " ", "c", " ", "lam", " ", "mH", " ", 
       OverscriptBox["p", "^"]}], "+", 
      RowBox[{"2", " ", "c", " ", "lam", " ", "mL", " ", 
       OverscriptBox["p", "^"]}], "+", 
      RowBox[{"2", " ", 
       SuperscriptBox["c", "2"], " ", "lam", " ", "mH", " ", "mL", " ", 
       OverscriptBox["p", "^"]}], "-", 
      RowBox[{"2", " ", 
       SuperscriptBox["c", "2"], " ", "lam", " ", 
       SuperscriptBox["mL", "2"], " ", 
       OverscriptBox["p", "^"]}], "+", 
      RowBox[{"2", " ", "lam", " ", "s", " ", 
       OverscriptBox["p", "^"]}], "-", 
      RowBox[{"2", " ", "lam", " ", "mH", " ", "s", " ", 
       OverscriptBox["p", "^"]}], "+", 
      RowBox[{"4", " ", "c", " ", "lam", " ", "mH", " ", "s", " ", 
       OverscriptBox["p", "^"]}], "-", 
      RowBox[{"2", " ", "lam", " ", "mL", " ", "s", " ", 
       OverscriptBox["p", "^"]}], "-", 
      RowBox[{"4", " ", "c", " ", "lam", " ", "mL", " ", "s", " ", 
       OverscriptBox["p", "^"]}], "-", 
      RowBox[{"2", " ", 
       SuperscriptBox["c", "2"], " ", "lam", " ", "mH", " ", "mL", " ", "s", 
       " ", 
       OverscriptBox["p", "^"]}], "+", 
      RowBox[{"4", " ", "c", " ", "lam", " ", 
       SuperscriptBox["mL", "2"], " ", "s", " ", 
       OverscriptBox["p", "^"]}], "-", 
      RowBox[{"2", " ", "lam", " ", 
       SuperscriptBox["s", "2"], " ", 
       OverscriptBox["p", "^"]}], "+", 
      RowBox[{"2", " ", "lam", " ", "mH", " ", 
       SuperscriptBox["s", "2"], " ", 
       OverscriptBox["p", "^"]}], "-", 
      RowBox[{"2", " ", "c", " ", "lam", " ", "mH", " ", 
       SuperscriptBox["s", "2"], " ", 
       OverscriptBox["p", "^"]}], "+", 
      RowBox[{"4", " ", "lam", " ", "mL", " ", 
       SuperscriptBox["s", "2"], " ", 
       OverscriptBox["p", "^"]}], "-", 
      RowBox[{"2", " ", "lam", " ", "mH", " ", "mL", " ", 
       SuperscriptBox["s", "2"], " ", 
       OverscriptBox["p", "^"]}], "+", 
      RowBox[{"2", " ", "c", " ", "lam", " ", "mH", " ", "mL", " ", 
       SuperscriptBox["s", "2"], " ", 
       OverscriptBox["p", "^"]}], "-", 
      RowBox[{"2", " ", "lam", " ", 
       SuperscriptBox["mL", "2"], " ", 
       SuperscriptBox["s", "2"], " ", 
       OverscriptBox["p", "^"]}], "+", 
      RowBox[{
       SuperscriptBox["c", "2"], " ", "lam", " ", 
       SuperscriptBox["mH", "2"], " ", 
       SuperscriptBox[
        OverscriptBox["p", "^"], "2"]}], "-", 
      RowBox[{"2", " ", 
       SuperscriptBox["c", "2"], " ", "lam", " ", "mH", " ", "mL", " ", 
       SuperscriptBox[
        OverscriptBox["p", "^"], "2"]}], "+", 
      RowBox[{
       SuperscriptBox["c", "2"], " ", "lam", " ", 
       SuperscriptBox["mL", "2"], " ", 
       SuperscriptBox[
        OverscriptBox["p", "^"], "2"]}], "-", 
      RowBox[{"2", " ", "c", " ", "lam", " ", "mH", " ", "s", " ", 
       SuperscriptBox[
        OverscriptBox["p", "^"], "2"]}], "+", 
      RowBox[{"2", " ", "c", " ", "lam", " ", 
       SuperscriptBox["mH", "2"], " ", "s", " ", 
       SuperscriptBox[
        OverscriptBox["p", "^"], "2"]}], "-", 
      RowBox[{"2", " ", 
       SuperscriptBox["c", "2"], " ", "lam", " ", 
       SuperscriptBox["mH", "2"], " ", "s", " ", 
       SuperscriptBox[
        OverscriptBox["p", "^"], "2"]}], "+", 
      RowBox[{"2", " ", "c", " ", "lam", " ", "mL", " ", "s", " ", 
       SuperscriptBox[
        OverscriptBox["p", "^"], "2"]}], "+", 
      RowBox[{"2", " ", 
       SuperscriptBox["c", "2"], " ", "lam", " ", "mH", " ", "mL", " ", "s", 
       " ", 
       SuperscriptBox[
        OverscriptBox["p", "^"], "2"]}], "-", 
      RowBox[{"2", " ", "c", " ", "lam", " ", 
       SuperscriptBox["mL", "2"], " ", "s", " ", 
       SuperscriptBox[
        OverscriptBox["p", "^"], "2"]}], "+", 
      RowBox[{"lam", " ", 
       SuperscriptBox["s", "2"], " ", 
       SuperscriptBox[
        OverscriptBox["p", "^"], "2"]}], "-", 
      RowBox[{"2", " ", "lam", " ", "mH", " ", 
       SuperscriptBox["s", "2"], " ", 
       SuperscriptBox[
        OverscriptBox["p", "^"], "2"]}], "+", 
      RowBox[{"2", " ", "c", " ", "lam", " ", "mH", " ", 
       SuperscriptBox["s", "2"], " ", 
       SuperscriptBox[
        OverscriptBox["p", "^"], "2"]}], "+", 
      RowBox[{"lam", " ", 
       SuperscriptBox["mH", "2"], " ", 
       SuperscriptBox["s", "2"], " ", 
       SuperscriptBox[
        OverscriptBox["p", "^"], "2"]}], "-", 
      RowBox[{"2", " ", "c", " ", "lam", " ", 
       SuperscriptBox["mH", "2"], " ", 
       SuperscriptBox["s", "2"], " ", 
       SuperscriptBox[
        OverscriptBox["p", "^"], "2"]}], "+", 
      RowBox[{
       SuperscriptBox["c", "2"], " ", "lam", " ", 
       SuperscriptBox["mH", "2"], " ", 
       SuperscriptBox["s", "2"], " ", 
       SuperscriptBox[
        OverscriptBox["p", "^"], "2"]}], "-", 
      RowBox[{"2", " ", "lam", " ", "mL", " ", 
       SuperscriptBox["s", "2"], " ", 
       SuperscriptBox[
        OverscriptBox["p", "^"], "2"]}], "+", 
      RowBox[{"2", " ", "lam", " ", "mH", " ", "mL", " ", 
       SuperscriptBox["s", "2"], " ", 
       SuperscriptBox[
        OverscriptBox["p", "^"], "2"]}], "-", 
      RowBox[{"2", " ", "c", " ", "lam", " ", "mH", " ", "mL", " ", 
       SuperscriptBox["s", "2"], " ", 
       SuperscriptBox[
        OverscriptBox["p", "^"], "2"]}], "+", 
      RowBox[{"lam", " ", 
       SuperscriptBox["mL", "2"], " ", 
       SuperscriptBox["s", "2"], " ", 
       SuperscriptBox[
        OverscriptBox["p", "^"], "2"]}]}], ")"}], " ", 
    RowBox[{"(", 
     RowBox[{
      RowBox[{"-", "1"}], "+", "lam", "+", "mH", "-", "mL", "+", 
      RowBox[{"2", " ", "c", " ", "mL"}], "-", 
      RowBox[{"2", " ", "c", " ", "lam", " ", "mL"}], "-", 
      RowBox[{"2", " ", "mH", " ", "mL"}], "+", 
      RowBox[{"2", " ", "c", " ", "mH", " ", "mL"}], "-", 
      RowBox[{
       SuperscriptBox["c", "2"], " ", "mH", " ", "mL"}], "+", 
      RowBox[{"2", " ", 
       SuperscriptBox["mL", "2"]}], "-", 
      RowBox[{"2", " ", "c", " ", 
       SuperscriptBox["mL", "2"]}], "+", 
      RowBox[{
       SuperscriptBox["c", "2"], " ", "lam", " ", 
       SuperscriptBox["mL", "2"]}], "+", "s", "-", 
      RowBox[{"2", " ", "lam", " ", "s"}], "-", 
      RowBox[{"mH", " ", "s"}], "+", 
      RowBox[{"mL", " ", "s"}], "-", 
      RowBox[{"2", " ", "c", " ", "mL", " ", "s"}], "+", 
      RowBox[{"2", " ", "lam", " ", "mL", " ", "s"}], "+", 
      RowBox[{"2", " ", "c", " ", "lam", " ", "mL", " ", "s"}], "+", 
      RowBox[{"2", " ", "mH", " ", "mL", " ", "s"}], "-", 
      RowBox[{"2", " ", "c", " ", "mH", " ", "mL", " ", "s"}], "+", 
      RowBox[{
       SuperscriptBox["c", "2"], " ", "mH", " ", "mL", " ", "s"}], "-", 
      RowBox[{"2", " ", 
       SuperscriptBox["mL", "2"], " ", "s"}], "+", 
      RowBox[{"2", " ", "c", " ", 
       SuperscriptBox["mL", "2"], " ", "s"}], "-", 
      RowBox[{"2", " ", "c", " ", "lam", " ", 
       SuperscriptBox["mL", "2"], " ", "s"}], "+", 
      RowBox[{"lam", " ", 
       SuperscriptBox["s", "2"]}], "-", 
      RowBox[{"2", " ", "lam", " ", "mL", " ", 
       SuperscriptBox["s", "2"]}], "+", 
      RowBox[{"lam", " ", 
       SuperscriptBox["mL", "2"], " ", 
       SuperscriptBox["s", "2"]}], "-", 
      RowBox[{"2", " ", "mH", " ", 
       OverscriptBox["p", "^"]}], "+", 
      RowBox[{"2", " ", "c", " ", "mH", " ", 
       OverscriptBox["p", "^"]}], "-", 
      RowBox[{"2", " ", "c", " ", "lam", " ", "mH", " ", 
       OverscriptBox["p", "^"]}], "+", 
      RowBox[{"2", " ", 
       SuperscriptBox["mH", "2"], " ", 
       OverscriptBox["p", "^"]}], "-", 
      RowBox[{"2", " ", "c", " ", 
       SuperscriptBox["mH", "2"], " ", 
       OverscriptBox["p", "^"]}], "+", 
      RowBox[{"2", " ", "mL", " ", 
       OverscriptBox["p", "^"]}], "-", 
      RowBox[{"2", " ", "c", " ", "mL", " ", 
       OverscriptBox["p", "^"]}], "+", 
      RowBox[{"2", " ", "c", " ", "lam", " ", "mL", " ", 
       OverscriptBox["p", "^"]}], "+", 
      RowBox[{"2", " ", 
       SuperscriptBox["c", "2"], " ", "lam", " ", "mH", " ", "mL", " ", 
       OverscriptBox["p", "^"]}], "-", 
      RowBox[{"2", " ", 
       SuperscriptBox["mL", "2"], " ", 
       OverscriptBox["p", "^"]}], "+", 
      RowBox[{"2", " ", "c", " ", 
       SuperscriptBox["mL", "2"], " ", 
       OverscriptBox["p", "^"]}], "-", 
      RowBox[{"2", " ", 
       SuperscriptBox["c", "2"], " ", "lam", " ", 
       SuperscriptBox["mL", "2"], " ", 
       OverscriptBox["p", "^"]}], "+", 
      RowBox[{"2", " ", "lam", " ", "s", " ", 
       OverscriptBox["p", "^"]}], "+", 
      RowBox[{"2", " ", "mH", " ", "s", " ", 
       OverscriptBox["p", "^"]}], "-", 
      RowBox[{"2", " ", "c", " ", "mH", " ", "s", " ", 
       OverscriptBox["p", "^"]}], "-", 
      RowBox[{"2", " ", "lam", " ", "mH", " ", "s", " ", 
       OverscriptBox["p", "^"]}], "+", 
      RowBox[{"4", " ", "c", " ", "lam", " ", "mH", " ", "s", " ", 
       OverscriptBox["p", "^"]}], "-", 
      RowBox[{"2", " ", 
       SuperscriptBox["mH", "2"], " ", "s", " ", 
       OverscriptBox["p", "^"]}], "+", 
      RowBox[{"2", " ", "c", " ", 
       SuperscriptBox["mH", "2"], " ", "s", " ", 
       OverscriptBox["p", "^"]}], "-", 
      RowBox[{"2", " ", "mL", " ", "s", " ", 
       OverscriptBox["p", "^"]}], "+", 
      RowBox[{"2", " ", "c", " ", "mL", " ", "s", " ", 
       OverscriptBox["p", "^"]}], "-", 
      RowBox[{"2", " ", "lam", " ", "mL", " ", "s", " ", 
       OverscriptBox["p", "^"]}], "-", 
      RowBox[{"4", " ", "c", " ", "lam", " ", "mL", " ", "s", " ", 
       OverscriptBox["p", "^"]}], "-", 
      RowBox[{"2", " ", 
       SuperscriptBox["c", "2"], " ", "lam", " ", "mH", " ", "mL", " ", "s", 
       " ", 
       OverscriptBox["p", "^"]}], "+", 
      RowBox[{"2", " ", 
       SuperscriptBox["mL", "2"], " ", "s", " ", 
       OverscriptBox["p", "^"]}], "-", 
      RowBox[{"2", " ", "c", " ", 
       SuperscriptBox["mL", "2"], " ", "s", " ", 
       OverscriptBox["p", "^"]}], "+", 
      RowBox[{"4", " ", "c", " ", "lam", " ", 
       SuperscriptBox["mL", "2"], " ", "s", " ", 
       OverscriptBox["p", "^"]}], "-", 
      RowBox[{"2", " ", "lam", " ", 
       SuperscriptBox["s", "2"], " ", 
       OverscriptBox["p", "^"]}], "+", 
      RowBox[{"2", " ", "lam", " ", "mH", " ", 
       SuperscriptBox["s", "2"], " ", 
       OverscriptBox["p", "^"]}], "-", 
      RowBox[{"2", " ", "c", " ", "lam", " ", "mH", " ", 
       SuperscriptBox["s", "2"], " ", 
       OverscriptBox["p", "^"]}], "+", 
      RowBox[{"4", " ", "lam", " ", "mL", " ", 
       SuperscriptBox["s", "2"], " ", 
       OverscriptBox["p", "^"]}], "-", 
      RowBox[{"2", " ", "lam", " ", "mH", " ", "mL", " ", 
       SuperscriptBox["s", "2"], " ", 
       OverscriptBox["p", "^"]}], "+", 
      RowBox[{"2", " ", "c", " ", "lam", " ", "mH", " ", "mL", " ", 
       SuperscriptBox["s", "2"], " ", 
       OverscriptBox["p", "^"]}], "-", 
      RowBox[{"2", " ", "lam", " ", 
       SuperscriptBox["mL", "2"], " ", 
       SuperscriptBox["s", "2"], " ", 
       OverscriptBox["p", "^"]}], "+", 
      RowBox[{
       SuperscriptBox["c", "2"], " ", "lam", " ", 
       SuperscriptBox["mH", "2"], " ", 
       SuperscriptBox[
        OverscriptBox["p", "^"], "2"]}], "-", 
      RowBox[{"2", " ", 
       SuperscriptBox["c", "2"], " ", "lam", " ", "mH", " ", "mL", " ", 
       SuperscriptBox[
        OverscriptBox["p", "^"], "2"]}], "+", 
      RowBox[{
       SuperscriptBox["c", "2"], " ", "lam", " ", 
       SuperscriptBox["mL", "2"], " ", 
       SuperscriptBox[
        OverscriptBox["p", "^"], "2"]}], "-", 
      RowBox[{"2", " ", "c", " ", "lam", " ", "mH", " ", "s", " ", 
       SuperscriptBox[
        OverscriptBox["p", "^"], "2"]}], "+", 
      RowBox[{"2", " ", "c", " ", "lam", " ", 
       SuperscriptBox["mH", "2"], " ", "s", " ", 
       SuperscriptBox[
        OverscriptBox["p", "^"], "2"]}], "-", 
      RowBox[{"2", " ", 
       SuperscriptBox["c", "2"], " ", "lam", " ", 
       SuperscriptBox["mH", "2"], " ", "s", " ", 
       SuperscriptBox[
        OverscriptBox["p", "^"], "2"]}], "+", 
      RowBox[{"2", " ", "c", " ", "lam", " ", "mL", " ", "s", " ", 
       SuperscriptBox[
        OverscriptBox["p", "^"], "2"]}], "+", 
      RowBox[{"2", " ", 
       SuperscriptBox["c", "2"], " ", "lam", " ", "mH", " ", "mL", " ", "s", 
       " ", 
       SuperscriptBox[
        OverscriptBox["p", "^"], "2"]}], "-", 
      RowBox[{"2", " ", "c", " ", "lam", " ", 
       SuperscriptBox["mL", "2"], " ", "s", " ", 
       SuperscriptBox[
        OverscriptBox["p", "^"], "2"]}], "+", 
      RowBox[{"lam", " ", 
       SuperscriptBox["s", "2"], " ", 
       SuperscriptBox[
        OverscriptBox["p", "^"], "2"]}], "-", 
      RowBox[{"2", " ", "lam", " ", "mH", " ", 
       SuperscriptBox["s", "2"], " ", 
       SuperscriptBox[
        OverscriptBox["p", "^"], "2"]}], "+", 
      RowBox[{"2", " ", "c", " ", "lam", " ", "mH", " ", 
       SuperscriptBox["s", "2"], " ", 
       SuperscriptBox[
        OverscriptBox["p", "^"], "2"]}], "+", 
      RowBox[{"lam", " ", 
       SuperscriptBox["mH", "2"], " ", 
       SuperscriptBox["s", "2"], " ", 
       SuperscriptBox[
        OverscriptBox["p", "^"], "2"]}], "-", 
      RowBox[{"2", " ", "c", " ", "lam", " ", 
       SuperscriptBox["mH", "2"], " ", 
       SuperscriptBox["s", "2"], " ", 
       SuperscriptBox[
        OverscriptBox["p", "^"], "2"]}], "+", 
      RowBox[{
       SuperscriptBox["c", "2"], " ", "lam", " ", 
       SuperscriptBox["mH", "2"], " ", 
       SuperscriptBox["s", "2"], " ", 
       SuperscriptBox[
        OverscriptBox["p", "^"], "2"]}], "-", 
      RowBox[{"2", " ", "lam", " ", "mL", " ", 
       SuperscriptBox["s", "2"], " ", 
       SuperscriptBox[
        OverscriptBox["p", "^"], "2"]}], "+", 
      RowBox[{"2", " ", "lam", " ", "mH", " ", "mL", " ", 
       SuperscriptBox["s", "2"], " ", 
       SuperscriptBox[
        OverscriptBox["p", "^"], "2"]}], "-", 
      RowBox[{"2", " ", "c", " ", "lam", " ", "mH", " ", "mL", " ", 
       SuperscriptBox["s", "2"], " ", 
       SuperscriptBox[
        OverscriptBox["p", "^"], "2"]}], "+", 
      RowBox[{"lam", " ", 
       SuperscriptBox["mL", "2"], " ", 
       SuperscriptBox["s", "2"], " ", 
       SuperscriptBox[
        OverscriptBox["p", "^"], "2"]}]}], ")"}]}], ")"}], "/", 
  SuperscriptBox[
   RowBox[{"(", 
    RowBox[{
     RowBox[{"-", "1"}], "+", 
     RowBox[{"c", " ", "mL"}], "+", "s", "-", 
     RowBox[{"mL", " ", "s"}], "+", 
     RowBox[{"c", " ", "mH", " ", 
      OverscriptBox["p", "^"]}], "-", 
     RowBox[{"c", " ", "mL", " ", 
      OverscriptBox["p", "^"]}], "-", 
     RowBox[{"s", " ", 
      OverscriptBox["p", "^"]}], "+", 
     RowBox[{"mH", " ", "s", " ", 
      OverscriptBox["p", "^"]}], "-", 
     RowBox[{"c", " ", "mH", " ", "s", " ", 
      OverscriptBox["p", "^"]}], "+", 
     RowBox[{"mL", " ", "s", " ", 
      OverscriptBox["p", "^"]}]}], ")"}], "4"]}]], "Output",
 CellChangeTimes->{{3.574342346521583*^9, 3.5743423647317038`*^9}, 
   3.574342433783195*^9, 3.5743424842058277`*^9, {3.574342580720681*^9, 
   3.574342607489888*^9}, 3.574342639545047*^9, 3.586467697418997*^9, 
   3.5864677858503428`*^9, 3.586467965141357*^9, 3.586468255075821*^9, 
   3.586468289801248*^9, {3.586468931739195*^9, 3.586468960237702*^9}, 
   3.5864690174147243`*^9, 3.586469052303131*^9}]
}, Closed]],

Cell["\<\
The first eigenvalue is the one was saw before in the constrained p2 = 1-p1 \
space:\
\>", "Text",
 CellChangeTimes->{{3.574342763144665*^9, 3.574342782136018*^9}, {
  3.574344563587789*^9, 3.574344565947577*^9}}],

Cell[CellGroupData[{

Cell[BoxData[
 RowBox[{"eigen1", "=", 
  RowBox[{"Factor", "[", 
   RowBox[{"lam", "/.", 
    RowBox[{"Flatten", "[", 
     RowBox[{"Solve", "[", 
      RowBox[{
       RowBox[{
        RowBox[{
         RowBox[{"Numerator", "[", "charpoly", "]"}], "[", 
         RowBox[{"[", "1", "]"}], "]"}], "\[Equal]", "0"}], ",", "lam"}], 
      "]"}], "]"}]}], "]"}]}]], "Input",
 CellChangeTimes->{{3.586468260446341*^9, 3.586468322140046*^9}, {
  3.586469056385528*^9, 3.586469058713772*^9}}],

Cell[BoxData[
 FractionBox[
  RowBox[{
   RowBox[{"(", 
    RowBox[{
     RowBox[{"-", "1"}], "+", "mH", "+", "mL", "-", 
     RowBox[{"2", " ", "c", " ", "mH", " ", "mL"}], "+", 
     RowBox[{
      SuperscriptBox["c", "2"], " ", "mH", " ", "mL"}]}], ")"}], " ", 
   RowBox[{"(", 
    RowBox[{
     RowBox[{"-", "1"}], "+", "s"}], ")"}]}], 
  SuperscriptBox[
   RowBox[{"(", 
    RowBox[{"1", "-", 
     RowBox[{"c", " ", "mL"}], "-", "s", "+", 
     RowBox[{"mL", " ", "s"}], "-", 
     RowBox[{"c", " ", "mH", " ", 
      OverscriptBox["p", "^"]}], "+", 
     RowBox[{"c", " ", "mL", " ", 
      OverscriptBox["p", "^"]}], "+", 
     RowBox[{"s", " ", 
      OverscriptBox["p", "^"]}], "-", 
     RowBox[{"mH", " ", "s", " ", 
      OverscriptBox["p", "^"]}], "+", 
     RowBox[{"c", " ", "mH", " ", "s", " ", 
      OverscriptBox["p", "^"]}], "-", 
     RowBox[{"mL", " ", "s", " ", 
      OverscriptBox["p", "^"]}]}], ")"}], "2"]]], "Output",
 CellChangeTimes->{
  3.586467792764841*^9, 3.5864679732967567`*^9, {3.586468309109833*^9, 
   3.586468322422842*^9}, 3.586468929035927*^9, 3.586469059141254*^9}]
}, Open  ]],

Cell[BoxData[
 RowBox[{
  RowBox[{"\[Lambda]", "=", 
   FractionBox[
    RowBox[{"Xd", "-", 
     RowBox[{"Xa", " ", 
      OverscriptBox["p", "^"]}]}], 
    RowBox[{"Xb", "+", "Xd", "+", 
     RowBox[{"Xa", " ", 
      OverscriptBox["p", "^"]}]}]]}], ";"}]], "Input",
 CellChangeTimes->{{3.574281045701*^9, 3.574281047057914*^9}}],

Cell[CellGroupData[{

Cell[BoxData[
 RowBox[{
  RowBox[{
   RowBox[{
    RowBox[{"\[Lambda]", "-", "eigen1"}], "/.", "unsubX"}], "/.", 
   RowBox[{
    OverscriptBox["p", "^"], "\[Rule]", "equil"}]}], "//", 
  "FullSimplify"}]], "Input",
 CellChangeTimes->{{3.5743427099843473`*^9, 3.574342758643412*^9}}],

Cell[BoxData["0"], "Output",
 CellChangeTimes->{{3.574342710604377*^9, 3.574342721376794*^9}, 
   3.574342759737661*^9, 3.574343240017425*^9, 3.574343387373336*^9, 
   3.586469080435669*^9}]
}, Open  ]],

Cell["\<\
eigen1 was shown above to be less than one in magnitude, but there is a \
second eigenvalue that describes whether a break in the symmetry will expand:\
\
\>", "Text",
 CellChangeTimes->{{3.5743445699156237`*^9, 3.574344598490611*^9}}],

Cell[CellGroupData[{

Cell[BoxData[
 RowBox[{"eigen2", "=", 
  RowBox[{"Factor", "[", 
   RowBox[{"lam", "/.", 
    RowBox[{"Flatten", "[", 
     RowBox[{"Solve", "[", 
      RowBox[{
       RowBox[{
        RowBox[{
         RowBox[{"Numerator", "[", "charpoly", "]"}], "[", 
         RowBox[{"[", "2", "]"}], "]"}], "\[Equal]", "0"}], ",", "lam"}], 
      "]"}], "]"}]}], "]"}]}]], "Input",
 CellChangeTimes->{{3.574342788717196*^9, 3.574342793138727*^9}, {
  3.574343226577835*^9, 3.574343229560748*^9}, {3.5864682754784193`*^9, 
  3.586468275964836*^9}, {3.5864691913251534`*^9, 3.586469191437928*^9}}],

Cell[BoxData[
 RowBox[{"-", 
  FractionBox[
   RowBox[{
    RowBox[{"(", 
     RowBox[{
      RowBox[{"-", "1"}], "+", "s"}], ")"}], " ", 
    RowBox[{"(", 
     RowBox[{"1", "-", "mH", "+", "mL", "-", 
      RowBox[{"2", " ", "c", " ", "mL"}], "+", 
      RowBox[{"2", " ", "mH", " ", "mL"}], "-", 
      RowBox[{"2", " ", "c", " ", "mH", " ", "mL"}], "+", 
      RowBox[{
       SuperscriptBox["c", "2"], " ", "mH", " ", "mL"}], "-", 
      RowBox[{"2", " ", 
       SuperscriptBox["mL", "2"]}], "+", 
      RowBox[{"2", " ", "c", " ", 
       SuperscriptBox["mL", "2"]}], "+", 
      RowBox[{"2", " ", "mH", " ", 
       OverscriptBox["p", "^"]}], "-", 
      RowBox[{"2", " ", "c", " ", "mH", " ", 
       OverscriptBox["p", "^"]}], "-", 
      RowBox[{"2", " ", 
       SuperscriptBox["mH", "2"], " ", 
       OverscriptBox["p", "^"]}], "+", 
      RowBox[{"2", " ", "c", " ", 
       SuperscriptBox["mH", "2"], " ", 
       OverscriptBox["p", "^"]}], "-", 
      RowBox[{"2", " ", "mL", " ", 
       OverscriptBox["p", "^"]}], "+", 
      RowBox[{"2", " ", "c", " ", "mL", " ", 
       OverscriptBox["p", "^"]}], "+", 
      RowBox[{"2", " ", 
       SuperscriptBox["mL", "2"], " ", 
       OverscriptBox["p", "^"]}], "-", 
      RowBox[{"2", " ", "c", " ", 
       SuperscriptBox["mL", "2"], " ", 
       OverscriptBox["p", "^"]}]}], ")"}]}], 
   SuperscriptBox[
    RowBox[{"(", 
     RowBox[{"1", "-", 
      RowBox[{"c", " ", "mL"}], "-", "s", "+", 
      RowBox[{"mL", " ", "s"}], "-", 
      RowBox[{"c", " ", "mH", " ", 
       OverscriptBox["p", "^"]}], "+", 
      RowBox[{"c", " ", "mL", " ", 
       OverscriptBox["p", "^"]}], "+", 
      RowBox[{"s", " ", 
       OverscriptBox["p", "^"]}], "-", 
      RowBox[{"mH", " ", "s", " ", 
       OverscriptBox["p", "^"]}], "+", 
      RowBox[{"c", " ", "mH", " ", "s", " ", 
       OverscriptBox["p", "^"]}], "-", 
      RowBox[{"mL", " ", "s", " ", 
       OverscriptBox["p", "^"]}]}], ")"}], "2"]]}]], "Output",
 CellChangeTimes->{{3.574342790825452*^9, 3.574342793367867*^9}, {
   3.574343229968408*^9, 3.574343243142167*^9}, 3.574343389095291*^9, {
   3.586469190151335*^9, 3.586469191759039*^9}}]
}, Open  ]],

Cell[CellGroupData[{

Cell[BoxData[{
 RowBox[{
  RowBox[{
   RowBox[{"Factor", "[", 
    RowBox[{"eigen2", "-", "1"}], "]"}], ";"}], 
  "\[IndentingNewLine]"}], "\[IndentingNewLine]", 
 RowBox[{
  RowBox[{
   RowBox[{
    RowBox[{
     RowBox[{"-", 
      RowBox[{"(", 
       RowBox[{
        OverscriptBox["p", "^"], "-", 
        RowBox[{"1", "/", "2"}]}], ")"}]}], 
     FractionBox[
      RowBox[{"2", 
       RowBox[{"(", 
        RowBox[{"mL", "-", "mH", "+", 
         RowBox[{"s", 
          RowBox[{"(", 
           RowBox[{"1", "-", "mL"}], ")"}]}]}], ")"}], " ", 
       OverscriptBox["p", "^"]}], 
      RowBox[{"(", 
       RowBox[{
        RowBox[{
         RowBox[{"(", 
          RowBox[{"1", "-", "c"}], ")"}], 
         RowBox[{"(", 
          RowBox[{"1", "-", 
           OverscriptBox["p", "^"]}], ")"}], "mL"}], "+", 
        RowBox[{
         RowBox[{"(", 
          RowBox[{"1", "-", "mH"}], ")"}], " ", 
         OverscriptBox["p", "^"]}]}], ")"}]]}], "/.", 
    RowBox[{"s", "\[Rule]", 
     FractionBox[
      RowBox[{
       RowBox[{"-", "mL"}], "+", 
       RowBox[{"c", " ", "mL"}], "+", 
       RowBox[{"mH", " ", 
        OverscriptBox["p", "^"]}], "+", 
       RowBox[{"mL", " ", 
        OverscriptBox["p", "^"]}], "-", 
       RowBox[{"2", " ", "c", " ", "mL", " ", 
        OverscriptBox["p", "^"]}], "-", 
       RowBox[{"c", " ", "mH", " ", 
        SuperscriptBox[
         OverscriptBox["p", "^"], "2"]}], "+", 
       RowBox[{"c", " ", "mL", " ", 
        SuperscriptBox[
         OverscriptBox["p", "^"], "2"]}]}], 
      RowBox[{
       OverscriptBox["p", "^"], " ", 
       RowBox[{"(", 
        RowBox[{"1", "-", "mL", "-", 
         OverscriptBox["p", "^"], "+", 
         RowBox[{"mH", " ", 
          OverscriptBox["p", "^"]}], "-", 
         RowBox[{"c", " ", "mH", " ", 
          OverscriptBox["p", "^"]}], "+", 
         RowBox[{"mL", " ", 
          OverscriptBox["p", "^"]}]}], ")"}]}]]}]}], ";"}], 
  "\[IndentingNewLine]"}], "\[IndentingNewLine]", 
 RowBox[{
  RowBox[{
   RowBox[{
    RowBox[{"%", "-", "%%"}], "/.", "unsubX"}], "/.", 
   RowBox[{
    OverscriptBox["p", "^"], "\[Rule]", "equil"}]}], "//", 
  "Factor"}]}], "Input",
 CellChangeTimes->{{3.5743433896755447`*^9, 3.574343423106032*^9}, {
   3.5743435307590303`*^9, 3.574343548003681*^9}, 3.574343617540264*^9, {
   3.574344108881919*^9, 3.574344199193903*^9}, {3.574344777046262*^9, 
   3.574344801021052*^9}, {3.574345442748785*^9, 3.574345447704337*^9}, 
   3.586469226664071*^9}],

Cell[BoxData["0"], "Output",
 CellChangeTimes->{{3.574343395258686*^9, 3.574343423470674*^9}, {
   3.574343544917595*^9, 3.574343548522936*^9}, 3.57434361813795*^9, {
   3.574344140069419*^9, 3.574344164976294*^9}, 3.574344205009226*^9, {
   3.574344780846013*^9, 3.5743448014942627`*^9}, 3.574345448081304*^9, {
   3.586469203075053*^9, 3.586469229561475*^9}}]
}, Open  ]],

Cell[TextData[{
 "With adaptive dispersal (mL>mH), the above will be negative and the \
polymorphic equilibrium will be stable because both ",
 Cell[BoxData[
  RowBox[{
   OverscriptBox["p", "^"], ">", 
   RowBox[{"1", "/", "2"}]}]],
  CellChangeTimes->{{3.5743433896755447`*^9, 3.574343423106032*^9}, {
    3.5743435307590303`*^9, 3.574343548003681*^9}, 3.574343617540264*^9, {
    3.574344108881919*^9, 3.574344199193903*^9}, {3.574344777046262*^9, 
    3.574344801021052*^9}, {3.574345442748785*^9, 3.574345447704337*^9}}],
 " and (mL-mH+s(1-mL)) > 0.\n\nWith maladaptive dispersal (mL<mH), ",
 Cell[BoxData[
  OverscriptBox["p", "^"]],
  CellChangeTimes->{{3.5743433896755447`*^9, 3.574343423106032*^9}, {
    3.5743435307590303`*^9, 3.574343548003681*^9}, 3.574343617540264*^9, {
    3.574344108881919*^9, 3.574344199193903*^9}, {3.574344777046262*^9, 
    3.574344801021052*^9}}],
 " will eventually fall below 1/2 and (mL-mH+s(1-mL)) will eventually become \
negative.  We next show that as long as ",
 Cell[BoxData[
  OverscriptBox["p", "^"]],
  CellChangeTimes->{{3.5743433896755447`*^9, 3.574343423106032*^9}, {
    3.5743435307590303`*^9, 3.574343548003681*^9}, 3.574343617540264*^9, {
    3.574344108881919*^9, 3.574344199193903*^9}, {3.574344777046262*^9, 
    3.574344801021052*^9}, {3.574345442748785*^9, 3.574345447704337*^9}}],
 " is still greater than 1/2 and ",
 Cell[BoxData[
  OverscriptBox["m", "_"]],
  CellChangeTimes->{{3.57434560804665*^9, 3.5743456312516747`*^9}}],
 "\[LessEqual]1/2, then (mL-mH+s(1-mL)) will be positive (i.e., ",
 Cell[BoxData[
  OverscriptBox["p", "^"]],
  CellChangeTimes->{{3.5743433896755447`*^9, 3.574343423106032*^9}, {
    3.5743435307590303`*^9, 3.574343548003681*^9}, 3.574343617540264*^9, {
    3.574344108881919*^9, 3.574344199193903*^9}, {3.574344777046262*^9, 
    3.574344801021052*^9}, {3.574345442748785*^9, 3.574345447704337*^9}}],
 " crosses 1/2 first).\n\nWe know that ",
 Cell[BoxData[
  RowBox[{
   OverscriptBox["p", "^"], "<", 
   RowBox[{"1", "/", "2"}]}]],
  CellChangeTimes->{{3.5743433896755447`*^9, 3.574343423106032*^9}, {
    3.5743435307590303`*^9, 3.574343548003681*^9}, 3.574343617540264*^9, {
    3.574344108881919*^9, 3.574344199193903*^9}, {3.574344777046262*^9, 
    3.574344801021052*^9}, {3.574345442748785*^9, 3.574345447704337*^9}}],
 " when ",
 Cell[BoxData[
  RowBox[{"(", 
   RowBox[{"\[Delta]m", " ", "<", 
    RowBox[{"-", 
     FractionBox[
      RowBox[{"2", " ", "s", " ", 
       RowBox[{"(", 
        RowBox[{"1", "-", 
         RowBox[{"c", " ", 
          OverscriptBox["m", "_"]}]}], ")"}]}], 
      RowBox[{
       RowBox[{"(", 
        RowBox[{"2", "-", "c"}], ")"}], " ", 
       RowBox[{"(", 
        RowBox[{"2", "-", "s"}], ")"}]}]]}]}], ")"}]],
  CellChangeTimes->{{3.574341337051022*^9, 3.5743413737267723`*^9}, {
   3.574341413017199*^9, 3.5743414238964453`*^9}, {3.574341729119628*^9, 
   3.574341808108222*^9}}],
 "while (mL-mH+s(1-mL)) becomes negative when ",
 Cell[BoxData[
  RowBox[{"\[Delta]m", "<", 
   RowBox[{"-", 
    FractionBox[
     RowBox[{"2", " ", "s", 
      RowBox[{"(", 
       RowBox[{"1", "-", " ", 
        OverscriptBox["m", "_"]}], ")"}]}], 
     RowBox[{"2", "-", "s"}]]}]}]],
  CellChangeTimes->{{3.57434560804665*^9, 3.5743456312516747`*^9}}],
 ", but the former cut-off happens first because ",
 Cell[BoxData[
  RowBox[{
   RowBox[{
    RowBox[{"(", 
     RowBox[{"-", 
      FractionBox[
       RowBox[{"2", " ", "s", " ", 
        RowBox[{"(", 
         RowBox[{"1", "-", 
          RowBox[{"c", " ", 
           OverscriptBox["m", "_"]}]}], ")"}]}], 
       RowBox[{
        RowBox[{"(", 
         RowBox[{"2", "-", "c"}], ")"}], " ", 
        RowBox[{"(", 
         RowBox[{"2", "-", "s"}], ")"}]}]]}], ")"}], "-", 
    RowBox[{"(", 
     RowBox[{"-", 
      FractionBox[
       RowBox[{"2", " ", "s", 
        RowBox[{"(", 
         RowBox[{"1", "-", " ", 
          OverscriptBox["m", "_"]}], ")"}]}], 
       RowBox[{"2", "-", "s"}]]}], ")"}]}], "=", 
   FractionBox[
    RowBox[{"2", " ", 
     RowBox[{"(", 
      RowBox[{"1", "-", "c"}], ")"}], " ", "s", " ", 
     RowBox[{"(", 
      RowBox[{"1", "-", 
       RowBox[{"2", " ", 
        OverscriptBox["m", "_"]}]}], ")"}]}], 
    RowBox[{
     RowBox[{"(", 
      RowBox[{"2", "-", "c"}], ")"}], " ", 
     RowBox[{"(", 
      RowBox[{"2", "-", "s"}], ")"}]}]]}]],
  CellChangeTimes->{3.5743457255561523`*^9}],
 "."
}], "Text",
 CellChangeTimes->{{3.574344784480358*^9, 3.574344854451312*^9}, {
  3.5743454308159246`*^9, 3.574345473789373*^9}, {3.5743455057275867`*^9, 
  3.5743455965506897`*^9}, {3.574345636835991*^9, 3.574345670585833*^9}, {
  3.5743457032881813`*^9, 3.574345787613681*^9}, {3.574345940866564*^9, 
  3.57434601999286*^9}}],

Cell[CellGroupData[{

Cell[BoxData[
 RowBox[{" ", 
  RowBox[{
   RowBox[{"Solve", "[", 
    RowBox[{
     RowBox[{
      RowBox[{"(", 
       RowBox[{
        RowBox[{
         RowBox[{"(", 
          RowBox[{"mL", "-", "mH", "+", 
           RowBox[{"s", 
            RowBox[{"(", 
             RowBox[{"1", "-", "mL"}], ")"}]}]}], ")"}], "/.", "subm"}], "//",
         "Factor"}], ")"}], "\[Equal]", "0"}], ",", "\[Delta]m"}], "]"}], "//",
    "Factor"}]}]], "Input",
 CellChangeTimes->{
  3.5743455181604567`*^9, {3.574345605087207*^9, 3.5743456540340023`*^9}}],

Cell[BoxData[
 RowBox[{"{", 
  RowBox[{"{", 
   RowBox[{"\[Delta]m", "\[Rule]", 
    RowBox[{"-", 
     FractionBox[
      RowBox[{"2", " ", "s", " ", 
       RowBox[{"(", 
        RowBox[{
         RowBox[{"-", "1"}], "+", 
         OverscriptBox["m", "_"]}], ")"}]}], 
      RowBox[{
       RowBox[{"-", "2"}], "+", "s"}]]}]}], "}"}], "}"}]], "Output",
 CellChangeTimes->{{3.57434560804665*^9, 3.57434565443716*^9}}]
}, Open  ]],

Cell[CellGroupData[{

Cell[BoxData[
 RowBox[{
  RowBox[{
   RowBox[{"-", 
    FractionBox[
     RowBox[{"2", " ", "s", " ", 
      RowBox[{"(", 
       RowBox[{"1", "-", 
        RowBox[{"c", " ", 
         OverscriptBox["m", "_"]}]}], ")"}]}], 
     RowBox[{
      RowBox[{"(", 
       RowBox[{"2", "-", "c"}], ")"}], " ", 
      RowBox[{"(", 
       RowBox[{"2", "-", "s"}], ")"}]}]]}], "-", 
   RowBox[{"(", 
    RowBox[{"-", 
     FractionBox[
      RowBox[{"2", " ", "s", 
       RowBox[{"(", 
        RowBox[{"1", "-", " ", 
         OverscriptBox["m", "_"]}], ")"}]}], 
      RowBox[{"2", "-", "s"}]]}], ")"}]}], "//", "Factor"}]], "Input",
 CellChangeTimes->{{3.574345720989362*^9, 3.574345725097949*^9}}],

Cell[BoxData[
 FractionBox[
  RowBox[{"2", " ", 
   RowBox[{"(", 
    RowBox[{
     RowBox[{"-", "1"}], "+", "c"}], ")"}], " ", "s", " ", 
   RowBox[{"(", 
    RowBox[{
     RowBox[{"-", "1"}], "+", 
     RowBox[{"2", " ", 
      OverscriptBox["m", "_"]}]}], ")"}]}], 
  RowBox[{
   RowBox[{"(", 
    RowBox[{
     RowBox[{"-", "2"}], "+", "c"}], ")"}], " ", 
   RowBox[{"(", 
    RowBox[{
     RowBox[{"-", "2"}], "+", "s"}], ")"}]}]]], "Output",
 CellChangeTimes->{3.5743457255561523`*^9}]
}, Open  ]],

Cell[TextData[{
 "Example where the symmetric system becomes unstable (eigen2>1) as \[Delta]m \
declines (stronger maladaptive dispersal) right when ",
 Cell[BoxData[
  OverscriptBox["p", "^"]],
  CellChangeTimes->{{3.5743449420300827`*^9, 3.574344978614484*^9}, {
   3.574345290735024*^9, 3.574345305101079*^9}}],
 " falls below 1/2:"
}], "Text",
 CellChangeTimes->{{3.574346042518889*^9, 3.574346083988989*^9}, {
  3.574346244650379*^9, 3.5743462572740927`*^9}}],

Cell[CellGroupData[{

Cell[BoxData[{
 RowBox[{
  RowBox[{"subparam", "=", 
   RowBox[{
    RowBox[{"{", 
     RowBox[{
      RowBox[{"c", "\[Rule]", "0"}], ",", 
      RowBox[{"s", "\[Rule]", 
       RowBox[{"1", "/", "2"}]}], ",", 
      RowBox[{"mL", "\[Rule]", 
       RowBox[{
        OverscriptBox["m", "_"], "+", 
        RowBox[{
         FractionBox["1", "2"], " ", "\[Delta]m"}]}]}], ",", 
      RowBox[{"mH", "\[Rule]", 
       RowBox[{
        OverscriptBox["m", "_"], "-", 
        RowBox[{
         FractionBox["1", "2"], " ", "\[Delta]m"}]}]}]}], "}"}], "/.", 
    RowBox[{
     OverscriptBox["m", "_"], "\[Rule]", "0.2"}]}]}], 
  ";"}], "\[IndentingNewLine]", 
 RowBox[{
  RowBox[{
   RowBox[{"range", "=", 
    RowBox[{"{", 
     RowBox[{
      RowBox[{"{", 
       RowBox[{
        RowBox[{"-", "0.4"}], ",", "0"}], "}"}], ",", 
      RowBox[{"{", 
       RowBox[{
        RowBox[{"-", "0.1"}], ",", "1"}], "}"}]}], "}"}]}], ";"}], 
  "\[IndentingNewLine]"}], "\[IndentingNewLine]", 
 RowBox[{"Show", "[", "\[IndentingNewLine]", 
  RowBox[{
   RowBox[{"Plot", "[", 
    RowBox[{
     RowBox[{
      RowBox[{
       RowBox[{
        RowBox[{
         OverscriptBox["p", "^"], "-", 
         RowBox[{"1", "/", "2"}]}], "/.", "unsubX"}], "/.", 
       RowBox[{
        OverscriptBox["p", "^"], "\[Rule]", "equil"}]}], "/.", "subparam"}], 
     ",", 
     RowBox[{"{", 
      RowBox[{"\[Delta]m", ",", 
       RowBox[{"-", "0.4"}], ",", "0"}], "}"}], ",", 
     RowBox[{"PlotStyle", "\[Rule]", "Red"}], ",", 
     RowBox[{"PlotRange", "\[Rule]", "range"}]}], "]"}], ",", 
   "\[IndentingNewLine]", 
   RowBox[{"Plot", "[", 
    RowBox[{
     RowBox[{
      RowBox[{
       RowBox[{
        RowBox[{"(", 
         RowBox[{"mL", "-", "mH", "+", 
          RowBox[{"s", 
           RowBox[{"(", 
            RowBox[{"1", "-", "mL"}], ")"}]}]}], ")"}], "/.", "unsubX"}], "/.", 
       RowBox[{
        OverscriptBox["p", "^"], "\[Rule]", "equil"}]}], "/.", "subparam"}], 
     ",", 
     RowBox[{"{", 
      RowBox[{"\[Delta]m", ",", 
       RowBox[{"-", "0.4"}], ",", "0"}], "}"}], ",", 
     RowBox[{"PlotStyle", "\[Rule]", "Green"}]}], "]"}], ",", 
   "\[IndentingNewLine]", 
   RowBox[{"Plot", "[", 
    RowBox[{
     RowBox[{
      RowBox[{
       RowBox[{"eigen1", "/.", "unsubX"}], "/.", 
       RowBox[{
        OverscriptBox["p", "^"], "\[Rule]", "equil"}]}], "/.", "subparam"}], 
     ",", 
     RowBox[{"{", 
      RowBox[{"\[Delta]m", ",", 
       RowBox[{"-", "0.4"}], ",", "0"}], "}"}], ",", 
     RowBox[{"PlotStyle", "\[Rule]", "Dashed"}]}], "]"}], ",", 
   "\[IndentingNewLine]", 
   RowBox[{"Plot", "[", 
    RowBox[{
     RowBox[{
      RowBox[{
       RowBox[{"eigen2", "/.", "unsubX"}], "/.", 
       RowBox[{
        OverscriptBox["p", "^"], "\[Rule]", "equil"}]}], "/.", "subparam"}], 
     ",", 
     RowBox[{"{", 
      RowBox[{"\[Delta]m", ",", 
       RowBox[{"-", "0.4"}], ",", "0"}], "}"}], ",", 
     RowBox[{"PlotStyle", "\[Rule]", "Thick"}]}], "]"}]}], 
  "\[IndentingNewLine]", "]"}]}], "Input",
 CellChangeTimes->{{3.5743449420300827`*^9, 3.574344978614484*^9}, {
  3.574345290735024*^9, 3.574345305101079*^9}, {3.574346136988779*^9, 
  3.574346233009797*^9}}],

Cell[BoxData[
 GraphicsBox[{{{}, {}, 
    {RGBColor[1, 0, 0], LineBox[CompressedData["
1:eJwVhwsw1AkcgHHH6VylEI7yLEqhS5w7+a1sl16XlolztHqpUXlcapzj2EJi
3SXavKIoF7LnNYvIz9tisbv/v6wUe3nHasUky25X38w333wmp4JpZ1WUlJT2
ffJz9xtN8b5wF2Fmxmdq8PI4/ccDGiIMP7x9a/8jDupaTWblJvVjuqNThH51
GfpeKFkyU+5HEZPJmC4vxADyrv149HOUhtRJ1Twe4DpHDHk+34eUzSpLYa0p
eKVKK80zsA9jLlj/ukw5hTknklmab0ikSGO5a0vj4bwylSU7QaK/Re1bN68M
WOQZXTF9RaBxlVH0yn95QCm33CPy+/R7RWMplY9hW2qQSh0hxJAxIzXjRjYM
ZA8UvKIJsXoDN39Mpxy25jHcdrQLkOv9c2XhZCV813ic+NpZgN5R8qR/UqtA
adWxPVvq+agUJLR4LauB4MMJD4N38XGyNGTmWEwd7A/t6JOc7kX+hjMfGtvr
YY6y4ut9qAf9x69L6awGWEO9yRly6MaWnR9vOj9tBE66f4/YnofM0qC65aYm
uD9aJnY27kJusPLMkRfNoH3tSJmeYSe+dDjjdkDUAjKaq+eajR0olju7una1
gplBxRxdnYvhYXYXo3ht0Gd36cgOtXa0m1yYH+a0Q8e+B/nHZ1vRu99etvZf
Ltgm2vCyBlvwm+8TdQzvdYCpsXqF72AzuvWGU05e7YTjJT5pv7c2IY9jmbba
rwu0mYu71jc1Yuwdice8DQ+oObOP2pobkLrqMbVGxoNLR9GcTUckx7/VihZ2
Q4CqfUSb7zNsyLcsWbnbA6OF91tY1rVIrfWTaAX2wtW53KQTm2twb57yB5oO
H2ZyPRb9tlQhmxAL9H7jw4TTspfOSiUqEsVuMpIP7yMddre8L8eA3ggG20YA
icXnvrJqK8WCAatA91sCUL2WvnIbSrBnUCK/JRHApvnEkXqnQiwtntTa6ioE
F5ezlT4jD/Hg+NXTMTlCYPad/3OMuI/qt3/JDn0nBEpwkRmWZWBDy7Ag3pWA
SAltU+qaFKR5yIptMglYJ83akKhgoN1IR+3gFAHsy/nv/uYwsImpKXGaJuDQ
YlHPnSAGVksN1HNmCIhT1MQ/GIpBzUHmMv0tAXP6pZLQqGjMfrpN9HqBgAYP
S3avPAKtU6WBox8J8GvXs0lShGJbAk2jX4cEVo/FBCsoFMOMZiN265LA77PP
zRsKQUPBEzJVj4QEbuGmsKhgXG+R+5O7AQleKqbDAnkgWk48Nucak7BwZb1/
suIkFi2JuiqsSDgfa8t/OOSPAdPKw5o7SOBsvhcTHkVHW4fIl5esSYij67g8
l/ugrVcIy2InCaaEalOK4hhqzxaoZdqToCW+TmVEHcXRqaKL7x1IeK2/8uWw
/CC6m+s+ozmSEJ08E5epcMHq2l0bNZxIyP6rgymV/4DMzqnt5/aQ4KjydPUT
xU5k/6Fl0exMQsm058ZehQkmFFRoGFFIyHtTE9Z9w6VebNL9IsKFhP8BEMRa
mA==
      "]]}}, {{}, {}, 
    {RGBColor[0, 1, 0], LineBox[CompressedData["
1:eJwVlH84FHYcgHVLNW09iCaEKCkPElMX+rCu0uIRSWVENTKWc094ZMRllpOj
0HHIb1sUkdvpOvn4fYhz3A++s2QlKfSkH27EPWt/vM/77/vXu/ks3TuYoqam
5vGZ/z1+X36dyyXY7fGigcsVwCLH9YvcXIKxpaX+pcUC0PmlJjrnJkGLjwHq
VZUCcNuf4pd5g+D1QoXvg3oB1Entt6SwCJ6cFi0oegTA/JDdGHmJ4HhqNegs
CsDUwXvs0CmCah30xxl+D+FHgdhyXo/gnr2Lz5INhMASruxIYo9gt91J/YlH
TXBxMtDx8NoR1Gw4yEujNcM3llMFxdeGccuLmqyr7Qj+4TULZiuG0UL7nlNC
fQuEyHIdJhMVmB/l+c+pi62gRcVIxXs55gXopDEOtEF04/ocnzA5Ukp0j/PW
t0PRaTZH87UMD24N9NKXtUPoChpn8bQM9Wz7vYQVHaDsM442fSLFtsTk5MTz
neBy38J5JECKsm0xwxHmXbAjO4LSJB3CKF+2DfdjF5BC8vsT7yGcEc08mOSL
YHsZ081KNIgfMPIgPbUbdrX6SjX2DWKolu28qW8PqH3p5WzeLEFeJXV4QbcX
6O6pFXQ7CWa0hDStneyFQ4we+ey5AXQy+nvI5fZjmHNZ8j95RIxJlJjZurg+
WEdj8cd29+N2F/cd7of7gZ8XJB536MM7LWF5GhpiKJmoH99n8hibRDUaK0fF
oHPFo17PsBcrtKi1JkUDsOi932fdph6M91Pby7OWgJlBw1zgmm78mT5fFM2R
gNz+gofVKhH2Vl4vdFNKoOdAabnvm06kGzsbUoMGYWeaTV/BaAd2d662AtEg
mJqsafAfbcd0dozCd9sQ+Nb45VzqbMP8POWK9Mwh0ElX2mm3taJ2p2HX0Nsh
oBW9qexqb0EXoyADm6NSuOCJW2oDEXkP/3x3u1EKIeoOcV3+j5ATe++svZ4M
JqpKOjjWQmy+JPR5kiSDmLnia6e3CvBYYfjT3GcymCk+pgwwb8Rb09RP57+T
w0unTyd0l3hofVmfe7xaDvPxu7/tmL+PlruKB3zWKiDtzvnVll11GLndIZUR
pQD1K3lLWVCDP3lMD5aPKsDofdrzZqcqFGfReC8dh8HVNZjn97wC4w3q9A5X
DEO6PPTyC2kJ5nSibpP6CLjQq82wnotnC2fLacEjED/rbZS97gbG8q14r/tG
QOttwYY0FRMX5rQCyqwI1F4sf5fJZ+JExyuqtw2BI8pq8c0IJopzWzdQbAmk
qAS/lY4lYZkzQ3LGnsDcxrpZRkIiurMk+zc7Emg5ZlE7sByHRSaZO0rcCASI
9GyuqRhI8/zq31vnCHDE215yIhhobToh8wgmIJE7FJeNRaLeR2H9cgiB1O4q
o6gEOs7mh4cHhBE4QTF9OrgchpzJ3jFDBoEP0dpBbNUZnEpgdRZcJhD6605J
xVgQSo+eKTuSRIC/9VZSbEIgPjKjJn5ifu4N1HVVLPthVs/Unh9SCJhK1dtu
qLzQUdftrn46gfXjyTRmgieaTxmzetkEnm1cWvl0+XvUFCqD4zIJJLJnUvJV
rjgR9IfxX1kECjN60t8u70WxXeISK4cAlfLw67sqWxSsOkGoHAI10z6bBlSb
sYJY81/lEih7LYjqv+ranHF3Vfbnj8F/jcqWSQ==
      "]]}}, {{}, {}, 
    {Hue[0.67, 0.6, 0.6], Dashing[{Small, Small}], LineBox[CompressedData["
1:eJwVjWk41AkcgEUi5ElUOhCj1urQdshU/IwkZaWwKkzoclSOilJsJlHOkqNB
jlyVEsa1dPwUOQq5BvMfczAYMyJieSqmtR/e533eT6/2KR/bs9JSUlJ28/xv
PoN5PzmZhUE8d3p+vhh+JFFkHj5kIfn1+TdBeWJQu1Hgn5DIQqWAWA27LDFY
7gtzvBfHwuUM7mmlFDEUdezQDYtg4V+LKILCCDHQpuIrfANZ+OvMkALDUww6
hrbcAydYeONr2YWzm8RwprJl47T6fEuG6r9XieBCnIFDwwoW2seWG9tWiMDf
835IihoL/c5U0AtKRBC+ypZpspSF1tueCi+8EMHTQObfd+Tmfzqlh5eki2CU
3NumPt2DkzalOa00EQRUia7u6ejBE9SqQrASQcSrhbUhMT3YzTArJwaG4fKQ
y56Dij24t+LRtZXkYVi5cTg1I6obe4dTnQqzheB8vuA7aUE3kvLpK9gqQjjX
+dBw6GYXVryuP9yfOAQqZPTtmmSi/CXaFqvVQ+BfoZpg78VExo3DHgr5g5B+
MiZpqbgTq6ewkWw5CB4LzJN+nOxErmzApbyBAZhp0vLX4XSgNF9xXC5mAEwZ
esY91A5cadqcc3/PAOjHe0u/7mhHGdcxeopQAKxHrDyObTteba6lS6UJ4Pcs
muXm+jY0HpFlttkIYNs7hw4FkzZUtvRV8pETgNTio8Yb3raib0hpQ2FdP/j8
eTfHZ3srmjE0uOTQfjjg18gcPf0Z3RzY/CcW/TBhOut83KoFxzkFvT5y/aBs
HlHO3dWMWyPe3Mz61AfldNcWvmETtjdVR1Ul9kHmQDHfZN0nTNSrC99O7QO1
W9bF6ms/osqyB9lr9fvgh+0+e2WNRnxCbtwd+p0PpDUlEy7yDTgjzwl1quMD
c8dF682L6rEobamJNJ0PjfsfZzuMfUBSLdVzhzsftkYaNKWyazHQQsh5asQH
nXXyJc7sGtwfO3rIXZkPDgWOCYEf3mMwlToYU8MDteiZ7cvev8OLZUf03S7x
wDx9LLeuphoTArQoFbo8uGiDui9dEBdfHokPaufCOVnD63XObzDtOVc7+Q4X
Bp5l1iZteYXTnJ8cWyMuBExkRJ1cX4le3CdCmXEOfMmwm6FuqMDqTfYe+fkc
EO79eWz5bCk68KqG1d04MB20a2ftNAO9FaY8RzU4EPncXW5jXRHKxylyGV29
IHuLPvsAClDgytM/+KAXNCcjBW/3PkOKhQXtg10vUChnSx0FOXiV0FVzUumF
aKbH34MdmagRbsZK6mSDqU8+CYuTsd7qiCkphQ1Bo7aa8cpxSO8eyRhzYoPK
eOqKSAkNDeasSbM6bHh5OfvbvXIaZn2d3ik131Yz+S2J3jRc4qtEXajNhjBJ
Zfhjbgia6fgNK2mxYWJV0ahf8E0U5jZPaq5hQ7Wd3svPc9dRVc+IsFBlA7Ve
3SBK4odtHzXacmXYkNTymzDJ2w+L8+jnX0izoZVpmJHF9UWve9qrSxaw4W7D
M80rwT64WnC0pPoXAcekdXhtc15IIrOZvT8JmPJf5hojccN0kRxLfYoAj9tb
W3O4rkjkypWsmySgfH1ayLVgF1TUE2bqfSMgzGU5pWvOEUXSu/8xGidAp0P2
fZzkKKp2cTtPfCFAlR9qTgu2QQ1atPWpEQL6V80u5M0dwjJFGcJLTMDNmC9h
KRIKuh6HLUHDBDyKbYwen9uNpzx+/XtbSABZumrJC8kfyJsMaosZIqBgxF7j
s0QbHUhl1UmDBGSJK68036G8ndPKrckYIOA/WmzTzA==
      "]]}}, {{}, {}, 
    {Hue[0.67, 0.6, 0.6], Thickness[Large], LineBox[CompressedData["
1:eJwVjms0lAkYgLFjSxflkpSoiFUiNTVSeJuyRynbkkNZGS2p7cKo2CG3SYpx
SxhZ1ijpnGHdNZps3tzCxiT3SYZKH4YZHzmUZdr2x3Oe8/x7Nv8a4HJWRUlJ
yekb/3uovPtOZqYY5XCNlvSBhHku/buMDDGmq2rf/PqeBO3rRUFp6WJ03Fh/
OPBbHz4U45GcIsa3uzbtdHtHQmnn7i0xcWK89WWFq/EgCeyZ1CpmiBgdlD34
vW9IMKS5SBxOiXHYZEEa3UGCr1BkNqsrRpp0VXV9HQlx1ZSGqMQ+zNHYqOmT
R8JVgrH/yPI+fGkxzNkQS8Jas9EsXnwvau2NPernT4LnxaIvRsq9WP7WbOXm
EyT4dWXQiMgefFuzvnTWmgQNa2T2fOpGm+hEjZcGJARVaaW5XuhGrauONjoU
EnK8ErmrpV24Widq0bBnEs4r23PnvbowicGyieVNwlzrxiDDgU48J6eytl6a
hAPlprZ9pztxgrZkm6/1JGxL9Vf5u7MDty+XP2lXngRxtvjRgEsHugT6VV1v
k8PWB+zD5k2vsa+VS92fJoddtW6dy+xeI3Uh2SLiFzkoqTnbmtS0I6vQW03P
RA4Bx2IfBlDbsbDLIKRsXAYOgS3dMp9XWNa3eKqyUgZTBxY8Tx4VIb233Y7H
koG6fZxAYtWGJyn5OVtsZSC45y0aorVi40DJ832qMsgdLhuy2/QSU7iScNPm
CdC+4VSmu+EfTLesbHyaNAHzLodc1fVbUIX5k8oqtwkw0quYYixtRjV3K5G5
7gR0777sZP59Ex7JK16vKRmHlh/v57nJG5FZaXBQkDMOlpwdrVn9Dcig/lxr
5D0OhpuWVnj216Pz9xHcIONxcCvySAtprMOCMFtW+EcpaCfMUTXralFZNZIX
wpeCfY48/0X9c7wZIlzB8JfC5eO4pZiBKK7wcZ42l4KfKi30hecz3P812DJ1
agyG+bkNXItqPBNxvflNyRgET/HivYyFSK7P97e9MgYTvBNzp02qsOfOAid7
zxiM2PzrvmahEgvyqVbZn0ZhNsxqT8NsObrzXLRaH48Cp/DcErMXpfh4hqme
cWUUVG/cW7gLRSh8Rk/1tRwFg0+cDzU2fHTIeuQTND0CdPrZSo8PD7HauLx2
Q8kIJHSfj/jYmYsi+l2qBnMEDgQUGGFZJnrFqYv0do1AmMzFIFU9BQc9DOyF
cgI0yCwdjoKNM9Inn8tLCCi+mjedLGDjEvMSu8xiAo7OFYjS/dko0JxnRxYR
EKMQ3rovicJk/TtKxwoJmFpXKgsMj0RZWNvA8CMCnp8wLX61GIp6YavW6eQQ
cLpJd0e8IhA/U55xgxMI4Ip+GOH6B6KexblYz3gC2rtpvAcSJpqwWL8f5BAQ
28w3uBYegHuFHU7qsQS4qxgOvl68gMHTQf350QTMBGl6JyrOoGztXGhXKAHn
b1q2P5R4Y0Sf+6GnIQQIjP+MYoUzkC82VctlfftlrKH3LHrg1Hv9xIvBBBh2
qtalKJyRT/oEq1whQGso2p4dfhyXcd22jTIJeL9ugTK46IhWlJr+tgACIhMn
Yv5Q0JETLqNlXiYgO6klgVzch018wVDEJQKsVZ6u/EuxEynvZm/7XiSgaNxV
/5ViM6ZUFG93vEDAA6nwWttteg2WSUQ7fiPgPzbqlvs=
      "]]}}},
  AspectRatio->NCache[GoldenRatio^(-1), 0.6180339887498948],
  Axes->True,
  AxesOrigin->{0, 0},
  PlotRange->{{-0.4, 0}, {-0.1, 1}},
  PlotRangeClipping->True,
  PlotRangePadding->{Automatic, Automatic}]], "Output",
 CellChangeTimes->{{3.5743449431360292`*^9, 3.574344978879706*^9}, {
   3.57434529318785*^9, 3.574345305824017*^9}, {3.5743461580915956`*^9, 
   3.574346233359551*^9}, 3.5864694910421963`*^9}]
}, Open  ]],

Cell[TextData[{
 "Example where the symmetric system becomes unstable (eigen2>1) right when \
",
 Cell[BoxData[
  OverscriptBox["p", "^"]],
  CellChangeTimes->{{3.5743449420300827`*^9, 3.574344978614484*^9}, {
   3.574345290735024*^9, 3.574345305101079*^9}}],
 " falls below 1/2 but then stabilizes again with stronger maladaptive \
dispersal:"
}], "Text",
 CellChangeTimes->{{3.574346042518889*^9, 3.5743461073019657`*^9}, {
  3.574346269435714*^9, 3.574346277040278*^9}}],

Cell[CellGroupData[{

Cell[BoxData[{
 RowBox[{
  RowBox[{"subparam", "=", 
   RowBox[{
    RowBox[{"{", 
     RowBox[{
      RowBox[{"c", "\[Rule]", "0"}], ",", 
      RowBox[{"s", "\[Rule]", 
       RowBox[{"1", "/", "5"}]}], ",", 
      RowBox[{"mL", "\[Rule]", 
       RowBox[{
        OverscriptBox["m", "_"], "+", 
        RowBox[{
         FractionBox["1", "2"], " ", "\[Delta]m"}]}]}], ",", 
      RowBox[{"mH", "\[Rule]", 
       RowBox[{
        OverscriptBox["m", "_"], "-", 
        RowBox[{
         FractionBox["1", "2"], " ", "\[Delta]m"}]}]}]}], "}"}], "/.", 
    RowBox[{
     OverscriptBox["m", "_"], "\[Rule]", "0.2"}]}]}], 
  ";"}], "\[IndentingNewLine]", 
 RowBox[{
  RowBox[{
   RowBox[{"range", "=", 
    RowBox[{"{", 
     RowBox[{
      RowBox[{"{", 
       RowBox[{
        RowBox[{"-", "0.4"}], ",", "0"}], "}"}], ",", 
      RowBox[{"{", 
       RowBox[{
        RowBox[{"-", "0.1"}], ",", "1"}], "}"}]}], "}"}]}], ";"}], 
  "\[IndentingNewLine]"}], "\[IndentingNewLine]", 
 RowBox[{"Show", "[", "\[IndentingNewLine]", 
  RowBox[{
   RowBox[{"Plot", "[", 
    RowBox[{
     RowBox[{
      RowBox[{
       RowBox[{
        RowBox[{
         OverscriptBox["p", "^"], "-", 
         RowBox[{"1", "/", "2"}]}], "/.", "unsubX"}], "/.", 
       RowBox[{
        OverscriptBox["p", "^"], "\[Rule]", "equil"}]}], "/.", "subparam"}], 
     ",", 
     RowBox[{"{", 
      RowBox[{"\[Delta]m", ",", 
       RowBox[{"-", "0.4"}], ",", "0"}], "}"}], ",", 
     RowBox[{"PlotStyle", "\[Rule]", "Red"}], ",", 
     RowBox[{"PlotRange", "\[Rule]", "range"}]}], "]"}], ",", 
   "\[IndentingNewLine]", 
   RowBox[{"Plot", "[", 
    RowBox[{
     RowBox[{
      RowBox[{
       RowBox[{
        RowBox[{"(", 
         RowBox[{"mL", "-", "mH", "+", 
          RowBox[{"s", 
           RowBox[{"(", 
            RowBox[{"1", "-", "mL"}], ")"}]}]}], ")"}], "/.", "unsubX"}], "/.", 
       RowBox[{
        OverscriptBox["p", "^"], "\[Rule]", "equil"}]}], "/.", "subparam"}], 
     ",", 
     RowBox[{"{", 
      RowBox[{"\[Delta]m", ",", 
       RowBox[{"-", "0.4"}], ",", "0"}], "}"}], ",", 
     RowBox[{"PlotStyle", "\[Rule]", "Green"}]}], "]"}], ",", 
   "\[IndentingNewLine]", 
   RowBox[{"Plot", "[", 
    RowBox[{
     RowBox[{
      RowBox[{
       RowBox[{"eigen1", "/.", "unsubX"}], "/.", 
       RowBox[{
        OverscriptBox["p", "^"], "\[Rule]", "equil"}]}], "/.", "subparam"}], 
     ",", 
     RowBox[{"{", 
      RowBox[{"\[Delta]m", ",", 
       RowBox[{"-", "0.4"}], ",", "0"}], "}"}], ",", 
     RowBox[{"PlotStyle", "\[Rule]", "Dashed"}]}], "]"}], ",", 
   "\[IndentingNewLine]", 
   RowBox[{"Plot", "[", 
    RowBox[{
     RowBox[{
      RowBox[{
       RowBox[{"eigen2", "/.", "unsubX"}], "/.", 
       RowBox[{
        OverscriptBox["p", "^"], "\[Rule]", "equil"}]}], "/.", "subparam"}], 
     ",", 
     RowBox[{"{", 
      RowBox[{"\[Delta]m", ",", 
       RowBox[{"-", "0.4"}], ",", "0"}], "}"}], ",", 
     RowBox[{"PlotStyle", "\[Rule]", "Thick"}]}], "]"}]}], 
  "\[IndentingNewLine]", "]"}]}], "Input",
 CellChangeTimes->{{3.5743449420300827`*^9, 3.574344978614484*^9}, {
   3.574345290735024*^9, 3.574345305101079*^9}, {3.574346136988779*^9, 
   3.574346233009797*^9}, 3.574346283281589*^9, {3.58646954641894*^9, 
   3.5864695538609467`*^9}}],

Cell[BoxData[
 GraphicsBox[{{{}, {}, 
    {RGBColor[1, 0, 0], LineBox[CompressedData["
1:eJwB4QIe/SFib1JlAgAAAC0AAAACAAAApmpyfEeYx7+amZmZmZm5v9U0bU0t
Bse/rCPfJLfyt7/JRaGjVu7Fv+jiv5z+07S/MIovzJvbxL+8QEfL3M6xvyIg
CLNc28O/UIzRpoEOrr9WrVqUecXCv3jEIl0sG6i/FIz3MxLCwb84WD4TcJ+i
v0Se7qXGw8C/oKDxVeufmr9tT78krl+/v8Dbd0Fje46/ZgU2esZcvb8Az3YP
Yv5yv+SpoMSWLru/gLilsr/1eT928Z+LXiW5v2CU7M0e3JA/7J9T910mt7+A
JnhhwumaP+c8+1cV/LS/EAAjI+XYoj/2fDc1xPayv7BhToJv0qc/iqtnByvG
sL8Ad74bNietPwWCmPySP62/kG3w6gIqsT8e84rjvjypv4iYllhcjbM/QUFl
tFrjpL84To+JRB22P4zVaH7l06C/mCkmuzl7uD9Ab6ojv7GZv7gJ17trx7o/
fO1SHpMOkb+YZ5NwLz+9PxHwmxaK/oG/YALiV9aGvz+uc6Pyj7aBv8BCxM73
kL8/S/eqzpVugb/wvGfXGJu/P4X+uYah3oC/AKEenlmvvz/xGbDtcX1/vwCT
gQLW178/wFMors/9er8svmAYXRTAP13HGC+L/nG/qLz6NxhlwD+Wzifnlm5x
v/xvJhoiasA/0NU2n6LecL/gEOLFK2/AP4jIqR50fW+/wMgeej55wD9XAiLf
0f1qv5CiRVZhjcA/9HUSYI3+Yb+ooQLinLXAP2iEMNCk3mC/yL21X6O6wD+2
JZ2AeH1fv1QZT6epv8A/hV8VQdb9Wr9cBEqUtcnAPyLTBcKR/lG/eLH25crd
wD8T4INEgX1Pv0TWcbPP4sA/4hn8BN/9Sr9gD/5K1OfAP3+N7IWa/kG/EBhf
2NzxwD+cjsmM8P06v4iSPs7g9sA/OQK6Daz+Mb/EdkSO5PvAP63rVB3P/iG/
ABh2GOgAwT+i6rl0zYdBvqzI2GzrBcE/RbOKzg==
      "]]}}, {{}, {}, 
    {RGBColor[0, 1, 0], LineBox[CompressedData["
1:eJwVy3k41HkAx3FEjiRKxaaaiEVb0cGW6ttsdkl5KjzUrCubVipXJMIYZZ2T
e1DKMV2Su0jig/llTGkcY2i2mmxJbUsP5WEdM237x/t5/fVe4xPo5KukoKDg
+K3/HawRp+fnSzCU1ZuUny/ADIc+LzdXArtZvttsjgC658vDsnMkKPVpMvbI
FMB+TzwjLUOCU5a3W2kpAlSJtqyNT5JgQhg9fStKANZEVn1QhARqGmYn6rwE
MLRyktodkcA0lmkvMhbgWINw3aTet//UD6oLazqQ1KhMxbKfI5rLZs6v5+PM
sJfN3gXPMWKUl1TS2Y7l6z5cKUwZQERhy9WB4cdwP1k+baQ4gIyIsbuZoxSO
9+VaDTP7oX5V4DimTEFnG4L6v4ihufrO3yI1HsLql2S7+IthUnA77aBOG655
sjnaH/tQ7HOQH2jeCj9FW86MZx9uJnyd1rVowVTn6jDDVyLojVRGNaQ2Y3eN
6c7nHiIYokD/fNsjmGcFKD0S9WL7gby79j0PISmQ3Hzl1IvvQoZ9flVsgFkJ
y349vwdqTnsWRWrUY1Orq0hjVw/Wmr7semJwHwrqh3aaNHdDLYNf632wFoH7
E68Hbu7GXF0rW8mjGnbBAvHob12IfW2wTLS0EuO759wP7xNC86lo7oFRGbRs
k+qk1s+gzVXSnGd7C3V53sJBq04UFfUfHbjJRdFQ9eAu2lMUWaTbJYQXQjfO
sVrP4AloJ5sOh5rkYcZpj4vWSgH8Yv58aDaTDqMVteNeah0YW+D7ceWxOIi3
nHZcP58PhUTHZyljnhD8XMx1/fQYsXHWbCuEE4vkjZ1XXlDoZin61junEEOa
Wq37Cx60XU9sEUuziWs5IzvicRu0p5ZJr1UWEN3Uqc2L21oRZLJTViorJrbX
Pt1o57Xg36FJH1rGDXL6ANZWeAGHzbJexoSUkuMqVpHt7k2wsE9e5KxTToZK
iyjOhkaETlqWqTKryNnxwhRP4wZoWO0vo7nUkJFC5ykPk3oEMM1zVWn3yPsd
s25L5+6hZcFM6pvFdWQyynorNVkDB5Vwr3ND9SS57HfVde1V6KC/s1F61UBU
4vLmMkk5NBOXKzM6G8mqL8lvm3eU4pLN1O1Tl5sIne57j/H2OhQ2dbidSQNJ
FfvFvBMVoc+BG3y5uoXsDrxjhOp8pLNs17/htJKoUadVWVoZoI5IR7lpbURn
7MqyZDkLWR+EBrxwHqk4w/2cVsfChr02OV3neWTf1B1hTgAL7aW3Fr5k8ki8
vOGPYmkspvxj5RMJPDKuXzUaHM0EY9Ry0CSPR1qcTSu6ZJGgfc7mJj/gEQ++
3sYUeTAqZhnmTtM8whF+/54TEIxf3PklnjIe6RZbFZZIgyB9tHnFSUWKJHaU
rgqNDoR2jKbmRXWKuCkZvu6R+SNEoXn0vj5FJsIWe7PlR/Gjyppq/e0U8bto
0X1d6o1eX7aZyS6K1BlfjT0X7QX/9uniTT9RJN5rKb1fxkBBQm/mPgeKGIpU
2jLkh/BV/WJoNIMiSwYv2LKiDyDPf2wkyZMib/TnlF/LHGD51N2X40MRJnsk
/rKcDp/Ura6V/hQpuCRIHZNtx8xIsbAxgCLblB4uvCu3RJajll1HCEXK/3FZ
2SVfgw0Vkeg7S5GSjw2hzxLoze1a763/iqTIf7KBmgk=
      "]]}}, {{}, {}, 
    {Hue[0.67, 0.6, 0.6], Dashing[{Small, Small}], LineBox[CompressedData["
1:eJwVzH000wscx/EliqhzK9KTHuYpddODNrk9fKndoydhHMll81A4KqNSF0lz
2y1GrtTkKubpnjM1CXfucq9v1pA8N1Ork/Tbk4pOUtsts+7uH5/zPq9/Pquj
WfSjZiQSyc+0/ztSL/+tuFiB6dkiw7dvWvjK85lZVKTAmxnedmCybbow5dp1
BaYen7X3vFELe3ZzwvILFPjvk9Vm0wYt1Mm2OHGyFag3LxZPfdEC+1NhU1Kq
Alu9blOMk1ogU+nDvocV6PY80cl+VAtHxL3rdItN/7W7DLx+LWQ3m0sv5D1D
+409XbpSLZzSMLfttTZ5i17ldlIL9utGS8q4T1HkQekr9NVC+DHhF8cZT5F9
SfCgbakWYgeLqJrMIaR7R7iv/6iB+V6YNDQpxyxL2cHjHRpIaVp4LThBjo4l
Dgx+qQZKGXm8794OIpPWQMlP1UD8DBrvK2MQo8gO4VF0Dei7V6aQX8oQlpWz
G9014F2/ZsezCBne12kmL9loYG1hotnfsicYKrRz8xtVg+Km4o+X9Cc4YB1q
8O5Qg1sFe8/6jgGMrD3A8axSw+bWENmcnQNY9JjbVZilBpJV4A6Xln60sSlh
KGLUwDpwuYrl0Y9L2sN9N+1Wg29yp3w8pg+94uJvBTirYcLbEB66vxfHLyb1
FlioYR4tWzTs2YNhUbPJM7UqEN2I7B2hdqPSvsl1dpcK+Kp7IztXdeGnsPe2
24UqsM3yu7d4+WO8wbcrflOggq/03cHzHDoxq/pI59WzKnBc1jDBtHyE+j4R
Jf0nFci3nPBbP6sDR2ivHjf4qKDzx/LKkPdtKGmY27zVRQUbczZ0l7yQotVd
zvM6axWQV1k2hL94iMe4jWPBk0oIEYZdS22TYKWLeztdoQTbXL3HAkkrRsd2
xCW0KoFW+r66/eEDTPecLwmoUcIJf3SqZSLqSKWsWwVKiLWgprWH/4PO7R6v
NWlKUAn4Up57M97h3hWURyvhzEQZl+EsxjNr9y3cd0AJY2VB+giXJiwe2HZM
SFWCdvvUITtDI/JpYm7eSiXoznlSpLp6zKRUd+2ao4Sc23Gz17XXYbKgouX8
JAEWWTcMV0GITZVRcSdfErBiMkfZsl2ANmNLOU6dBPj4HG0MU1ahZeBnfVwD
Abny+PNqGR+ZjWomo4wAb1aNI94rRqM3ifWZS8C5cfqKwnkF6CFh/OV6loD5
H0oW5RjZ6Ps9Y+pLDAG1pyo/5ovYuNbppKLK5P36mt7riWz0yn3T7G8yxyj+
tXz4Ap4aJF2pjiZgYkndeHJGJloxpbGBUQQ8CFpT2zedhtyErW8FDAIiOhZv
4BqT8UgPn8I4TACv11XLS0xGSiKUWZncL6eWVQwn4dnXm+f+GUrA5UeCFacz
WHg7aZHO2uRDZuRXA9MJeDX/4ZQ4hIBPKQsi84xRKJ4KGFoUTED8xY39VcOR
aNM4iyMJIkDkfOvCzxlMHLWZszXRZA7TzmdoOgyjh/Q1bXQCyDILSYExEIN8
Y6SnAwlYOPILjZ3hj2lZqddXmUwsMZi/mt6H/t2KhO4AAjLzxji/G32wRHqG
7GTyzSuduR+mf8Bz+fXm/f4EeJndn3vHuAnHyqnv0k0Wvgt26DOuRv8csyFX
kyveik/3XPJpWf7Urk12kID/ADL9mJ4=
      "]]}}, {{}, {}, 
    {Hue[0.67, 0.6, 0.6], Thickness[Large], LineBox[CompressedData["
1:eJwd13k8lF0bB3ARCsnWhuKhFKk8lkjpREIIWRIhlaJIVEqRfckWyZIolAqP
rVSyXuaeMYNkX7NGIjEzlsj+nnn/uj/fz/3Pda6z/c4/F2+YXmZnY2PjW8PG
xvoOvG+LSUrqggsDMzxsbKNoIUGTIzGxC8oC8+gB7KNIxCvXIy6+C9JEedQ4
OUeR3vFg6+jHXdD/y3CJm2cUFbQo7wwO64IezmBjLpFR5D/zpMjtXhcwH6Ro
/9w9iqQOmvbpWnVB8LRGkLLxKHIort87u7ULTjr2M4VSRlFY6VqKX1QnWGZS
DAQP/0K3fp4/fJK3E1ZbScOh1F9oy97R5NSIDoiJ/DfUVHcM2Tjnzkuv6QD7
vmNaGbVj6Epr4sGfvu3w55rhdLnGbyR4CNzap9vAw+ulM+39b+RRJBxnfq0N
jiGpXXo7xtELu6gEgbFW0Hqxia7tPY6c1mgnLNi1gqm6rkZG9ziaq5PwkOpt
gYHxmfVf90+gY+/3aHTatsBZ6/P5fF4TSO6JK3tZSzNoU/PXbK+eQF0pXW96
TZuhPNtc5xcPHcm+9NfbR2sCx5svHOdO0ZEi6UwLz9EmED1DKCaE0xHb+tMa
MhWNYNoan5xRQUc3DB9m3FBqBA912ysOU3Sk617TNnGpAWydueeddzDQ5LEl
m7MG9WBjIpf68iQD8WuHfepT/Qq6Ziko+wYDfXpqXz9wsA5cEhfGLaMZKO3H
u4Gjkl+gV7zbJDeXgUQCTr3bKl4LAu6vT56lMtCC6XFz/u01UDD8Kla5m4FE
hYqflW6tAfu8xvlQ7MNN+787idTAaEjLzm5sb2NRVzJvDcR0eFL9ehho1WAy
1HOhGkzebTxU08tAa0+klg52VIOGUMd3owFcn+qiVFFsNUjKkW/vG2YgabHC
yfPrquFraY/iIToDhXNI7bZcWw2Dmz1U7mEzf8fYGLFVQ4qMGmcxdkWZK+3I
XxpUiVvwqTEYyNpO7vm2URrYq4QVKzEZKCY9Xa+FRgNvsa9x/0wx0NLumFSd
UBr4kqXvdPxhoEsCq60agTTYt7i6R3CWgWr/XudR8aXBx4ySLH3sxBoDD+m7
NFDx+S5Sjq3ozG3A5kiD6isxsalzDOSU5zNbrEMD9mA9hXPzDNSmfP3UPi4a
yAcmiuUuMdBWTurU1zU02JgpNfQD26Ztx1PXZSq0xia5iS8z0A+PxsH8GSp4
mF7pDcee+aTkqThEhXHLI6sOKwwkdGjhpWolFV7coCtzszGRsUboX837VChy
s+VMXsNEsRsGng96UMHOwN+oELu9V+14oDv+L7bO6wu2nc9YFMWJCk5Chj6L
2K5wSlrXkgp3HXj3W7MzUaSmiJGhMhUimixUhDiYqOZE+qsz9CrgIzstuKxl
om8+xz/zjlXBLfNyC3/s8aLhusrhKrhr9SM+HltATm5WrrcKbsp9opRjn+Ev
1Fv9UgXTJdDDx8lEg+2UibdZVfCfqsT8a+wlx1HVeYcqsI6M/0vmYiL+9HDD
PPsqCMn5d6YVW+Kb/IVLNlXg5MveNoytZege/tWsChi2Rjrc3EwUprDQk65V
BfzE0Ige9uZ53gB9ySrIvpglS8NWCD9Ql9xNge6eV2X565jo4Xhtw7MOCtQF
6t8vwx4wutKS1EKBSwJ/JGuwo4Wff0v8QoGaO+dlB7HpKTy/npRSwOJtnYzw
eibKyR/mjEymAFuOZLsb9loh//URiRTYI7lrlze2zW3xDeFPKBBSYmYbis17
yEzkYQQFHIbUwp5jXyMqpYK8KNDiebmhGlu2LRl5n6PAH4bVFjEeJvJTVT3u
ZUmBuK3bF3ZidyY169w3o4CthgJ1P/ZDu/VGngYU8Bo0FtXCHh25Y3P7MAVC
LT69d8R+s3D6nosYBU7Zyr/Jw16xmfB23kIB16B1EkXYZ+Ch3zVhCoCItT9g
cwZBqBMvBbgrrrA3Yjts2JfgsEgGGTXHWQa2lOS6QptuMnin82bu5WUiy2tR
MpwdZPgWJHpaCTvyg9Cz3GYydFQ096tj/9Hb7r9SQ4abU/p5J7Gr3RWN0z6T
gc0mZ+MV7OXSIkLvAxkWFy1/umArcmkcnMwnA+Mc5eUt7JRnutu13pJBmOt3
nR/2DbLN76F4MvwTRfqZhJ2xYdAu8jEZQksov1OxOy0dm5WjyOBGT21/ja01
7l4cHESGOvYx23fYmzeFhu6+RYY79O1KNGyD83yLDa5keOKg6FiH7Zf12NXz
GhmUOQ/6N2H/0kixqLlAhoFTmx27scuuvJN2NiFDYXzEwgT2ZMHBRGFDMmQs
XbWbwpZZLOUp0yXDSLRR5ix2dDR1kg/h/r1Xoa9gX/zcDXn7yPCQu06Ln4+J
EtkvKFnKkiF9dm+HIHad4c83qzvJMDqZeXoT9sHvzCgTcTL03uScF8Nez8Nl
M8VDBmf9p4J7sI+aRzQ84yLDI32FDjnsmy8Ejh9nJ8PGTUsB+7B7FMXk4uYJ
sLRTj1LEFnyQ9vzIHwJcQt7/VsbWoe0SHGYScPPLVQVV7IJzCn9VRgmQn09z
OYw9/Pqjc98QAZyhMg4a2KJM9f6QfgI2e89qImwj9UrTA90EvMoS5tLEDgw6
Qe1oJ8B1wK9AC/tzfe0hv2YCipjHNLWxx7ea5O6pJ0At+8znE9hncq3j7lUR
oGjxyEoPu0mya9aZRIBuYY7bSWzDOEsru3ICUk7fddfHpnG3l5oUY99lnjPA
1vIy33H8IwEnXUQVDLHL6c1+Ku8IOHFnboJltYunh3bnElDXHRZ/CruwreGE
aBYBpYMtMkbY+08aZfK9JiCwsSOd5ayyOp7VNAIOjyVyGWPvVDC4PplCQOLt
zRYsp76qaRh6SsBQoUUUy6Jb9BTb4wjgHrfMZzk+nBpXHUNAjL1EKcsCK9pz
JZEEZJjnFbAc4U62yn1IADsvdwzLXMOaZalBBAhT91qx7H+2ckesHwGNtB18
LC99Oeof5E3At9ODmaz67qLyoTueBFx97XmA5an3h3Wu3ibAguNHKmt812VK
Ms+5EbAlR2aBNf7RJDVeIxcCaP1aR1m+tKHo+jEnAkT61F1Y/evzU2lUdCDA
9KdAEKu/VjOFirvsCXBXpQWz+t/qqBi/xYaANQL27qz5Me4umFt/loADeb06
uti1Rgesl8wIqDbW4tLBPkHkltGNCVBVjMlnzXelirzEdwMCwmJrtI5jfxSX
/VF1nICNwL37GLZCzFudz4iAexyCnkexszlksrIPEyDzib/wCHbamJRrtBIB
/qbMn2rYYnbpjf4HCLB919l/EDuhSULp9l4CWp0qCNZ6jvws/vesNAH1tHAd
BWxu+WRrAwkCvL57jLD2Q0DqtnINMQLE1Bxv7sX2DNkcICVMgLP3ZR0ZbAdz
Ab5xdgLGrvOPiGL30x659q2QwNnnaucWbOvDG5oaF0iQHNBTKIJtIsWT8HGK
BOfUhWVZ+/kIk0PSd5AEmZJrNrBhF10KCHDvI0FquJXxEut862AbvvSNBFqh
3V5/sfdULGfpNZNgle3yEya2SOSckhBBgp22X8r6sW2dgHNbBQkCDA/8//x5
ox3aIVFCAvlXb5fasVWXN3vte0+CRFLv6Fdsa9eDhN5LEngZJVFLsNNMPEx8
A0gw/XtrUgzrPJPXkArxIYHvo+I/4ax61nPORN4ngYFdtEYwNpkUl/jsJgkc
/xt8dA/7p+KHvo8XSfBu0l7tArb8pmmXcS0SJFUHZMpje0yWHJ0+SgLX5avF
u7ArvgYILKiTwKzxzccd2MYhQh+4lUiw7oKsmwD2zbl/F6WkSRATEz4xhe+T
z11uYVYcJHgr58v7AVv7Bf01lVwJzucUBmWwr11MG7kDlTBXVPxYHDtGxlR2
d2klNDkckhXC7s77mBP6vhJuVe8SWMb3503wLtRLr4ToU/PlTdhpAzykWp9K
UIipSL6DvSy1u6f+UCXkS55wz8P3udRI53ZflUqItbu9Mx1b77/w8wf+rYT+
/l/wBDtOiT4YvacSTj56l++JLa/98ZfJlkrgyP17UxP7Q20I/fUvgFWpqPB6
nC+uG8POvPMAFaZT/B04n2jLbQp5aQng0rZmhIYtzuk8kmAMIL42L/szdl3J
5mxfBOB37MdMEra8jOuB0xIAw5Krceewx5fE1Wf6KqChPYOzG+eja9n3jdXt
KqA52PRTLc5TWsGNBfvPVMDLCuAsxha1lxGSNqoA1R/cmm+xazc1t/IerQCN
LAWvQGxZf1nr3u0VYDG1bUUde9Sy08Gvtxw60Dx6g/PdFc6D96k25RAxpUe6
jvPf3/zzpRvMy6H39NkeS+xw67Alc4Ny6N7OMaCJnZff4zN0qBxcnimnb8Ke
tQoMZNtSDuKX9XnLcJ4MyWuMVG8qA7NhK7+12K8tnVPzTpRBK7/7MvcqzrdZ
aZSE/aXgqa+f7vWXgdjflg25y5QC45rErC62ZEYn+6kdpVA2e0BaBNv2hYAm
B38pgIUQVw7O1+2xfuU3JkrAW/UEowvn72ov+096OSWg0pxluh/n99xTkpkL
siWgYB1wt3iSge5MpkbY7SoG8RGFddZjDDSeajZnK1MEFNBJlv7GQCNHFi03
LX0A9ksf3OerGGjWW1WFMvseHMuo3TUF+L3xnyP3XmoBaPjkRRgnMhBnwNOl
WJQL3K4ZFvVeDLRjOnyo4kgWfFCc2TV/noE0NS9/sB7KgOzpzVr3EANFtjn5
DLekwTpByuAqfo8du5EtDe+SQHXw97TyMh15T5jueML/GD4ru5Mvt9ORIDN5
c/iKP8S/ta1XKaCjvFuvpqI/+YNagRVXaD4dGcxl18e7+oO8jPS2zjw6Cl4p
Dknv84N1UXsb7uXS0eS2ggn3B75gEuv6oDSbjirN9uQ1LN+HTIsXw6qv6ciW
tvVAxIo7lMQ+WRR5RkcJ9btHElzd4bpl0pMLSXTU2HYw9WWfG2RrtXHlPaWj
h9VZO24/uAGRwUs+Ool0ZMku1d+0fA32uV/65BFHRzMeQvZRKxfAZb2j9tdH
dOQUpNCY0WcPZ93MHm/B/rTruZ/ng/PAzMkqvhCF6z2/SbN92RqsA9NS/kTQ
kVQLJ/F45TTcfyyYIxZGR8IDgdr+D4zBPv5Nq8NDOhrctrS2f1kfKGLQmRtK
R75R48HPVjRB0if0Fgqho5RHNZHMZXVYW6nB8zCYjg6xl2zIWfkXjpgEeTcG
0VHub/PtDSv/QJq9Xe1W7Jdjxbe/hmpWpEo1TNsH0tH/AANJvDk=
      "]]}}},
  AspectRatio->NCache[GoldenRatio^(-1), 0.6180339887498948],
  Axes->True,
  AxesOrigin->{0, 0},
  PlotRange->{{-0.4, 0}, {-0.1, 1}},
  PlotRangeClipping->True,
  PlotRangePadding->{Automatic, Automatic}]], "Output",
 CellChangeTimes->{{3.5743449431360292`*^9, 3.574344978879706*^9}, {
   3.57434529318785*^9, 3.574345305824017*^9}, {3.5743461580915956`*^9, 
   3.574346233359551*^9}, 3.574346284074082*^9, {3.586469549368659*^9, 
   3.586469554311245*^9}}]
}, Open  ]],

Cell[TextData[{
 "Zeroing in to show that the eigen2 > 1 exactly between when ",
 Cell[BoxData[
  OverscriptBox["p", "^"]],
  CellChangeTimes->{{3.574346309994195*^9, 3.574346357467523*^9}}],
 "-1/2 crosses the horizontal axis (red) and when (mL-mH+s(1-mL)) does \
(green)."
}], "Text",
 CellChangeTimes->{{3.57434633891295*^9, 3.574346393405511*^9}}],

Cell[CellGroupData[{

Cell[BoxData[{
 RowBox[{
  RowBox[{"range", "=", 
   RowBox[{"{", 
    RowBox[{
     RowBox[{"{", 
      RowBox[{
       RowBox[{"-", "0.4"}], ",", "0"}], "}"}], ",", 
     RowBox[{"{", 
      RowBox[{
       RowBox[{"-", "0.01"}], ",", "0.01"}], "}"}]}], "}"}]}], 
  ";"}], "\[IndentingNewLine]", 
 RowBox[{"Show", "[", "\[IndentingNewLine]", 
  RowBox[{
   RowBox[{"Plot", "[", 
    RowBox[{
     RowBox[{
      RowBox[{
       RowBox[{
        RowBox[{
         OverscriptBox["p", "^"], "-", 
         RowBox[{"1", "/", "2"}]}], "/.", "unsubX"}], "/.", 
       RowBox[{
        OverscriptBox["p", "^"], "\[Rule]", "equil"}]}], "/.", "subparam"}], 
     ",", 
     RowBox[{"{", 
      RowBox[{"\[Delta]m", ",", 
       RowBox[{"-", "0.4"}], ",", "0"}], "}"}], ",", 
     RowBox[{"PlotStyle", "\[Rule]", "Red"}], ",", 
     RowBox[{"PlotRange", "\[Rule]", "range"}]}], "]"}], ",", 
   "\[IndentingNewLine]", 
   RowBox[{"Plot", "[", 
    RowBox[{
     RowBox[{
      RowBox[{
       RowBox[{
        RowBox[{"(", 
         RowBox[{"mL", "-", "mH", "+", 
          RowBox[{"s", 
           RowBox[{"(", 
            RowBox[{"1", "-", "mL"}], ")"}]}]}], ")"}], "/.", "unsubX"}], "/.", 
       RowBox[{
        OverscriptBox["p", "^"], "\[Rule]", "equil"}]}], "/.", "subparam"}], 
     ",", 
     RowBox[{"{", 
      RowBox[{"\[Delta]m", ",", 
       RowBox[{"-", "0.4"}], ",", "0"}], "}"}], ",", 
     RowBox[{"PlotStyle", "\[Rule]", "Green"}]}], "]"}], ",", 
   "\[IndentingNewLine]", 
   RowBox[{"Plot", "[", 
    RowBox[{
     RowBox[{
      RowBox[{
       RowBox[{
        RowBox[{"eigen2", "-", "1"}], "/.", "unsubX"}], "/.", 
       RowBox[{
        OverscriptBox["p", "^"], "\[Rule]", "equil"}]}], "/.", "subparam"}], 
     ",", 
     RowBox[{"{", 
      RowBox[{"\[Delta]m", ",", 
       RowBox[{"-", "0.4"}], ",", "0"}], "}"}], ",", 
     RowBox[{"PlotStyle", "\[Rule]", "Thick"}]}], "]"}]}], 
  "\[IndentingNewLine]", "]"}]}], "Input",
 CellChangeTimes->{{3.574346309994195*^9, 3.574346357467523*^9}}],

Cell[BoxData[
 GraphicsBox[{{{}, {}, 
    {RGBColor[1, 0, 0], 
     LineBox[{{-0.11880897741919155`, -0.01}, {-0.11469688876788595`, \
-0.004637129829848652}, {-0.10617964077452019`, 
      0.0063378799626275795`}, {-0.10330356295455348`, 0.01}}]}}, {{}, {}, 
    {RGBColor[0, 1, 0], LineBox[CompressedData["
1:eJwVy3k41HkAx3FEjiRKxaaaiEVb0cGW6ttsdkl5KjzUrCubVipXJMIYZZ2T
e1DKMV2Su0jig/llTGkcY2i2mmxJbUsP5WEdM237x/t5/fVe4xPo5KukoKDg
+K3/HawRp+fnSzCU1ZuUny/ADIc+LzdXArtZvttsjgC658vDsnMkKPVpMvbI
FMB+TzwjLUOCU5a3W2kpAlSJtqyNT5JgQhg9fStKANZEVn1QhARqGmYn6rwE
MLRyktodkcA0lmkvMhbgWINw3aTet//UD6oLazqQ1KhMxbKfI5rLZs6v5+PM
sJfN3gXPMWKUl1TS2Y7l6z5cKUwZQERhy9WB4cdwP1k+baQ4gIyIsbuZoxSO
9+VaDTP7oX5V4DimTEFnG4L6v4ihufrO3yI1HsLql2S7+IthUnA77aBOG655
sjnaH/tQ7HOQH2jeCj9FW86MZx9uJnyd1rVowVTn6jDDVyLojVRGNaQ2Y3eN
6c7nHiIYokD/fNsjmGcFKD0S9WL7gby79j0PISmQ3Hzl1IvvQoZ9flVsgFkJ
y349vwdqTnsWRWrUY1Orq0hjVw/Wmr7semJwHwrqh3aaNHdDLYNf632wFoH7
E68Hbu7GXF0rW8mjGnbBAvHob12IfW2wTLS0EuO759wP7xNC86lo7oFRGbRs
k+qk1s+gzVXSnGd7C3V53sJBq04UFfUfHbjJRdFQ9eAu2lMUWaTbJYQXQjfO
sVrP4AloJ5sOh5rkYcZpj4vWSgH8Yv58aDaTDqMVteNeah0YW+D7ceWxOIi3
nHZcP58PhUTHZyljnhD8XMx1/fQYsXHWbCuEE4vkjZ1XXlDoZin61junEEOa
Wq37Cx60XU9sEUuziWs5IzvicRu0p5ZJr1UWEN3Uqc2L21oRZLJTViorJrbX
Pt1o57Xg36FJH1rGDXL6ANZWeAGHzbJexoSUkuMqVpHt7k2wsE9e5KxTToZK
iyjOhkaETlqWqTKryNnxwhRP4wZoWO0vo7nUkJFC5ykPk3oEMM1zVWn3yPsd
s25L5+6hZcFM6pvFdWQyynorNVkDB5Vwr3ND9SS57HfVde1V6KC/s1F61UBU
4vLmMkk5NBOXKzM6G8mqL8lvm3eU4pLN1O1Tl5sIne57j/H2OhQ2dbidSQNJ
FfvFvBMVoc+BG3y5uoXsDrxjhOp8pLNs17/htJKoUadVWVoZoI5IR7lpbURn
7MqyZDkLWR+EBrxwHqk4w/2cVsfChr02OV3neWTf1B1hTgAL7aW3Fr5k8ki8
vOGPYmkspvxj5RMJPDKuXzUaHM0EY9Ry0CSPR1qcTSu6ZJGgfc7mJj/gEQ++
3sYUeTAqZhnmTtM8whF+/54TEIxf3PklnjIe6RZbFZZIgyB9tHnFSUWKJHaU
rgqNDoR2jKbmRXWKuCkZvu6R+SNEoXn0vj5FJsIWe7PlR/Gjyppq/e0U8bto
0X1d6o1eX7aZyS6K1BlfjT0X7QX/9uniTT9RJN5rKb1fxkBBQm/mPgeKGIpU
2jLkh/BV/WJoNIMiSwYv2LKiDyDPf2wkyZMib/TnlF/LHGD51N2X40MRJnsk
/rKcDp/Ura6V/hQpuCRIHZNtx8xIsbAxgCLblB4uvCu3RJajll1HCEXK/3FZ
2SVfgw0Vkeg7S5GSjw2hzxLoze1a763/iqTIf7KBmgk=
      "]]}}, {{}, {}, 
    {Hue[0.67, 0.6, 0.6], Dashing[{Small, Small}], LineBox[CompressedData["
1:eJwVzms0lAkAxnGRTK11EC2rbFG6qFxqp7TGGrSVsk50RomZqVasjpjjUrk2
7drQSDQG3cilXaIzSeSSJ6Iai94x13fekjYxm3IosYnZtR+e8z+/b8+Kw9EB
Yfp6enp+c/u/A7WKC0VFJL5mJC3Q0yMwLWIaFBSQKDdKU/DnEbBIqokX5pOI
W/khysCAwE7v9OCcXBImB1s+Gy4gIJZtXpmeSWLpZI+AZkyAP3GxIeYUCaGg
UmhgRcCOHtC/48Ccd9s1SJ0I/NTY6zhpRaKpNNGoj00gs3l+x+lsNYjisAjz
dgKxQ5zvdn2hRn+BGb3aRoqvHLWXi8+pICrMP6SOkSLkWM0n+3kqzIxVp8Z1
SXFUXkAfSlOClba9rMKmD2ZuiFF+UGB69MDh1bw+xDcsFu6LVKBJ0uGN9j5c
Y2eLTN/I4XmiSPjSWIaIeT6iabYcHs2dOxgHZZjq/ibe7rkMyZL7M6JSGTxr
1zDUoTKcN3e1GhuSYd3F4/otsj7sqZDXhDnJQV4hbzwP6ANL62+UypNjbSl/
54bHUniVHf14oUEO1zaWbJGHFL2R2gj1tBx6C/cyHFoJDA5LvPy2KhC9J6M8
ehOB7tgfeFdPKbCDJ1G8O/IUAhenTvZdBcY9Z0L27+6Fw6TtkWcTCpj4ZNb3
b+mBL2O8+ZOLEvWF3N4Beje2Erni8Z+VKBm8PeCx/E9Y+Norz1YoYXHG77bV
0i50tcp71j9TYjrAe5/JMgmm6+hRGlMV7G3ujHNoT2DOzRMu3KWCYnOU34YF
j+GewIwsTFZBsv16GWu0E4mFg5nn76jgnOXUfZnqwMT1Cd9rWhXsltPuhFAP
sf5vkQPLWg1WTbDwVGc77tWWxQb7qWEhmNpk3t4G9008Z8cUNXyujVY8evgA
tNznSeybakT5Y+UtDmCle7i885kaRw3piY9C7kMcW8hwXURisLKkQ7SxGX9o
S6pbtpFIGC8+x17VCIubx8hj4STeFgdOhTo0oDskY21FHolh989BljN1aEnI
1g4+IDGZvOXbjsla6IR3IxJHSGTdDDdyfCSGbU3TGX1rDQzPFM7kfV8D4T13
F5vtGth+yHrV6l6JwdVdH+ujNGAyw+qCX5Xjn1BLU+ciDQSKiNTXshJ4FWz2
9G7TwDO6yh63i6CX+u8KS60Gye8CbC+a5OJKkleO2IyC2djlJVk6PhJ+915o
vJXCrdiy9zn1fFQ12PjVz3n3VFVv/nE+BMPrM7huFNJ1jb9d7z8NqyDdq7pt
FMatxe94KWkYZZ5wDWVQeBC45tbT2UQMrctxrPaiEPrYyumcjgd6WKvQ24+C
qHf1sOg4D3n2/La3cyYU9OLS/hgsYVx6nf8jhYwnlbZxKdG4YStbrPWnEKRv
90I6Gwn5wEmaIIDCRLw5N1t3CAIaO7AviELEr85EeT8XQwXvPybup1C/6urp
kykcbBwaybE/MPeXY8lUzgbDI9C0Ki6Ygp3MsD1XtxcsntuJJaEUFg/84sNP
8YfJZ2NF65z/sp6Z/2LWF9zwPevC2RTSst+mX9Ix8STBvLmBQ+HKeYlgbHYb
aC8vTXK4FNz0m76s1rlgTUveWtohCjUj+5Y91a0Ae2Q6UDzn0jeNcT1nma0d
e+Xx+w9T+A9PIriF
      "]]}}, {{}, {}, 
    {Hue[0.67, 0.6, 0.6], Thickness[Large], LineBox[CompressedData["
1:eJwV1nk4VVsbAPCT0iBcKSWZoohUIrkky9DgZh5CnDimc/ZVCdFVqQ6hElHJ
lKIMJ0KSmbyohEyRKZIMpQwfpUjoe89f+/k969lrv8Naa6+Nzict3HhoNBr/
IhqN++zLbYuMi+uCBMn51j9/mmA2WndxTEwXNP/cv3/qRxOsOZflG3W7C4wi
O6RGRprAQD/YLuJGFwTZ1Qv2dTRBTuuuTcFXuyBzeKTy0+MmCJi6Veh5pgt8
ll8fYzKaQGa3Re/BI11QtnP5/7Y9bwTX4satP0W7oMI5UCsvogGuli55wQ7v
hIcOY80lq1/DqU+Oe/5Z2QmimTNU31ANrNs6fCfxWgfUNGgM5PdXA/1Y1i/Z
RR3gHzL306PtBTDfxuz+dLEdtlg1qixf8RxWaYBn+/c2UBY+bd6/qxJ8C1dH
Wbm3gdDS8fZyAYB7DuHRQl/fwrCAZUSnRBlQi/ZFzzq8BWpbtUivTDFM10v5
yrxvhb5Y25yYqwWgk7tlb+fRVjDbxhscL58Hirc8eMpaW6CzIeDbOngCXQld
ae8tWqDPMj/+mPljUHgQYLDt1RvI6RINuSr9CFQqrVv5tN+Azr13rQnWHKCt
MN8rV94MFSUPDhSIpMBJoyspJ1WbIcdWKb64KwkOetW2jbk0Qd8t4Q9slQSY
1Jmj2xo2Qt9Uvljm62gQ3He1oFe9AfqiffmL+G5CQSyjsW93PVRssqtcohgG
SYNP+rSlXwO75u/aR1FBsCbQ+ImoeB2wTx/c1t3qD7MW+laCErXAlhPILnDz
BjHh4vhS0VqgNT1ct1jLG/a82f6RWoPjoVrRJ4S9wd9UzOP5SrR61PME8II/
hpOX/WZrgG0r7+eywQuW7E8s7e+oAVrl2BbJJydBUP23TOFN9Ic2rWst7iC7
4emk43L0rn2yDdVOELpYRt5mCVriS2hdiBNMjETSTWho565XswecoLzM45XW
zCugaQxkfH/FADsHxbvrh9Gat8fCYh0h8v59g9ZXaKFat/Yye5iTj0w8cBm9
9EzRanMrcBH683bvJXTSClr2e0uomznBp3YRHVUQmuluCTG1hr6y/3G9eG97
sAWoHFtmSGOhPVQ+vKswAyr7ws/iA+i+kffatw5B264TxtuWoiM/6cvGaIIo
b/W3hkVoNnz91Pk30NskYz3mq4Hm96/qOXF1GPRt7n88hbY93rAmXRWmClT9
VAbQOgGa/DkKIKwx+0C9Ak3zKy9u7dE23Xt5RvcsOmdlx+EcDXJToO9uvy96
In/N8K49pP393/qXvNDs0oCcQi3icOFr+AuKa7nKwUJCPMBY9qANukbW3vON
HgnTXWNitAvNCMvOuGFAavffT7Yefwk0Zf7kL0/NybsL+kUrv6JrzH9Y81qQ
0cKh+ooh9KDbDRtrCyKkqPhT8T13PL1TeNqCWAs+NfjzGt08suCtakX621+M
cdLRmb3+gzHWZI41rP7LFU3ttO7/y54I3g81ymagRXOrmy3tidQ7JScXOjpp
foVVjD3RM/IKbbBEl/2nsV6CTq4qz/bc10NrLY9IlD1K1v5aGXhImjt/aGqa
uCNRDt1Rf6f7BdByiw+ecXQiV0brmuI70AnLbk/5OZE+E2ZrXCu6Svqr7k0n
ErH67ruY1+josXKLF05kPIHvy61SdI5JnLGcM8l8PMQbdgfNY6ub+dGZLBEO
WHEtBm2hc+jQjDOh+4gLhN5CC/pySgRdyEoNyzVXrqHrqr2E97gQ96oKmaBz
6AeTdfduuBCFtjvE3x799cPT7btdCVtdXf+cDXrTTs2pf1xJZ1zLgbOW6Iqz
jLCjruSKwwoTP0P0zIvEXUGuZPjzabrPHrTwo+NuTa4kbdb8zPEN3PxKbI2O
upEF+pj/sXXonuWrtD3ciDVcYbuvRgcp5PFcdCO8QXCZWokW8m9YkuRGXAW2
Rbv+fg40E8/G0Q9uREZ6+VN6N3pGb52ZDZPYuIfL8XagC1aoPWAySViecHxW
Czr3fCr4MskPA4mAhVr04OBt+i0mqfFSMU0qQtOKbKXqmWS+tLDKIA89N/24
votJVJbu3T35GN1beGX/ZyZJiD8oocdBb+Fvj1vEIief00cGbqMPiF1qUGWR
FIF+h7Abz7n1vdpBWKTThtWyKxzd10OyDFlEb9SrODgIncD7ttSZRdaKXL4s
fwr9rWcP8zqLGDry/27yQMvVujbGsgg7/YaHnzvane84TzKLfNmbcLjWCV11
R6mxgEXKmE9kj5mhqa3rfnSzyGTO7pjVRmijX61lgywi97uUr+wguk7qrtkY
i0REVE/yE279XI/1zLOIc1E3ZG/jxvtXbLA4RWJ4nFRtFND7xmyyZSlSb/Qp
7c8mdMuAebIiRXZ/nAg3E0cXDfF9U6fICr6l9G986HdRyrJmFNG2utYUvxQt
eZuRfZgi3veE9PV5uFac4bWnSI/KBsWoX1XYjzIfMTeKrDqfdFfrB7qT363j
X4oceLV51dAEuj+6leFBkRx75Rm1YbTtN92u0xQZSs0/1juA5hM0rjlLEbEJ
zQ8hH9CKM6OXLlDERLPCYkc3+pClPH8gRS4F7a/uaEf3VixyCqZIUWOdBrsF
7f0xIPAKRUZFzbK2NKKPW2V5XqOIdZZd1JmXaNcM8aeRFHkj3fXzWCU6lHnk
402KGEXZHHF4htZKHu+PosirZe2lZsVozf/1FUZTRO+claR+PjqqcxcjliLP
xlvYak/QYaPj3XEU+dvZfEA+Cx1fuHrrHYo8bWvaL5bOjeclxziBItv/MXnI
n4pecv+x/l2KpJfV8/1JQl94u0PgHkU2KRuemExAb/+ilIFOTK5tGohFV7Ee
iSViPdYZqLRHoYU6Hzugb4dWR9VEomUqtU+jhRb2TZeEoQ3S6U7oa17Pj2Rd
QS9dKyiNXjqkW5YYhN4SZpOL8wfYVkjeZKNTIvaKoudeawcE+XP7l/zCHOP7
jzwbOO2Hbj406YDxf8vdc+BfH3TG0hqC+Z2QK3lo74lWsTWewvyH4/5eaXIc
HQnB/lgfF4HCEzoUt39lvp1Yv162WrOKK/d79RuX36bIkamnKpsZ6EGP6ytv
UeQtS+X2OjqaR7qiH/tj2p0zvcIW7UAvDb9OkTqTHXZzlujriUH8YRTZX5VV
Nm6KdneVdrxKkQo1JamPhmj+zbeCQyiSL64w+FKfW58Lf5mwKaIcyTlQRNAT
S2Um/CmSsVguPWMPdz0dl2CeoUjSVxmPCFVuf1L7GrwossHhfnPADnSR8xM4
QZHoN1KqPlu5+b/xD8b1HFYkPmMri74XIRLOoMgypTt2hlLomaqRRtwPgYnr
n+3dgN7l2ThoTRG/kLWBMqu5+2GmLsyIIq5WQvyjPOi33eKNahT58Oq6R+9C
JdDa51pydlDEbo/Am+ZZ9G7eYpYCRcxk+KLzv6FzfeQscD9rTSyWvtiPttDl
EaNRpNAlMNCrF60j8vTeDIuodNCGXN6h2YKF0xMssqV8Pt2gBb2wqE7uI4us
CZtWFa5CHyqJPgMscpQC3vXl6OVxDtzzJ23f5Q6pErTtAdNfWSyiPr/23LZc
tNKl0jd3WMTOY3eVwQP0zwSVcF8WSTLzNbsYiB7s2KmyEc8zpb0yIRfQPBKn
RkQwnhW8U2Fn0dFlkuf4WOR5ZVRMvDe63vqlxHcm+aSS15vvjGYOVHpWMYmS
yPfjo3polRu85keYxHeyRPu7NvrdbKu3IZOUNwQKzWqiHyYZH9vLJKYhwnnL
VNFCVRZ90kziPb3zt4wsWmajSPeQGynq8rx6ZDG3XocX1lJuZN+98dTq5xU4
XwHjhbErcXdO+nwa0KMnT8lquJJIOQsF+VJ0Wq23xSZX0p2dn3k5F/010lB6
1oXgDfOpwX20+J1v55JdSFIfX2XdBbSr9Hn1MWcyLyPf06jBtW5oP92JyHzu
lLiohpZ5Nmyg50QMHoU67tiJroLWi/JOJEp1vD9iCzpa3MVxkkGU9uV/MVuH
XmI3ORTIIHl1IeOpXwD/Z2G7FDUdyQlT2JTtiJ46VLuHbk/2KYqEPLBB5xxe
liBlT8R5j32ONkX7CBVl9NuR+pK1GRcJ932eG60sO6Ik57HDXAqdcGnO0uMI
GZ0T15zqLcf1Y39r7XEb4p5x1lTTAW227lCXoiXRC27O2W6NDptdWDtoQcQY
csKyJuieSKkldy1InUjL25Xa6JmUqlEBC6IQoGD3XgJNr2XNjJiRYZtOV/b7
ZxjfQu2fncaEybv7bDUdTUUd5PPQJzOPHUsFrNAz16v6y/VIqN3VOStDdOe4
KO0vPZL9uOfCgAbarzVlRZYO+Xnk0iXaOnSFeVpexR4Skt0cpvmmDO+Ph+/x
GiiTVJtjidn70Tqbe81pUjCYnvQiensp0KTb28+uMgEeTtmAlxzayCpQvs8E
pFM6eYwl0Zs265x6bApH7wnpLhZEB1p1f+eYQftN9rOTYyXYjxu+G40soOYc
o8AgEx1ln2mXfBiyjKUfziqgEwx/C4XT4fRk4jWHzcVAGxJtmk51g9FEy+mj
coXAlkyiq4x7w2et3zYic3nAPt+4+eDi8/DTX13txc9c0PlkJni14RKEPmIt
21qdAzpejDUSSqHAGxg7d5NkAYN4G6qFRILk99CBcq10kE4/o9tNiwJdXbc8
u4EUYF/b+KxDKBbC2qgLQ61JIP3hPGexdALonMyQhSdxwOjRrcxRSgL/MQvJ
W4I3wDNvtCY57gGsmrizNnQhACpCNoslz6VA9qnkbxEFAZA05xofsSwVDKcz
Gm97BIDZ3YYTF4RTIXihOOR+Lxt0dhwUcNmSCpPrc8a8zl8EWvdaBQOrVKiw
3JLdNH8WpFPF0gIyU+HoK9Ed1xa8gPG2+kCOQxpEN8p/jvbwgr4r7tWf/k2D
5rbdiQ96PSGy7dFNKd80uFKTLulz/iQoc9SFYq+lgQ2PzIc38+7QN1oTl1KU
BlO+wozwBSfQ+TeieOtqDlBBys0pvQzwnK35GiLJgYLNd9l+5x1hQtnNbVCB
A8GOIrrt83bAqJtWS9PhgEwrb9WNBXNgDH/S3u/BgdV9l/YFnDcF6Yzo/Nwz
HOhfP7fkw/whqNAX9JEJ5sDF8NHg+AVdyJG48mp5AgcSrteGTcxrQvMfWfpF
Dgc0eEoEMhd2gs5cifpMLgeyRqwkmhY2QsWP9Xanyjnw4GuxT8Nl3fKJNoHn
E7Uc+D+mEl+G
      "]]}}},
  AspectRatio->NCache[GoldenRatio^(-1), 0.6180339887498948],
  Axes->True,
  AxesOrigin->{0, 0},
  PlotRange->{{-0.4, 0}, {-0.01, 0.01}},
  PlotRangeClipping->True,
  PlotRangePadding->{Automatic, Automatic}]], "Output",
 CellChangeTimes->{{3.574346317988339*^9, 3.574346332898397*^9}}]
}, Open  ]],

Cell[TextData[{
 "The above case implies that it is possible to have a stable equilibrium \
with ",
 Cell[BoxData[
  OverscriptBox["p", "^"]],
  CellChangeTimes->{{3.5743433896755447`*^9, 3.574343423106032*^9}, {
    3.5743435307590303`*^9, 3.574343548003681*^9}, 3.574343617540264*^9, {
    3.574344108881919*^9, 3.574344199193903*^9}, {3.574344777046262*^9, 
    3.574344801021052*^9}, {3.574345442748785*^9, 3.574345447704337*^9}}],
 " < 1/2, if maladaptive dispersal is severe enough."
}], "Text",
 CellChangeTimes->{{3.576451649474101*^9, 3.5764516861922903`*^9}}],

Cell[TextData[{
 "Note that if the migration rates are all high (",
 Cell[BoxData[
  OverscriptBox["m", "_"]],
  CellChangeTimes->{3.5743457255561523`*^9}],
 " > 1/2), it is possible for ",
 Cell[BoxData[
  OverscriptBox["p", "^"]],
  CellChangeTimes->{{3.5743433896755447`*^9, 3.574343423106032*^9}, {
    3.5743435307590303`*^9, 3.574343548003681*^9}, 3.574343617540264*^9, {
    3.574344108881919*^9, 3.574344199193903*^9}, {3.574344777046262*^9, 
    3.574344801021052*^9}, {3.574345442748785*^9, 3.574345447704337*^9}}],
 " > 1/2 and for the system to become unstable"
}], "Text",
 CellChangeTimes->{3.574346022561096*^9}],

Cell[CellGroupData[{

Cell[BoxData[{
 RowBox[{
  RowBox[{"subparam", "=", 
   RowBox[{
    RowBox[{"{", 
     RowBox[{
      RowBox[{"c", "\[Rule]", "0"}], ",", 
      RowBox[{"s", "\[Rule]", 
       RowBox[{"1", "/", "5"}]}], ",", 
      RowBox[{"mL", "\[Rule]", 
       RowBox[{
        OverscriptBox["m", "_"], "+", 
        RowBox[{
         FractionBox["1", "2"], " ", "\[Delta]m"}]}]}], ",", 
      RowBox[{"mH", "\[Rule]", 
       RowBox[{
        OverscriptBox["m", "_"], "-", 
        RowBox[{
         FractionBox["1", "2"], " ", "\[Delta]m"}]}]}]}], "}"}], "/.", 
    RowBox[{
     OverscriptBox["m", "_"], "\[Rule]", "0.7"}]}]}], 
  ";"}], "\[IndentingNewLine]", 
 RowBox[{
  RowBox[{
   RowBox[{"range", "=", 
    RowBox[{"{", 
     RowBox[{
      RowBox[{"{", 
       RowBox[{
        RowBox[{"-", "0.4"}], ",", "0"}], "}"}], ",", 
      RowBox[{"{", 
       RowBox[{
        RowBox[{"-", "0.5"}], ",", "1"}], "}"}]}], "}"}]}], ";"}], 
  "\[IndentingNewLine]"}], "\[IndentingNewLine]", 
 RowBox[{"Show", "[", "\[IndentingNewLine]", 
  RowBox[{
   RowBox[{"Plot", "[", 
    RowBox[{
     RowBox[{
      RowBox[{
       RowBox[{
        RowBox[{
         OverscriptBox["p", "^"], "-", 
         RowBox[{"1", "/", "2"}]}], "/.", "unsubX"}], "/.", 
       RowBox[{
        OverscriptBox["p", "^"], "\[Rule]", "equil"}]}], "/.", "subparam"}], 
     ",", 
     RowBox[{"{", 
      RowBox[{"\[Delta]m", ",", 
       RowBox[{"-", "0.4"}], ",", "0"}], "}"}], ",", 
     RowBox[{"PlotStyle", "\[Rule]", "Red"}], ",", 
     RowBox[{"PlotRange", "\[Rule]", "range"}]}], "]"}], ",", 
   "\[IndentingNewLine]", 
   RowBox[{"Plot", "[", 
    RowBox[{
     RowBox[{
      RowBox[{
       RowBox[{
        RowBox[{"(", 
         RowBox[{"mL", "-", "mH", "+", 
          RowBox[{"s", 
           RowBox[{"(", 
            RowBox[{"1", "-", "mL"}], ")"}]}]}], ")"}], "/.", "unsubX"}], "/.", 
       RowBox[{
        OverscriptBox["p", "^"], "\[Rule]", "equil"}]}], "/.", "subparam"}], 
     ",", 
     RowBox[{"{", 
      RowBox[{"\[Delta]m", ",", 
       RowBox[{"-", "0.4"}], ",", "0"}], "}"}], ",", 
     RowBox[{"PlotStyle", "\[Rule]", "Green"}]}], "]"}], ",", 
   "\[IndentingNewLine]", 
   RowBox[{"Plot", "[", 
    RowBox[{
     RowBox[{
      RowBox[{
       RowBox[{"eigen1", "/.", "unsubX"}], "/.", 
       RowBox[{
        OverscriptBox["p", "^"], "\[Rule]", "equil"}]}], "/.", "subparam"}], 
     ",", 
     RowBox[{"{", 
      RowBox[{"\[Delta]m", ",", 
       RowBox[{"-", "0.4"}], ",", "0"}], "}"}], ",", 
     RowBox[{"PlotStyle", "\[Rule]", "Dashed"}]}], "]"}], ",", 
   "\[IndentingNewLine]", 
   RowBox[{"Plot", "[", 
    RowBox[{
     RowBox[{
      RowBox[{
       RowBox[{"eigen2", "/.", "unsubX"}], "/.", 
       RowBox[{
        OverscriptBox["p", "^"], "\[Rule]", "equil"}]}], "/.", "subparam"}], 
     ",", 
     RowBox[{"{", 
      RowBox[{"\[Delta]m", ",", 
       RowBox[{"-", "0.4"}], ",", "0"}], "}"}], ",", 
     RowBox[{"PlotStyle", "\[Rule]", "Thick"}]}], "]"}]}], 
  "\[IndentingNewLine]", "]"}]}], "Input",
 CellChangeTimes->{{3.5743449420300827`*^9, 3.574344978614484*^9}, {
   3.574345290735024*^9, 3.574345305101079*^9}, {3.574346136988779*^9, 
   3.574346233009797*^9}, 3.574346283281589*^9, {3.574346423657857*^9, 
   3.574346458675124*^9}}],

Cell[BoxData[
 GraphicsBox[{{{}, {}, 
    {RGBColor[1, 0, 0], LineBox[CompressedData["
1:eJwVxX04FHYAB/DL6HW1SEu1dHmJZqKXiajfeVJnYXHk7XFcrTA9cp5Skpez
SN6G4TA3x93VyluHi1C+h+tEeeuQezzEUnrxuhqtuWvbH5/ns+1kGOO0BoVC
cfnP/49W92cWFCjhOB+83npDIz5y7T/Ly1PC++SmahvdRuherojIyVWi/Psk
N1vtRjgeSvTNyFJCWpSdf3BVI8SKvUaJyUrwxiLohz81IP59dh37khKs1QGm
7hMNMLBijNB9lBiclMyz6xpwqr7LbF5PiUXjeZnEqwHJjZoyTvogxLpt40eu
1ePcywDb71YNIi3qrYtcfhcbzF4V8lOfYtJqpttuxV34nan423DJU1ga33FS
2NYhsC/P6mXcAD6YM3nO0bXQtgF74F0/XCdyM6bL7yCibl2OR0g/IoUTHSlj
EhT5p3PXvunDcr6G+SdDCYKXOHA/+vfhYbLr5A3PGiw83hphMKwAL903YFte
NWjVpgcGmQpImY57U4eq8HX2WY17iif4fNn0wO61VVDylDeGGU/w4XRsr4Ah
xg5BvKN5Wy/Wqvb7Va+8jd3NnoqVB3thvemCqWZkBSgr3A5sb+qBuJUZ1Usp
R5jzNVHYnh5EXtVQ0EJKQQ9v75/6oRvWl4fHqTM3MUdb9PN26gI76UcTicfv
WOOQXDuyrxMfDHYtGrZcR20+q2vU6jEG9enMmaMiFI9XjR6kPgKbUb/7ikQA
3Z9cqvS+6kC+3gl5kE0JPjIOeazZ0g5L13r+9jQ+DDfXzAUsfwja2GrVviAe
+veGupgvbUNxOru1ObIA7YdLhJ7TD8CSGg+YOHNhmWLxuHBIBjGL625qkQ0D
6vIav6FWSI8lOVx0zIRnhW/OpQctkJ5JoBfQU6CbtrBHp6UZFG+fzbUhCXAo
mr4ub5WCNqNjf8onBqHHYFQZAHCO2Kg2vmQjUMsqSu53HxR6WazDN8cxfqtY
xt3ZCIpu847OTUxyYY6f6m9cD8rYPXUq5RyZ5LsvMLfXgWOnH/IqOpZM2P3j
tX5RAopl3M7Ki4lkPnrft7L5akj3PGg8dDiVpJQFLTOTi0Gt7lD0yDOJ1k/5
i7+QCrAuCLxyhrKJ/ruU5012t1CcttXudgOX2Nuflvg+F4FjtDlL82kBSesP
jn2hKAbFPyhOfp9HaGGlhqgqAOVRYCg9l0+ipxj62WuyID6ls2HKo4RozxZ+
maKOR+ZfBdMcmYBUnhP+mVEbD0qYc8zrDgFxWijtyj0bD05CiBajV0AS1fVX
S0Y4oPBeLzEcEZC5jeKp8Jg4uJq8L5MtCIjU3bSyWxUF6jKabKmZkDDb9CxS
1eGg5g1rXc0SEm6XyQT3bDjYJ75omcoTkp5+K75ghA1qasXF40VCcu3hLf3z
MWGg6lp0G5UJiZeGwbNeVQjEN+kWrTIheR+hw0pXn0CmeV+NekFIghMse0Qj
LNDaupYGqoWk1vg3TmRMAIq3Wrl3aopIYsB6+wGVL0bNnAYLtUXEQKHVkqV2
A9UnI9vaTETWjV5xiI85htni2Sr+LhH5Y+Oi5jPVUVCGmtqXWotIXPpk4q9q
e1BtBS/6HESE93N72qxqP8Shda9tnUTERqNhdbl6F8SlNhMCNxGpeOuxpVu9
DbPzpiMrvEVE8Kb+fGeSfRPLJ7GL7S8i/wKgH5G6
      "]]}}, {{}, {}, 
    {RGBColor[0, 1, 0], LineBox[CompressedData["
1:eJwVzn08FHYAx3GRQlsveSht0zxPk1S4UvRzS7RK6TJGQiVTDZmHUolTVh0q
z+UhQpZzd/PUecyX6zzVOdw5XHTpYVqkUsbo3Gvtj8/r/e/H8HAo7aiykpKS
6+f+d6RScv3mTSm8yvdaWFuLMZdJVcnKkkItYKdWwHoxdM6yI9MzpGhYsX02
3UqMHdsSvK+lSKEfu7l92kKMcrGNScIVKZ65mh6pNxGDPpVWczJaimPjc9nU
5WIYUWgyFy8pos1KNNxmRQioE1pM60mRmyt//StEuNKwkB+XPAjjTZYlr6ki
hI/6bflxySB8T28oqxH0YoXF3zn5iQMw5Trbirx64XOCPWu8YABWRbJGqyc9
COzLoozG9mPCZleyLKgHy+xwsv+jBH3jUdwCSTcia7TT3Y9L8C4o0kdfJsQt
3+RMzbE+/Galn24/04WgBU6Zc759CHcXtD2TCzAj+DbS6IkYwzyTxNXaAjhW
mjsMHhTDd02Ol8baR/g+LUS5USxC4JSecZjtQ0hzpSVPaCL0qzqeP+PaidWF
9B2W7b0QRIb0qdM6sKHFQ6yxtRdDI/U2Gw60Q0l9n4NZUw9oGeVm8xFtCN19
uTjUugd77rK195xthUtYp2TiSDdYC91Tqal8TDrKfX7eJcR1LPiiIeMBljpd
4co2diEtsutaVx4P3Bv+whHK5++IH+7Ec1tQ8LJiZKvBIzwXNd2739AMnXjX
Cr1vHsJrquNPShEwR9vmvlS/E2vt3NRMBu/D+OuqST+1DmhuGfXQH22AxCbY
1XJRO1q6hR0HdOvRuf12kcfbVoQZtq0r0a/FOoaVIGeID/9jsywjKy6MDNSq
fIYeQNMpdvfLQ9XwYHunR7fyMDSk/bwiuBI6STPWWrwWeC36lM3PLofTrbd3
2h40Y80e+x6tQjaC98KE4wcMqxd4VDeXIlCVcqbN5z4+jN01HjEswcvSAn7m
2gY4OncPG9sWImoyP9HXtA4GV23rXujm4U3+/pmDZjWoDWpU3zGagVf2nzx1
5dW4ESIPqLVNwvS5jbb86UrEOa0u1KadBaPsl8UWbeVQ0hhLNX/sRlTjb8hT
CRu14e/2q2TSyaqPjBdN9qXouxTlsFvlOqFSj1Z7vyhG7qH6fwMHskiSJOj8
X+IC+LyvMgs2yyeOoUxjVNyEplhG/8m8iJyboK1KW5qCx9bOF32W/EGWvc9Z
zlDQYRCq5igtYxJOeNGHa1w6GJN1hksamWTXDFOYEULHQPgJFQcBkyQo6n6/
LYsD87SwreANk0yuLJ8Ii4mFTXy6a5BlGWneb87pnj8DlwyDAzOcMnKwXc8q
UREGRsOmKN1KFskUfvcqMyQMAw5jni48FumRUPILZSfh2JxjFy1ikcsdpasi
YkKh06qQD39gEU9lo6e988eRJ+RfKLZmk6lILf9kxSGUP3NLsb7HJkEX1/UU
y/zxVYBy+NFWNuGa5sWdjvHDxdEq9ywJmyT46VL7572xeXy53qd/2MRIrMpL
UewDf2r4Fo/CIdojF5zoMXtheepq3JQzhzxfKV/4dH4nsmbJYTNPDolNfpOQ
raDCVVFoyjjFIblXO5Pez29GTZz74sZLHGKnXP8lS7EeBiqLXk9kcQh73F2/
W2EIRkLNw2/vckjhWF1E1yVq08DiY6x9tRzyH+6Uoz8=
      "]]}}, {{}, {}, 
    {Hue[0.67, 0.6, 0.6], Dashing[{Small, Small}], LineBox[CompressedData["
1:eJwV03k41HkABvBx1Lbt5klNBzlqKLUe28WkFZllmYqlSViPq91qrX2EGFvJ
lShXMTSlwxHtE+JhsiM63g6RdtwNvt9ZY4qllGq2wxJjf/vH+7zP56/3r3fF
j+GCfdosFsudyf+tksiz8/MJbHwFDi4WCkyKeTpnzxLobPyg5jBmx1YK884Q
qLjtV2ZWKcB3SvE7nUNw/MZqvXrG1d3W5ilpBLn5kU8tGSe9z62LOEygleon
0l+pAIcrULr+QOBYkGrcz1Fgb32b5celBJJkaxJtokDaTd3GxKw+mMIz5gVb
gajhILttX/SheJlVqc6XCiyxfH6hMKMXPtFuo+46Cvj/WjlhptULeXOB7sAE
xf4nZ7nDCT2wmhqmbDWF/mZE9LyT4xhnbL1ohEJYtzDPK1SO7DPGyq1KioLA
LPH80SfILRSG5cgpQrScxZOBTxDZFSWwlFGMy0yFnP5uqFf8VRHygMJRstq+
L6AbvW5vjsobKL7KPaB9q7sLvVLfgxk1FOQi+b1f0IU1qttzh65SrLmcxLdq
7sQlG0FkaiHFhnve3XMdOvHvvrQMXzEF6/Od9qvudKAnxDtKlkUR7nayNHxj
B96TF5PpxylcI1vkYz+1w72JPTgaS6F2nPL33dGG84+5bPFBCj3nNKlyUyuc
+lyKIn6hkJ4LblNxZRjZvO3Gy2CKoqEalcPyP1HO0R2V+FCwj7nXLDV6jPhb
C+wMPSgmBU5eesYt2F7VOq/ahcJs2XV10JxHcEgebRTZU8itw9ytZjdji1Dd
yrahaPmuuMT79UN0lQ3uGbKkWJe+VnZB0YihdS6SZxwKzvI51/0VD2A7wE9O
MKTwrvTLO/zwPgLP114L1Wf2M8c3Lrh/D0t49OW7ORTOBa+vND24i4b9hfoV
LIowD5hXBQHc3XyfmnGC/bO4R5r8b8NgffJzrzcEQ2VFjeKvb6Kz/JQ9f5gg
Rl2YEbiyHgbFRVF9/QSvCneNB6yqg2pMZSeWE4xs+eSzaKoW1KniVKmM4OPR
TTaNHyUQGGtNfN9IkF7x82eWTdW4JbLK2X6TYNaxc1OirZWQx5h+iJIQmLxL
H7yzpQzpbN8S23ICHm9frd9gKTDxjO9RTJApD4n/u7sIyqe0ncX8xjG83Aw1
+XBLVHkOZBMcHROY5Orl4LV+R+b8kwT6by8sTtckYfDE8KAigaAqquSf09Ik
2CV4utYx3jFe3nbmQBJmdk+WixinaOpTi5WJYBXNi9rGWG1QPRYZlwCj/A2z
6+IJ7u5aXdU+fQTiBqGtKI4goHnp2gxNJHyz+2X8WAJxm8WI+EAkSN63tuaM
O+TcwsvKCHiGjpTMHCE4+ajMJDouHK6pb2OljH20OQOd06G4K2StNWf8Xrgg
OEuzB1dbFxfPHCIIOb6uo1QZDIuKQ/MVjKUrLyUeigvCXoFhopRxStAiXs+0
H+ynjILDGHO6Z93P0eyEpNrUTPEbwUJVsnNSnAcC2hPypIyfGUzpDkxvh2Gt
6WwR44SsVynnNTxYtJmM8hlfPNWS+Xb6G6Rox/ubM96s3TDvmmY9rD8Ztc/E
EFS+9DJu16xAfd0nnoLx5dH66NYTvDtlmwz/kDL+D81xwxI=
      "]]}}, {{}, {}, 
    {Hue[0.67, 0.6, 0.6], Thickness[Large], LineBox[CompressedData["
1:eJwV13k4FW8UB/Cb0C4VobJWKGnvkjCIkizxEyVbQuVGKRRlLbsiu8iWLFlC
7mo53BRJXNmzhLIk7iCpiH7v/HWfz3OfeWfeme85c0ba7rqJAw+JRFqzjEQi
fgdK26OSkrqBE9YbKJQ3ic3Hay5PSOiGAy6pGVHIQncL3WPjuiHm8eritS8m
Md3jgRaRj7thvfZQFm/+JFbcenhHYGg3PFsZy/1RMIn5z8bQb3h2w+14WR5O
8SQmQzbpP3kerd9/SMGHMYnZM5sU5kS7ISrS8FFp3SQWWs5b6/ewC8jSv1J+
jE5it0Zsjp1a0wXhC+EP9/NxMRGFseS08E6IG+m9s1Kai1lSCv9sX9YJgaYF
f4zVuZhjWwJ5xLcDcHVq5vtzXGzDUbjR8aMdOL/bNR+5cTF3+qZYU6d2WH5a
hd3/iIulWj+MFxxvgwe1JZdjs7nYlWXa8fPWbcBbomh0EbjYr0ZJd5m+Vgh5
oO5V1M7FNErl1bqsWoG9u+MNjHOx3TEuPBWtH0Gv386AQcKx7pTu7D6Tj7BH
+uDnS0I4tivTX1exrgUUZD2UmuVx7GCNWetq9RaIO9k5N30Mx0irjNVkqziQ
njivvKCPY9f1Q7KuH+IApXz0T4w1jp10fdc+eakZsndMxSq64Ni0xl/Lc6eb
IG1Jnb7PB8cEtENp/UofwEvh/HrSQxyjJdo2DZAboUfLV5r3CY6lfy0ZUJd6
D240eUHNHBwTCjAoEd3WABH6oq/fl+LYvMlxUwHxd4AeK/tcJY5t3/pq2mZl
PYRVFkVN1eFY+2FnA0X+Okh9/WOQvwXH3ulkPDPjvoFUEREFnk84tj9sX2Ny
Ty3oS/vG/hjEMRmpla8se16DfoL/WOwYjpkVWsR6vmHDzbMB4xNcdP6IX4c2
smtgmmkkJTCLY1ZXgE+sqgYkfZoYUsjZ2sGdkqwaEKbF6hxCVlrcfFextAZK
xH4fO4ds4UJm62bWwIdPEikZyOln3M/4BtSAUvK63Qd/4tge4R/XJrRq4Brd
y1tvDse0U7nP376uhkf7R1ef+41jTnbpox5QDa4rT665ihwla7JLrrwaUiSG
Fz2Re4qoBcGl1bC3vpeZjHwT7r3SzaiGRRuI6EdOH1hd0+BTDeKS91Iv/sGx
RRm53qaj1ZCcI3fLah7tf7RL3PdINfw8X1h+DVk3P8xm34Fq+Hjh9txd5NhD
3KFI+WpQEuzWeoK8R5v67YxINbiHdpE7kMsagrjPvwGs3TMTfnoBx5yNYEeR
DcB48JfvCn/RfnYLB2WaAzj7CMUpI2/jo4zGGwEkY2YHdZAbWZtf+GIAjrD2
lDXyHlmXfcaSANPL9EYjkSf+blOZ7a+C74tyo1PITi+8jFSsq2BeMPBn3iKO
aQVyiveaVcHeyK3SVOQttrIbtxtWgRK7TqMauUH4Y9sa9SqQ+HrRsgN5l/8u
iz7xKpi2y+DlWcKxMfMue7++SrhZcF3MHNmRj+z11rIS4Kzl2d/Iv1/alK8z
rYQn79mtPP9wLMwi9K/p6Uqwc9irvQ656GWvz5ejlZDaKLwgjTx3/v59kkgl
RA7urtFDDiriRKi0VIDEYFJREvJzc0pakU4FDNydDd5MmsLIPHEDP1Ur4J71
i9EtyPUFVdJqhyvg8oyDhiTyxLKNWe9lKmBTNLdXDvlwASN37F85xFF02crI
tST+UhlWOVyzOqx+HvlrXnpt/N5ySPicvBCLzJNT8cVVthzqdAQ0E5Glsrp4
DCTKQb/L2S8Z2SpVUHO5QDncb52dyEDuiParvD7Jgq8WO7yLiOu5a0vTLWBB
rstWr7fII3futW/PYoGSuJP1O2Rej8TZpWQWvFHNUW1E1rzBOUgNZ8Go5ORI
CzLLXuOlNIUFBkV5M73IhQZSufO7WDCZ92tkGrlRT7WuXZoFWd/ITrPI4yfP
jRSLofX6HUbnkGW1onZcXsUCM5WY5gXkdDIpo3WMCce5iuZ8y6awaMmBpIIc
JjTyuh8XQS7e9pcRnMaErVuZDmLITWKiXXYJTFivwPXfirxG6MxmsWAmjIQo
5EoiP1hZHR3oyIT4Wz/z5ZA9ptPCrXcywaWyM4qMvL/aMNROnAnqtW6nlJHH
Hy0GOQozQfWgxt+jyNZ7LgS48DFhQ5TdGTVkncubPX2GGaB9tbP0OPLSkTce
AX0MyIJvqjrIDF43t6B2BjQKK9ScQN6T2XL90RsGVKw7xjiFLNQX4Zj6nAH8
WtG2RsT15x+zz3zKgOgCiYozyCFe4xez4xhw6+WnDSbICyK6VkWByA2D+abI
QybLTascGLCHsvfJeeQU6VJjthUDxIqO1lkgm03ZGr09y4AhaXfuBeSGh1V6
TToM2D52T8EauaTeU7N/JwNE+T7a2CE7JchjQ+IM0Ppqa30JeYdjp+qIMAPK
IqTM7ZETlx9R5vKh/QUeVHJE9lOf2rs0TAcZxWclV5FV1qXt4emnwx8Ky98J
ebbHYDd/Bx281y7XpyBf9szfKfCWDm+q5JuvIRuWOW6TyKZD0GJd5HXklfeF
t8ik0mGrzbUDN5DZxrUisvF0YLK0PhAm49Kb9gbRQbUg8Icr8lQlR/CgDx2O
XJnxvon8IsJXgOxBB1unxzy3kMV3961Sd6TD7YeO84Q7foev0LKmg2dbirMb
clSdCt8JMzpwCvl6COvFf+PRM6RD6J4MLXdkXodEkuEJOhReup5FuOrQySVj
dTpoO94geSDf4ZlbOEumw4WTWWaEJ9L++2UlS4fN01nThG3VO9rKxOnQ7rFM
9TZyW++50jXCdPg1H+ZLWPduT6TdWjrUx2lWEK4Qs3ZmLqdDiM3OGcL7GQN6
ggs0CLlBlr6DnGV2Sf7yDA0EB91OERb9OcxX9Y0GNu8GnAhHxFz5IjRIgzea
XoGESQe/V1O6aBBmp5lE2I3jnMpupsHMcXI24TGXqbtidTTQXjpXQNhy3a3z
N6rQ8Xl5+YQ5+T/JdVQaVFnLZxHW1rsjJFFIA68j7XGEGWPz025ZNCCfKPYj
rBDs3fw+mQYqeUx7wqk7SYUyMTTgeExrEt5YGxDmGUYD5TpzUcJBdnxXOP40
YJZOjBL7nSeF6Mh50iDJuLiYsEva6u0+N2ggWpF5k/CQ2kNS+2Ua3F1dq0jY
rHd9v4INDdaeFRoi7neDV3R5gBkNVpXFRBJWFxNO6jagQSmmRSZcSk/w2K9D
AxNBqQ7ieT6ZTTnQf4gG7oNXlxEWiJFcf0SBBt4bOyKIPAQcyJwIl6GB7zfX
DYSdXHJyjm6gwYNxZX4iT/1rdwdGraQBr469B5E/k/wCu9F/VAjPhs9EPlXG
SsTjuFTUn/lTifwWBR1e+D5MhdTRmRki7zI76V1afVQoMl+vSXiVXUXM1Hsq
1HO6652R75Ew15OvqXBudQgP4anUGsNUFhWG1l4+QtRPV8/bVfp5VPj5gR5E
1Fvu2RbfnCAqFI5kdxL1uW32P6slbyr8Eej/5EDkPbpD5aw7FQ6wT3QS9Xyn
uecnjz0V9HcXlhP1r3tqhGKtSYXOHM5Boj9UjF45RVWmwoqm+H+WRB6Dvsuu
3Y/W04h8Q/QT0ddTg0wJKki5iKgR/WdUdcFc+G8Z5IUHf/qPyJfijU2k2TJY
cFQKJfrXmMRw0/j3MnhSP3/AmDCpWae6pwxCnStcDQnXZh6ilJfBeQfFF7pE
/9XXW1/jVQZHT3QuHSOsBg35N8sAqusNVQjvPRwU71QG9/82JRL9+rugxCLF
ogzu8m/ZeoSox7bp8c0qZSAeXtCliMy1THp77c8ryHjYpiRB2EAgwHz6FQyY
bt21jbD6fTWtb69ARPSO0BZkXMq5TKT7FcgM3uoWJu7/V41MNuMVHM7y2LYO
eebamLfonVfAK8MKmkfvq7l7Skdq50pBLoo9wUEuVvPjLOOWAn/q268fkJ2W
6inYcCmQUnraG5A/+1pkslpLAWtUflZLvH8DvNeXFJdCMpM9TkdODnn97alT
KVRm7VZ8iqwRa5R6u78EDOL++Nohz5smHqW2l0DEOv0n1shlwoNtM40lIBNX
WmiBvCvh5hqX8hKQI1eACfLGJ3F37BNLQNurNkoLeTitx8TYpAQEBqpGpJDD
8i+vUHhbDAqem94Wo/llQO24/+PKYviUkX8tB5nMkVj4VVYMud+n+VKRh2bb
ubXPisEhLVQwHPmounaHtX8xDL0cD7RHHuNIPY9WLYZqRsq0EHLExKvAWYeX
8I2yuomC5i3lDRTPGtOXgG9iN9gifz0i4/zo+EtIqFFknUU+5htlKi/9EhTH
pV0x5PENztste4vgXEIAthFZV0m25rVJEWxLMLQm5kG+gMS/0Vgh5JZbPJ9G
82PD6cMFwfsKYaleq3UY+ZEw58I9yULgfH76sxt5c96Kcod/BZDLLhRhI8tz
PDyVoQDkwpRbHiPrS5yd61MvgKshW7fsQ45mbZiSV88HJkWG9yKafyV+hH2p
Us2DFV3hmplo3jazbDI5r5AHLUahRtHIkW82sH+Iof+9Fo0CkEmJienyv3KB
k6Mnb4c8pJptFV2SC54Mb7I0ck5QTaeDbC5oybu+S0Hz/P4tv9+vFcyB5rmB
htBfOKap6VBm8SULPpL9ThxD3xMR7Vd8hlvTYUDnqoHlFI5pXH+xHUqSYHxq
f+vncRy7N2kiESPwGOSGGV+lvuLYhqnkzWFL/mDJT7kk0ofm2VvPZiJp/vAu
3dt8rhfHTv960RTn4g89JiZq7ciBS8ygjH4/EPmo1R+NPC1WPOnq7QvRq064
r0Ou/k++qHnRCzRqlv/+h763rOpE94UvuYK5ebPxpy4ci2+SG413cYXQ5HAf
OjKnnZyW2X8DziQIPo1FDqnPk3Dzvg5moe4vDZHNeWQ+tyw6gbxMyS52J47N
um+0fbh0EQy9xN2yO3DsyoP9nKx+W5Bd5VMZgEzb+dTvjrcNZKS++G2NHGgj
rNmxaAHSJVe0RZBlWvnYj5eMoV7N50BwO45tGriv7e9tBCrvtVddQh4S+8v7
eVEPIvi7P6oj+z6cCHyypAlRFpRjc204lvLoXcTUogqs6rv6qQX5KA9rXcHS
AVg5SKYUIhd+NxVvXpKGy8kfJ0OQM8eZbh+CNas2aarZ2SP/Dzub4JY=
      "]]}}},
  AspectRatio->NCache[GoldenRatio^(-1), 0.6180339887498948],
  Axes->True,
  AxesOrigin->{0, 0},
  PlotRange->{{-0.4, 0}, {-0.5, 1}},
  PlotRangeClipping->True,
  PlotRangePadding->{Automatic, Automatic}]], "Output",
 CellChangeTimes->{{3.5743449431360292`*^9, 3.574344978879706*^9}, {
   3.57434529318785*^9, 3.574345305824017*^9}, {3.5743461580915956`*^9, 
   3.574346233359551*^9}, 3.574346284074082*^9, {3.574346424948441*^9, 
   3.574346459185676*^9}}]
}, Open  ]],

Cell[TextData[{
 "Zeroing in to show that the eigen2 > 1 exactly between when (mL-mH+s(1-mL)) \
crosses the horizontal axis (green) and when ( ",
 Cell[BoxData[
  OverscriptBox["p", "^"]],
  CellChangeTimes->{{3.574346309994195*^9, 3.574346357467523*^9}}],
 "-1/2 ) does (red), so that with extreme amounts of migration (",
 Cell[BoxData[
  OverscriptBox["m", "_"]],
  CellChangeTimes->{{3.5743449420300827`*^9, 3.574344978614484*^9}, {
    3.574345290735024*^9, 3.574345305101079*^9}, {3.574346136988779*^9, 
    3.574346233009797*^9}, 3.574346283281589*^9, {3.574346423657857*^9, 
    3.574346484448153*^9}}],
 ">1/2) the system destabilized even when ",
 Cell[BoxData[
  OverscriptBox["p", "^"]],
  CellChangeTimes->{{3.574346309994195*^9, 3.574346357467523*^9}}],
 ">1/2:"
}], "Text",
 CellChangeTimes->{{3.57434633891295*^9, 3.574346393405511*^9}, {
  3.574346510250983*^9, 3.574346564952858*^9}}],

Cell[CellGroupData[{

Cell[BoxData[{
 RowBox[{
  RowBox[{"subparam", "=", 
   RowBox[{
    RowBox[{"{", 
     RowBox[{
      RowBox[{"c", "\[Rule]", "0"}], ",", 
      RowBox[{"s", "\[Rule]", 
       RowBox[{"1", "/", "5"}]}], ",", 
      RowBox[{"mL", "\[Rule]", 
       RowBox[{
        OverscriptBox["m", "_"], "+", 
        RowBox[{
         FractionBox["1", "2"], " ", "\[Delta]m"}]}]}], ",", 
      RowBox[{"mH", "\[Rule]", 
       RowBox[{
        OverscriptBox["m", "_"], "-", 
        RowBox[{
         FractionBox["1", "2"], " ", "\[Delta]m"}]}]}]}], "}"}], "/.", 
    RowBox[{
     OverscriptBox["m", "_"], "\[Rule]", "0.7"}]}]}], 
  ";"}], "\[IndentingNewLine]", 
 RowBox[{
  RowBox[{
   RowBox[{"range", "=", 
    RowBox[{"{", 
     RowBox[{
      RowBox[{"{", 
       RowBox[{
        RowBox[{"-", "0.4"}], ",", "0"}], "}"}], ",", 
      RowBox[{"{", 
       RowBox[{
        RowBox[{"-", "0.01"}], ",", "0.01"}], "}"}]}], "}"}]}], ";"}], 
  "\[IndentingNewLine]"}], "\[IndentingNewLine]", 
 RowBox[{"Show", "[", "\[IndentingNewLine]", 
  RowBox[{
   RowBox[{"Plot", "[", 
    RowBox[{
     RowBox[{
      RowBox[{
       RowBox[{
        RowBox[{
         OverscriptBox["p", "^"], "-", 
         RowBox[{"1", "/", "2"}]}], "/.", "unsubX"}], "/.", 
       RowBox[{
        OverscriptBox["p", "^"], "\[Rule]", "equil"}]}], "/.", "subparam"}], 
     ",", 
     RowBox[{"{", 
      RowBox[{"\[Delta]m", ",", 
       RowBox[{"-", "0.4"}], ",", "0"}], "}"}], ",", 
     RowBox[{"PlotStyle", "\[Rule]", "Red"}], ",", 
     RowBox[{"PlotRange", "\[Rule]", "range"}]}], "]"}], ",", 
   "\[IndentingNewLine]", 
   RowBox[{"Plot", "[", 
    RowBox[{
     RowBox[{
      RowBox[{
       RowBox[{
        RowBox[{"(", 
         RowBox[{"mL", "-", "mH", "+", 
          RowBox[{"s", 
           RowBox[{"(", 
            RowBox[{"1", "-", "mL"}], ")"}]}]}], ")"}], "/.", "unsubX"}], "/.", 
       RowBox[{
        OverscriptBox["p", "^"], "\[Rule]", "equil"}]}], "/.", "subparam"}], 
     ",", 
     RowBox[{"{", 
      RowBox[{"\[Delta]m", ",", 
       RowBox[{"-", "0.4"}], ",", "0"}], "}"}], ",", 
     RowBox[{"PlotStyle", "\[Rule]", "Green"}]}], "]"}], ",", 
   "\[IndentingNewLine]", 
   RowBox[{"Plot", "[", 
    RowBox[{
     RowBox[{
      RowBox[{
       RowBox[{
        RowBox[{"eigen2", "-", "1"}], "/.", "unsubX"}], "/.", 
       RowBox[{
        OverscriptBox["p", "^"], "\[Rule]", "equil"}]}], "/.", "subparam"}], 
     ",", 
     RowBox[{"{", 
      RowBox[{"\[Delta]m", ",", 
       RowBox[{"-", "0.4"}], ",", "0"}], "}"}], ",", 
     RowBox[{"PlotStyle", "\[Rule]", "Thick"}]}], "]"}]}], 
  "\[IndentingNewLine]", "]"}]}], "Input",
 CellChangeTimes->{{3.5743449420300827`*^9, 3.574344978614484*^9}, {
   3.574345290735024*^9, 3.574345305101079*^9}, {3.574346136988779*^9, 
   3.574346233009797*^9}, 3.574346283281589*^9, {3.574346423657857*^9, 
   3.574346484448153*^9}}],

Cell[BoxData[
 GraphicsBox[{{{}, {}, 
    {RGBColor[1, 0, 0], 
     LineBox[{{-0.13882036105571693`, -0.01}, {-0.13873508012247326`, \
-0.009969160756707396}, {-0.13097460844186248`, -0.007165328615140798}, \
{-0.12255371472502725`, -0.004125691909921181}, {-0.11469688876788595`, \
-0.0012922924894848697`}, {-0.10617964077452019`, 
      0.001776409487335373}, {-0.09822646054084835, 
      0.004639193397274477}, {-0.09042918480156431, 
      0.007443340176805369}, {-0.08331348667628233, 0.01}}]}}, {{}, {}, 
    {RGBColor[0, 1, 0], LineBox[CompressedData["
1:eJwVzn08FHYAx3GRQlsveSht0zxPk1S4UvRzS7RK6TJGQiVTDZmHUolTVh0q
z+UhQpZzd/PUecyX6zzVOdw5XHTpYVqkUsbo3Gvtj8/r/e/H8HAo7aiykpKS
6+f+d6RScv3mTSm8yvdaWFuLMZdJVcnKkkItYKdWwHoxdM6yI9MzpGhYsX02
3UqMHdsSvK+lSKEfu7l92kKMcrGNScIVKZ65mh6pNxGDPpVWczJaimPjc9nU
5WIYUWgyFy8pos1KNNxmRQioE1pM60mRmyt//StEuNKwkB+XPAjjTZYlr6ki
hI/6bflxySB8T28oqxH0YoXF3zn5iQMw5Trbirx64XOCPWu8YABWRbJGqyc9
COzLoozG9mPCZleyLKgHy+xwsv+jBH3jUdwCSTcia7TT3Y9L8C4o0kdfJsQt
3+RMzbE+/Galn24/04WgBU6Zc759CHcXtD2TCzAj+DbS6IkYwzyTxNXaAjhW
mjsMHhTDd02Ol8baR/g+LUS5USxC4JSecZjtQ0hzpSVPaCL0qzqeP+PaidWF
9B2W7b0QRIb0qdM6sKHFQ6yxtRdDI/U2Gw60Q0l9n4NZUw9oGeVm8xFtCN19
uTjUugd77rK195xthUtYp2TiSDdYC91Tqal8TDrKfX7eJcR1LPiiIeMBljpd
4co2diEtsutaVx4P3Bv+whHK5++IH+7Ec1tQ8LJiZKvBIzwXNd2739AMnXjX
Cr1vHsJrquNPShEwR9vmvlS/E2vt3NRMBu/D+OuqST+1DmhuGfXQH22AxCbY
1XJRO1q6hR0HdOvRuf12kcfbVoQZtq0r0a/FOoaVIGeID/9jsywjKy6MDNSq
fIYeQNMpdvfLQ9XwYHunR7fyMDSk/bwiuBI6STPWWrwWeC36lM3PLofTrbd3
2h40Y80e+x6tQjaC98KE4wcMqxd4VDeXIlCVcqbN5z4+jN01HjEswcvSAn7m
2gY4OncPG9sWImoyP9HXtA4GV23rXujm4U3+/pmDZjWoDWpU3zGagVf2nzx1
5dW4ESIPqLVNwvS5jbb86UrEOa0u1KadBaPsl8UWbeVQ0hhLNX/sRlTjb8hT
CRu14e/2q2TSyaqPjBdN9qXouxTlsFvlOqFSj1Z7vyhG7qH6fwMHskiSJOj8
X+IC+LyvMgs2yyeOoUxjVNyEplhG/8m8iJyboK1KW5qCx9bOF32W/EGWvc9Z
zlDQYRCq5igtYxJOeNGHa1w6GJN1hksamWTXDFOYEULHQPgJFQcBkyQo6n6/
LYsD87SwreANk0yuLJ8Ii4mFTXy6a5BlGWneb87pnj8DlwyDAzOcMnKwXc8q
UREGRsOmKN1KFskUfvcqMyQMAw5jni48FumRUPILZSfh2JxjFy1ikcsdpasi
YkKh06qQD39gEU9lo6e988eRJ+RfKLZmk6lILf9kxSGUP3NLsb7HJkEX1/UU
y/zxVYBy+NFWNuGa5sWdjvHDxdEq9ywJmyT46VL7572xeXy53qd/2MRIrMpL
UewDf2r4Fo/CIdojF5zoMXtheepq3JQzhzxfKV/4dH4nsmbJYTNPDolNfpOQ
raDCVVFoyjjFIblXO5Pez29GTZz74sZLHGKnXP8lS7EeBiqLXk9kcQh73F2/
W2EIRkLNw2/vckjhWF1E1yVq08DiY6x9tRzyH+6Uoz8=
      "]]}}, {{}, {}, 
    {Hue[0.67, 0.6, 0.6], Thickness[Large], LineBox[CompressedData["
1:eJwV13k8lN0XAPAnUhSFspWdZKnsM1kvIlKWrCW7xI/sS3aDkCUJId6Q1xay
RYTXGVJpYxSiIlGRJJVURL/7/DWf7+ece+65yzMzj5irn4U7E0EQWzcQBPk5
2TScefXqGNBu7B481doEK7m6zHl5YxCWwf494lYT7Iy8GZJzZQw8g2piC+qb
wOhQot2ly2Nw4c3n0ZeVTdDwXEUyMWUMZtud0pzzmyBuKbvVP3wMjI49XogN
bwJxisWE4Ulcn82lYptmE5y+0y+3zI+dkHbRu6cRUjo29tIujoL58mF+N3oD
BH1w0jiyFdtQZ+/P2nrgk5stLE57AQ25ioFhX26CvffN3xIbsFvV3Sd31cKZ
oTzKh9gR4OSqHTIIqgYuNfAf+T4MRFDJ1O7WKghp3ZFj5TUMDLNTr3dwV0KR
48VczrkhoLdOn7+TWw6eG/RzVxyxv0hyfGIrg59PRELEx58DrZXPnr+8FHSa
pLVGHZ7DpOW1Umar6yCb7cvU+fwZ0ClllsuzxTD2z1jFuMUzoL3sEDgfdA1k
SuOM9j8YhBJ1DS6BDwWg1G3zfIv2IDhz8O3pjssHgu24llQXA4j52sl851zw
O3ahzE+ZASVZrHdp+3PAMODh8Ge3AdDxXnUxUc+Crzp/7E8c7QfRfaL8bOqZ
sE0/5fYE9SnQxFpk/kA63M537p+kPAGdI/IlP2NSoORd46S26GMg3J796JBP
gp3xJo38go+AGJ9X226SACsWh6y2CT0Enes5rgM3aCCx+9ZXJ9Y+IDSuV7Vu
joJhFR+T/ZseAKEovOlS1Dl4aHD9X5uFe9jBwXPrgaCQKv+k8FUvEM0TNG92
XxAXZb1l/+outmcMn7cH2Ny0ywm/1wNERnU0zw4X2Jn+U5m7pxsI4XRnmLYF
B09gEejC7mF2y+iyhQr95Bci7dgj2SPBV22BusYbub8Ju+jJ9gtmtmDnS+kx
KsU+Y9zzoNMGSsxDzGPjsbMevqsptIZ9PN/PzuthS1/ewuJtCfpFC+X379KB
6NNyGyo2BS/XkplQwNacmH52yhQypSxk9nZgZyZ6s/Kbwqu6ltrkJmyjN+n8
l00gEKJuGV3HZqcxPU08BiWTW7ofxWCnJ2xPCjeGNfG9r/vVsHNcXJRTD4P4
zKhQrCr2vnxjLpPDYFST6iSviN2WKS7FeRhylBemLkljS0LhUq4B7NNv+WjO
R+a/vCZZqQ/Nj5IWyj8CEAwzKmNQD3zMQLLOCbuBPl1Sog36sjxJpbbY+ez2
thraIMjiPZNrhi3NbOozogVP2nmrYxE5fmNBK4cW7JPylT8ugh22WH+PpgHz
fwTVlya6gKjipN8POwhe1RFm6o7YCmEvLBuUQC+R0XDABjszSeKnjRLscpbi
ljDFNlro/r2mCI94ng1t1cbmfLMoaKIIMnEyduNC2IuMjy1v5GHWdvQ0bfw/
ICYPsvwvQxbOsFAi7ttjc5apV0eIwq96pw4OK2x6ekVyuQik2qX8sTpK2lI5
wlYY6upfx0yrYeucPXyNvhuWTyYkEHzYov3/vqzkhaQ6Rrr6YCcQtLbkkzls
UG7rXVxngE1MRi4lL2tTmK5M/tAkHeVYPbOi3VfbJaalQtrjm7vOX+35Ddxl
j8XJ8WxHzi0wI5XatqrZvx3Yj1QlXdhRL7GpSbwdmzjFd9GMF727UdKbewB7
8ltkULE4YqrsnA6QIt3WJ8YqgUTLRplMhMnxbB0c/hLIoYhTl3kbtrN/QZGW
JBrJov3n97kdx+3Tygb2oL5I59tGtdjEsM+hAWn0ISxqWKIMe7Li0FM5GbQx
NH9pvRC7JH8mJ1kG6fozlFrSyPiff8c1ZVH7aZ16MW8y/lDVukgO3TQRrVqR
Ia31Y0LzAHpirPlgWIycT2X88MUDaM7wxIcGATI+2jH/+gCS0suU9GDDpht7
fAuXRyUU4vrz2Tv4/N9NBForoCyRyau1ldj0Y+bUYEXUIPinLbkYu6Hx8qlc
RdQvwD/qmoe92DAl3KaItu405xVIxnbOaItfUUTnWelZiWdIq9lChBIK/Vqc
5rgHe3IkkuN/ykiBbpriKkT60LG888poLmMt6QwPOZ8Ec2+xMnLcdyrelwWb
c4PMpmFlZODBGx7zvg3fh5zQ/RoqaF31Xmj8OOmVwn5LFdS2MTg4aRibbt/I
fVYF7Ssd9Mu4R/pVQ0KhCto5nn6mqBzbWVSSbVkF9ddonC69hi36cK57qyq6
EDHnUnEFW+FntZCYKlrlM3KoSyRdKdhlrIqmLJitutzJek0fSq+qon/Emo73
OGBnvi0IqlVFNovOZvetyXrCFjNdqujRxS7jfgNyfHx/65QqauwL153Yg007
Lrq2h4K88qTRlBCZr7/tgyoFSZ55ofmBh1zPY9ZAAwrKZ1Y9uMBC2k46yI2C
aNqLB9bft+L8Z0q7CilInaN4H9MEdiZU7K6ioKVXJrKbRrAZDxTozRTkEV6z
Z9t9bPP5tG9PKMi0+YygcAW282jsn18UxJrAs0u8CLvh6z1eZirqOd7LJ5VL
1quRG2KnIsoXsR0HkrDpd+0OilDR4n8MTqUYsl6C1Ju9VFSdHruNEopNVPDK
KFCRkOw4m/YZbP8XnhWIikZ+pW3WcyTrGT4dO0xFmQ/UWQ7bkPnjdg0mVGSc
+5HJ2JSM93HLWlHRRvd8wvQw2b/68mE7KupSNlw/ro2tc3rTZmcqCmNaXrWm
kP2G6Hu5U9F8seVPBylyPVxmu/yoyFl7ZKhZiOzPh48eREVDr080beUh+6mv
/3WOiowiX11yZW8lnz+B3kgq6hRw9LnDTPqXtXgsFSm0TRpzrt7GZvXYEU9F
ZTZu0h7fsAku07zzVMT/4z1L10fsxSvsdUlUlJ7tOb3zLba5YJntBSoilD7R
vUexS6R5c1KoKJjhU9QzgC2KTrulUtGs72KkwANsnXeX7mHbcwSd9O8ix/9T
0I7NqPlBedCCPfkpUQ9b3zhsp/BNsp6tpQOu1za78jW4DNvZbeNWPJ9ccvTA
40Iynl1wFPdTtIe4KZ5N9uvDJ4L75e6NTw1PJdcTFJUYR0VJriyejDjsTLnH
MTFUtEJcMNgbTlqAZSveD9/iLRIx/mR+t5ws3q8prYvEsAd2Q6XO60Aqsnm9
fULOCZtubiDmS0WPIrI64m3I8Toavz2pSFuA5+qYCbneVYnTblTU1JoXqmBA
mmWDqwMVFSz9ozihTK6Xr4jXnIq2ZYtsV5XDZux1eWpERfGKpfNp4uT+5gnz
6VKRl29lpRoXuV9VGW74fk2wyyZmspI21z+D759FTa3rzN8W3J/nyqoQFanP
NgpdWcD2/+0zyUZFdUkqq5/eY0+GH5D/S0Hie1pH9cZJR/zgXKIgNtfO7MXH
2DT2axdfU1AUgQIM75Iup0kzKGixqNu0qL2F/L3xt7lLQaOv7rMdu4Ft/ibK
Gz9vVdaDsZVJ2Awv3wgfChJcsnRYj8bO/DJ504GCMrNG1K1DsDklzgabUFDY
wKsfTKex6WXP2uUoyOjIB29HXbLf6C37p1VR54znkZaDpCfP/h5QRQpJn6TY
Fch625dOdKoi/ruLb+8IYxNToYPZqmhGc9WW508zjreHVWmpotn9/juIJewG
v9BsaWzh9/1zn7BLUmpFdmATAwb0V2T+6P3dMypotrdU2buDtPVIaaoKmjtm
vL07grRb8GfA38da8KgmEHtxa/p8GfYBlaRcL2yFvi/pKcroE6fwmrcdOZ9H
SeNxZTQ/9HWOVx2b0diXOq6EFuyv3j/7+xZe/0uj6GlFtGCyLd72KzZh2nK5
B1s7QUvvI7Z/XJzhdUX0RdSnmW8MW5RbO89BES2+0yntacPWOeT1YFABfTs7
G80fhk3T0X9hLo+Wo6iqvctN+Dw3WuQLyaIGLRpjwwI2nf48v1MGea33eaP3
2PgB6LCTQW9i7Urbn5P5yQIeOdKoLz56e2MDtrOy7Yk1KVR44e7Ha17YJXlW
5eUSSCfHrOjcRCOe39J9vZgfrVjlq7UMYxNuzNkVfKiZ5+3QtyfYNKPyszW8
SCYvcKtvBzY9heNL/U7EXXAl7HQ+mX9ZWLGME70vfmVx3IL0Zn+nIAKl1nhs
lrvfgOu3iEX2M8Ok1qG4y/9h01L4hiU3AYUhvPqzGZvgTUyIYYWppeGF3n+x
6VL54xocoKatP+IYR5q5Ws9vB8wyRMuzNMn8Wc8nLkKQPn8rccm9Hu+v7kmR
QzJwkMs7vNsKm7N7wvK7DLxTFffJOISd+UHCoUwWNGIzraTFsBUc3n5m3Qdz
XD4S9q/rcD+pI5tfHwAjqlT3XQtsUcM0DmslYInP/5OFbuL5xWWHAw/Co6Mq
tcny2JxtH90HD0IGD+NUlAg2bQOXpYIa8N7Y3OH+txbnz13W+6IG0ozQ8IOA
3VenERqgAceErZfHtbHbOiXkk7Uhq51rUVq7BgjB46FfIvVA+HvqdJfmDSDe
FTN+hx4BG/t+i5Ny2J30l923j8Cle1w93wXION8W+vIR/L84v0T6ZxWez3nY
8ZwxTGlWOGQ1YgsKs0lFHoXKpO4X7lLYvxw1XqabgMKuX4/ZOSuBcOXW9po3
B11d92a76TIg7LP+BqZYQ/qwZ8z75yX4vIL3uxs6gY5ftQQ0XgWCd/vAPlF3
iPpsIZy97TIQY7sMd7/xBq7FQt7U9TggnkUZmwYHQF3Qv98u3Y4DWqG87tD5
ADj6s7r/ii921oiNy5UASFy/k3R9gga0pdyJzNsB8FWg4XNAdCwQ1FV7g98B
QLeUrhtYi8D3VWSdmRYIDg/45dPWA4BmZcX/IisIcvv3zuT6YmsoteuUBQFj
mFJcOuEPxInmc40tQXCh74ZwcLQfENYaBlWjQWDLJP5mcM0Lv2/67v0kHAxL
IdzOF9ddcP96X+/VBoPneQVG2YQzED6rOte7guH2nmu0sGgnoNU3VCcwgiHR
iUd3ZM0OaH6Vjx2WgkH8OUvP5fXjeH/f6nhohsCOyQT9uGgz/L5Z4BBpGgJT
An82vlkzBqI9KjvXOQRiL84nFqzr4vO2MJ46HwL/ZDxMX1xTB1ok12PuvBBQ
Y2rnqF1XBCLq0mnjGyFw85OV0MC6GNCONfGmdIRA6dyd4KfJul20UKe3/U9D
4P+04hNa
      "]]}}},
  AspectRatio->NCache[GoldenRatio^(-1), 0.6180339887498948],
  Axes->True,
  AxesOrigin->{0, 0},
  PlotRange->{{-0.4, 0}, {-0.01, 0.01}},
  PlotRangeClipping->True,
  PlotRangePadding->{Automatic, Automatic}]], "Output",
 CellChangeTimes->{{3.5743449431360292`*^9, 3.574344978879706*^9}, {
   3.57434529318785*^9, 3.574345305824017*^9}, {3.5743461580915956`*^9, 
   3.574346233359551*^9}, 3.574346284074082*^9, {3.574346424948441*^9, 
   3.5743464851086273`*^9}},
 ImageCache->GraphicsData["CompressedBitmap", "\<\
eJzNXQl8VEXSH4UAnqh4i4KioqjR3XXVT0UIIIiKwRORqCBulF2PqHjE2/h5
xDteRBGjsgEhKAaBABKRcAVwgAQkCwRJgHAECBAIAwStr6q7q6YeSeY9Plx2
qV8C7zH9r+qrurqquqdHv4H3/+3BfgMH9O/Xutuj/VLuH9D/sdZdH34UXzU6
KBQ6qAB/jm8daoz/hlDI84v+TKNfPv/+zPy7EUSqq6CqutY8HWx+N8FftbBt
WwTkT201VFVVH1ZPkSMV5Kfm3y3xVwTy0hIgPjkd0pMTICmjAGod0rZwOskJ
s7YBVBRk4L+TISMjBeIT0qBEOFZCXlYaJFCdElIgJ1zp3teLe0QdEZpDWW4y
vkqFCvO2AlLw/zPC1bYyVWHIGpQL6ysLIB7fZ5da4YozEyCUku9aoZFphayE
ECRkFkvLNICrRchQxaurqqC6uhqf6HccNSJEDLdqAx2fERZ24Yx4CCXnUo3c
u+ZQmp0EofgMqOL6l2QimwRwNTE4mSRiRlieY+EebuVcav5qDF9+EYYO7T8x
P+GfV3dlyW+9FeCee8zTVe7dF0inIdHTOTwOSrKAx11j9zuTRKstg1R8n5Rd
wkKYtrUVkcqFM+hdJnBdqot9KheFDdWHS00OcWDE8FRz69YIdO0yxFTz8cfG
STXfeQfg3HM91cxDaopETxfx5yJhSES+6QWVe/E1skt9SrISjSze+oQgt4wH
/1718cFt5N7xrAY3N/HFMlez996dLh24fPmmq1niWbMADjoIcLxJzeYhYVfB
FtgSrZmTSA+X4kysRYK3ZqanEqI9FfHrKR/cADWrqNgKCR0+NTV79ZUpUrNd
uwCaYv+MHy81q0Cimi2BJa5m1H8RyE7Et6n5jkEt5Cbjc3qh494CKgvSjPpx
0x8q8lPxOQXKWCbEcJNJnhvCbNxwjUpdjV547gdTm04dB0Nl5Xap0eWXAzz3
nHlq797VIh2EVAAFoT85rEhpjkHPJ11Ymo3/jsd/19rKHGYmRxpNjhziV2km
SrL5N8lZAVmpSaZ4gnRJg5AB6lKyeL2Mu0EfF0pdHnsMoEsX88S90wIpB4me
/uSKV4ZzICU5BX9SIb80EudeQ3UJZKQkQ0pKCqTnFPMooXYuyc+CjJwS13cN
INQr8nJX4qEHxhhxr70mC7Zv39WFwb/5BlcQ1N+//SYit0P6EImeevojz5xR
Lo0x9Kt5grxmjV0TiooEOQHpOXguGHIc/P7773BP3xyDfMP1X8KOHbtDAt+q
FUBmpmfc3I6UjOQD/6sTfMqU5SL418OLBLl3b4C77vIgP4yUiBQI2Qp+V9II
g9zzhq9g587aUGeGf/99gLPO8sC/inQZkg/8Cif4D5OWieCjchYK8ty5tsU3
bBDkIUinIwVCjoM9e36DPr2/Nsg33zgU1c2eUCeGr0VFccghAGPGCPxYpEOR
fODLnOB545eI4N+N/kUEvwoHSGqqebrSvZuLRFptG2yzyAbYgxeHEv0GvW4b
ZvBuuyWbnqPiPvkkQMeOHtCVSARaCqWxxC134o4Zs1jEHTe2RJC/+w7gMNI5
tYK8C4mQZ8AMf+Q42L17D9xy8z8Ncu9ew6ndcT1x8OvX224Mh6Wdj0L6Fome
EhuGX+kE//abRSL4xIlLRfA2bQA+/NDTJG2RBiEFQo6jAQE39hxqkO/sMwLV
xu9RwZOSAPr08cBfhfQikg/8Kif4iBFFInj+5FJB/vhjgNNP9yDfijQAKRBy
HETQ7kzs8aVB7nvXSJqioY4MP3++bfF16wT+AaSbkHzgVzvBh2XPF8ELpv4q
yHv2AByOZufo0YL8MtIVSAGRa2p2Q4/rvjDI/e8ZJU3SCXv18cfN0xXu3adI
ZyL5IFc4ZG3+ohIXmZ95BuDKKz3IuUhHuJ2GL3Icbp52wXXds6zM/UaZxu7A
8GPHAjRrBjgHBL4QiWZPDdTEgl/jBP/qy7AeJYK8aZM1+2bPFuQVSISMf/sj
x9EKYxQ2Id/Re7hRKALfti3Ae++Zp8vdux1IBI8VsPBaS6114o4atVDEHZO7
WPD69gXo1cvTztTG1Nb0dEPD4q514pIa6XVrtqhrWmd4rYVPcTN46qkeeBoc
n7pNYgz4dU5wra6HD1sgyAsX2umyerUg04CmgR0IOY7UBtx950iDTIMbLRLR
dfifAM2bA+TkCDzNRJqRPvDrneAFBStE8CGfzRXBr0ZL7dFHPT1IKoRUiQ9y
pUO+P3m0Qb2m6xDcXewQmV94AeCyyzzIpPZI/QVExg2oyJzx3gxBnjABoAl+
dudOQSZ9TXrbB3mDQ340ZaxB7ZwwGNaurWY9BFu22Okyc6Yg0xpDa01A5JKS
SpH5tVeniMznnQfw1lvm6X/cO1wYzUzZCTtjIW90yM89O8mg0h5oxYoqkfne
ewFuvtmDjIu5QcbFPQhyWdlm2Vk9+8xEQf78c4CTTvIgo+1hkNEWiYW8ySG/
/uoUaY3Fv6znsYutZKdLWZm0M9lMZDvRUw9/5HXrtkGXToMN8iMPfy/IaGbC
MccADBsmyGTskdEnyFojVTm89zNmiKRz564SvGuvBXjwQU8bkFlK5qmPpBY5
DjZv3mHmBiGT6U72AYsGL6N+uPhiDzwZ1WRc+8BvdoJrzY+qVJDzcUvaGHdQ
O3YIMm0EaEMQCDmOVKcxIXmvgUuYQOEDtiP+PXWqvKNtTEfo6Ae/xQk+5cfo
XuOjD2eJ4BdeCPD66+bpMvfuI6Rz4Vw/5K0O+cEHcmV2r1q5RWQegKbRDTd4
kEchHYMUEHnpkg3Q8Sor81NP5gnyV18BHHecB3kaEu3Yd8PuWMjVDjn99Z+i
42/OKkaB0lI7U5YtE+SlSDQHV8Nqf+Q4NAFqoHu3zw0yLTC0gAs8CU3C49Ol
7t1WJIIPQzgW/DYnuDbz0MgWZGroAQM8TdIMaTwSPV3vh2yXctoJEPL1134B
1dU7RUgzQmikKPhWSFlIPvDbneB6RcTVRZCnTrUje9s2Qb4E6XV43Q+5xiGj
PnJ+nU+hbEXVJYy8Y4edkvn5gtwD6RGkgMjLSzeJph742DiRmVTIyy97uvFe
pDuQBFlrvR0O7523pkkbzJpZLpKSxiPNp/CeQeoMnf0k3eE6b/PmiNi7tH3G
zgz9leGHD7dKGm1ghn8f6XwkH/iIE3zkiGIRPOvznwW5rMxOl5ISQR6BdBwc
FwzZ7vfJQGcFgotjVHBaDWlVxCduq5+QDkbaA3tiwe908GQfsAYhPUX7gIsZ
npZxWs4VfAkSzca1sDYW/C7XLnoZG/t9iSCT6UEmiEKuQiLkBbDAHznObLp4
f04di6Ze6C8MP2OGtZu2bJFmb4I0EYmernXvCgtXMouQ9aiHdjvBp0+Lzsa0
FycL8s6d1tabMEGQWyJ9BVZpdXfvaJdCaxWFHJpZ5FqHzHYT/cwuXCnIZJuS
jaqa5C9IbyLR0wXu3T5Ew9hNSv9dVVUFEfdkYcxHnEz23Qfv286qI3QcbNiw
XZQ2uXNwrx76M8OTvX711R7Jr0UaiERPtptPgf0OulWHISU+HlIzMiApPgGy
wjboVJAWb8qGEpMgMTEZ8kqrXcs0hl9+WS/DO1qrPe5/R38bdcIM+rhQKpST
A3DkkcbjyhXqh3QnUrRCp+9PCA8kDpZuXfe1xrudZCpbWVwA+WHn5DchmAQo
rAKzAPGWjGzN0N41sm7NAfeNFnW/bNlG59NuRJtBq4wWLpRqPYXUFWy86Qw1
XPYvLHhEw2HBJXmmr/IqaqV6CbbZZBjmJYcgNb8SPhs8B/GwJvhu6Ffz9p6p
v7kqL1++yUQsqMr3JX9r7Fmp8mmnAXzyiXlipfku0oVwoafK+xUnPKLBOOE0
M5J1FKoKMuJDkJhV7CZiU/MuHd/d8MEc02NUjXv7f2PMIh0q/N2N2U8/mR31
LI9aKDUlNwW5K1RNhyGdiERP7fhzgUKFRzQYKvx6wruwd2DNjuNCV/YQiFSV
QlZKgvl8p5uzJaaEgxFsZWTc/u46kWx7tq2u6fo5rF+/LRoDJI9O27aequUj
NUL6DX6LVm0/Y4UzF2TvVbUKE7BKza/AAZJD4xQx7ODo0G+o9MLnQ+Yyu3rW
K3D9hps4KfF06gSp3Jw59lMbN0rlFiHRSlgJla5yQcKFxzUcLnSTLN0pTKiy
OimzuNpUkkZ4Wm4YZoYrZQjSzpCGoF/NDnLVe+XlH6V6kyYuvZCrt3u3jUiM
HSvV24BE1VsIC50q9YkdHhszdhh2o5dWCdO1iVnStWW5qXBBj4fhgvOvRVvp
Bri4/WDcwWyMEd1VlbJGI/saKSqHm/yQ1Kx9e4CnnzZPbNb8jtQYaTJMDp3v
GiZYJPFgx5G6uSAzFZLxdUpaNqCaDMn/YSPcc+M/4Iw2veCMVu2hx4CRsaK6
5oHL6gjgww+OMUoynmvyxBMACdZrzX10ElI2Ej0lOIyiBWtkLSVFSxERP/4c
DX3rzQLtpxTWo0fbOM2eqDV+EdI7SPTU0bGuqdklUaSrO38G5eWbQzEiqoq1
DSuQo5gNaOx/MaawR+3n580T/t2QnkSK8m9MnjMR/5tRC5v4sG7sWC9G64Mn
VN+7c0ysTlifgYvPRx95xs9dSH3BKvEODuOHH6KRxMceHWcMdD/+PMhwJyJl
P/xgprCmCBBFghTrx5G6gzVfr3KsV63aYpQxO1w2bqhxi68fa7ttYUOEfsI/
r3ZTopGt9hlnePi/hfRnsBZYe4dBkSxaChmjcFa5Wzca5t9Eyd7tauvluuWm
f5rN+nnMf948+/l164T/UKRT4BTFvzFkqNwVNA8P8WHd1BUbkxuNSeLWQbhS
oInG+ujRwnUSUhwSKg4XfIrz+AGoBUkLG9Z6w2wYNnMMn3oyT0rgcBGGNKdp
buMT7zKKkEj3boJNznMfRw5n2RrT3/gcOtSnrs1cWdx1ScyOyq5HDSnrMWnH
9u09/NchEf/FsNg5HW2IWA8VbIDQYT78D3FlZ0wvk3IpD39v9Nq5zJ/CWLT2
7N4t/HFXbHbHU2CK49+YujbqeHl3+uE+rA91xd5Mn6ojGMJ140b70TlzpJuP
R/oaiZ4uc5LT3pOL0yAn3RCMtY2B8UaAfmbMKIvW+uyzAbdOnla/ACnDpf1d
6jBoR0eTmi0unDChI3z4H+bKrly5WXaD1OurV2+VlDsdM2P+XZCeBrtWXuIw
SEHQSqQGrkvVbJj/4a5swdRfpVw/1KsUVGvL/MncP+00D/8+SP2Rovy9dvQb
6VOb+7A+whXLHBQdLGjzCFcVcGOujyJdD9aV8Vcnuc4LoRg3SR6MtW2xFOfK
ox/cvYbOZv4qIsf8cZcNfwXL+WKHQSsSLaDsw6SeO8qH/5GuLAUOSJWyOb9o
4boofxW34220Tsj8i8OorNwuyQm0Ms4LV4SO9uHf3JWlvTwt4FSWQqnk8TmL
+avoHvPXmZJ/dhi0z/ibWlK+G/1L6Bgf/ke5svhZjw1F9s+ZzF/FAJm/zmf8
k8Og/fkLz/8gOO++My3Uwof/0W7ovfpK1AgZ9PEsYa2ChMxaJxwy6y+yosYA
xRtpXTGs66wrR6vGYtcj/UyevCxaYRVA5D2oTgq8yGHoDC6ywmgdPtanwse4
smsqtsrCRP6O+fMrQm2Yvwozcq11Il+8w6AICWfWEhZZjsf58G/hyuLglAFH
ZX/9dVPUSaKCkcxfZ+Vd4DA2bqyRSUOe8jmzV4WO9+F/rCurTT9ydeLkCZ3O
/FXIkvnr3L3zHQbZUHpxzRlZHDrBh/9xruyw7AUeNUspAK2ZPwc2hw8X/jq5
7zyHQUrreeXxRFUbOtGH//GurLa/SPGRz174q0Aojz+dAtjOodKEe/21aCyL
kixx5AcToYnJgnj2mYlS/OW0fIJsxVKoeClLoTMF27mafPj+TIHof88oE7o8
yUeEE1xZmoX/GPCdlMcVKCT8J0+2IZyaGuGv8wnPdRh6I5B0x9ekykMn+/A/
0ZWl3HTKI+Py336zKHQa81dhV+avEw7PcRg6PEJucXLvnOLD/yRXds2aargx
0W7CaftJ5qHwV8FZ9qjotMS2DmPcuH8Jf8IiY6elD/+TXdkl/9og8XJaOouK
1oZOZf4qhMv8dQbj2Q6DtCDHyUiTLC/dJBgN8T/FlZ2NhiJvIkkO0oIsuw70
Mv+dSJzneJbCYE1GGLiUShs2xL+lK0smC8tOmvRn3Mlx38GyZfbzpaXS/zoR
so3DwDYTLUyanDBa+fA/1ZXNn1wq9af2x7pE+R9/vMSLuf46XfIMh4H8pA8J
a/q0FVaT1Fn7TnMlfsIeY68ySTxzRrnMGB1LZq46i/J0h0FmKueE0MidNHGp
6O+Gat3KlaX4E/cY/U2jnjUGvPYawEUXefjrXMvWDmPc2BLpOcLAUSjrV0P8
ueysmeUiO7XYlB+Xi942IemDDwZczIW/TsbkOgwfFl0/aC8+d84qWb8b4s9t
h+ukGKpUB9oe8LplAtdxcSZwzfx1yib34SeZUROfjF0a9Wf68OcRQ7lePGKp
7ybkLYnyV+FtdgfqxM6WDpUWjzffiO4Sb0LDF22Is3xE4EmzYP4aGbT0M+Lr
IjEddEScRdAZoKc4VAoZ8bEOY4LdPpwU6tk+Ipzp3iwsXmscn1ycwrlYKzbg
YNgwtBaPNoFzloITRXcALzFNTKyWfFcMQ87lTZtq2vpIcZZ7Q1kGZPBzcfJ3
4BaY7WYdZGcpdFLpSQ6GzEnywjHMA3/PpYX4HB8pznZvcM3yFCfLeN26bSLF
Kdjmn9kzi+ze1LmnJzqYefMqJFnYVOaJPFriz/WRoq005S54fOB4KU5beLRT
eQ+jD8ZxW+iMVbZrKPLJStW5t6hj2/lIcY57Q1YdR4tZQ4wYUcQ7OX1ujaXQ
ia3HOhgyTrUbhSb8xIlLz29YivoOeMppyNoIVNtYcah/g5/bK1peW2tC4ZFa
53ZtADpaxPmEm5CgoqHYNIxEank3D4WFcsLtMJEwGnSvD5qXdZ2q28Kxo9Gr
naGkTEoWr2efbj1tZX1kZIg1FHePQBaFlEImzCcCmWhRAhRWQ8j6iJvHgIiG
7qcvtaFdCqElJydBWnbYhISTfMWIYvxUlGPDr1ShdHCHap2nrokxxTgDkH7I
B7ZiRRW7jczRO8pbHz/eOTCPbDCZQCcc1HOal1W9zmo+xklBpgFvS+mHjPON
G2rMpNf2BLd/rDSBsoJsyMotpoao0/6RaPsHyjSIVEK4sBiqXKMWpMabg6gW
46hgGLXgPoctVVGGZl0p5GPLZYZdTnITExPTXihaJMfkLpY+UIcFm7k+4Hhj
3RwIL2f7R440s7mh87/ZV0UeULe0So7Ahx/MNL5kUBq4nmkR+iMyHBpBcVYy
cMpAI/c7gwOsED1rtT+8OM5Ta7In0k3OwU1/AC7Hp4ozkyApq5hlprKS40/G
y5DP5pLxIy2c+tQE4wWkT7AvGAYOBOjc2ZanpCKR51ArnxUo1kHxaJ6SHNIV
W1On6Dd33UiBSE4WYNtuWsEK3oDU3+f7leLRFCpoViTlQAVWqaIkF8dzPOQU
l9GCI13y/2QhIWFUQ1kU0re5CfuJqpO/cpPjITWvzEVyrQ3CTin6oQgOblYO
Y0H4xOmezbRAmCwU1GaJmTZVKcap+FCsrtRnIjjSQM4NZ0jIKCPfKhlb9IkY
fcqRwGAZLVQoAtlJCaiFqE2KjY4NR6BPQBgOJxNMfobMfUjNLQ0FxeCQNSpZ
SMbPZZVUy9G86uqd8OILP3hagjzFlC4Nokyx7Nq11hxbsMC9axrrXH/MHtFn
SQ53WDS5+Hwp6/eckcUm7syRhVi9EehgfZxrqlQoqy62+W04ePoExOBmLKO1
Pd6YCYHLymiolQXH/MlPMbk0nV0rkOuV1Aq3Aq33FNelVpCqtsbN8qBBroT9
HeMegpg9oc/ecOx1y5YIuy5lRJCtsWqlPbLA0cUGeyN21hCrnarCTEhIpLP3
idQLfQIUbeR4RSoKIb+kWv4/EyVJK6wKDtEUuWdAWm6F9EMe9UNStslV7ewq
SFPA+ZClIcinTbnL0Uoj4h13ANx5p6dDYlyhoDpErlGQDtFHlrjDaddDQSDc
vokcND2+Hl5kAs+cVNmgLd5gnhPXoDA93gyXqO3tkxpFBWkZSICsgmIozLVG
LZp1+1CaDMGUrBzISrMXMOCC0pWH5YwyuNVm8EmNX/nfH0U9Swt+8AHAmWeq
lm/SUM5WYy7ovfKB210f6OJck8JZ5SZYqqV44vHxxjNMn+BE7HranYP1e2Vh
MTLZwZkp6bQrCN1Z/0c5oQWqiiEjORHi4xMgNavAKBOfIrVYJDOVkpKTID3b
FunmOJMBS/6pzgmDpU60m6T48tatkRCnqMHPP1t1X1kZ4nyPvXLHZPirWyjY
VahPsXFnLVq0Dh5+6HtPc1JyFSWe0Cf4FFFDTgA+K7J69VZOZnc4TU1WwGeD
5xjdZf6Qmj0UeyE3V2xyff6NVTQ5mpxbQ2QixxOd5qHMiCt8ZOLTWsWI44Il
DifOuB4pAENH9KBDB4CnnpLwIJ+dozAR5cg9+EAuolj+5P6kclgXsYob4s9n
FCmrw4XbHP/Gxn35XM934Of2txIf3rH32HoL9B7xEi22wpJGwDtvTzPxkQ4+
LPnILPm23QkfwenTezj8c+h8g3OO63wy6OfOWWX8FB07D+KPUo+R92fjxhqx
Rephebh7DIW+h2hScn0JK/WF0+sLcR+Iz/03ycLTlAy9kRf2gr7XDcIBaIco
RVepE8jrTZqBDO76otR8rKG8fDPkfveLWRVxmjRWwyfpxUFwYbhrvemR+1Ml
PQ7+i1v5v0kWu8pgR9x9t7myhnIRqJdR2bqeb2I8p1Tm7bcKjIG5aOE6GiFH
uTYnk4P+G7e3JoGDduC4W4uWHkz3hZlID93oQNkPLaDFAez7+wO+u9O9MxcC
0cVAajSTW49cDXRyH5Ul638q7uxvp0uPNp5zyt95OnWC8f/QEkqKjnYoo9E0
I/Psm1ELTejp8yFzTcAi7aV8s96RywAbDLvF6mVyndP/UYATm5xX3AIkPih7
dT01+SMbo6jIqvOKihAbDdSNlNVIA4XKXNN1SOgEpyYoekMS0+UxdOxF5wIv
QSLDqQIqYoltHtiwNlljdNBp1ChnoR5iVkJa2WnE0epLrTwQhxiFPigXPtqC
zczacTtaDn/HFZf2rmS80FCk1Xz79l3s9t6CRKLNg3m+oskVT3RJF13WhU82
rNDUOAtIe1LSKe0JyBVJoSWyvTkkRWd6KfGLnroE5fX88wD/Y80ejj1Q4hol
sO0TTl6evfpt507BoQQ8SsTbJ5zNmyWji3EokZASCoPgyGVn7doBvP22eeKk
YEqD7OM2eYFx+vcHuOUWDw6lc3ZxEgfGGTJEcqYYh9JSKT11n3AWL7bvyssF
h9Jrj3dpOwanTmRfSqvMJS6tD836ScF7I+jeHeChh8wTx8306djAOCqHiHH0
WdjAOCoXiOulD712DorDOT0FBYKjj7j64fAOR+fmcL30gdbAOPejCk1M9ODo
46WBcVSuDOPoU52BcVTOC+PoY5R+ONcwDuWufPmleeLorz6bGBinZ0+A++7z
4OiTf4Fx3ngD4IILPDj6mF1gnGnTbHbI1q2Co0+0BcaJRGyWx6RJgqOPjhmc
OrOcD2DDJZcAvPSSeeIIvz6e5SeF4OAeG7p187SKPhzVKSjOiBEARx1lUiUY
R590CoyzapV9t2iR4OgTS344fPQdWrYEGDzY0z76+FFgnNtuA+jXz4OjzxIF
xnn3XYBzzvHg6DNBgXFmz7Zr56ZNgqPP9gTGoYOLFEseN05w9GkdP5zrGIeu
aaPr2vCJ8130IZzAOHSRXKdOHhx9mCYwDp24o+vu9uwRHH0oJjAOn5ybP1/a
Rx9zMa6EOrOT73XQh99YCn1IJYYjwoujTrIxjj5sEhhHnUhjHH1oJDCOOlnG
OPoYSGAcdSkh4+jjHH44fE+OPgLGOV/6WEZgHHXhIOPo4xWBcdTNgoyjj0kE
xlH3CDKOPvPgh8NXhekLAzktT59iCIxDGpA0oWoffRqhY1AcdSMg4+hTBYFx
Fi2y71atEhx9OsDg1JmdUposZFqrRo6U0jq3308KvsXRrJu0fqrW1Tn6gXFe
fBHg0ks9ODrLPjDOpEnWoohEBEdnywfG2brVWjjTpwuOznr3w5HUELK2yOrC
J85L1dnrgXGSsV9uvNGDo7PQA+N8gfvdE07w4OhbcwPjLF0KbCFz++iscM6B
/jdcZcPekIZEvJFxaCMwdKinqjpxvJX5fWDvrPE70C6yq/Rzll2nn1vZWx7o
62n8rgIQ8VX2Oouvs9flbMcBvGoG1HDylV9dyMby6+x3kd/nyyD2//KYRsCX
xyTllNo66RtjvFKry95Y6ro580GzafbnfpjGnvthckojfgNHMt5U2n0b906n
3euBc2DugWkEyVn8zQv+A0jqoXL3uR46d9/WI0j6xNH7feVLZbW/zhS56Zo8
l+3PcutroVu5kjFTDlrs110u8YkpkJqaggteGqkc3+tHRPTycvtu8WIRXR8R
aG3e/dGXtWSn46KBij89LRlSs4t9pb2ZpT35ZOsrhegNVfooQYegOOSz7d/f
M9D0YYCrguKQD7ldOw+OTucPjKO+9IVxdKp7YBz+ipW8PMHRidp+OLcwjspV
5nbWycaBcShOYVNgBUfnrQbGkbzLPYKjkyYD46gUQcbRqX4Gp471fyuXVmlt
bKnp9DQ/KQRHZWMxjs6qCoyjcosYR2cJBcYJh+279eulVXR6jF+Kh+BQSgvd
45KbKzg6pcUP5zbGoW++ePJJT730Vc6BcdQ1K4yj72wOjPP993JdCuPoG5oD
46gLUBiH9p20/wyC04tx1EUmrd072gfTfnifcNSFJIzj4uT7hqMuFmEcHSsO
jKOuCmEcHbw1OHVmp5Tmiz5wb86ldXzVT4rbGadrV4BHHvHURsdOrwyKo/bm
jKNjp4FxJk60F2jg3pxxdOw0MI7amzOOjp364fRmHLU3b+Xe6dhpYByKzPTs
6cHRsdPAOBQpcntzxtGx08A4vDdfvlxwdOzUD+cOxlEbaDa8pyBxFDUwTo8e
spllnMVINJ7XwbrgOGpXyTibkAinCIqC46jdHbcP+fzJ909PZrdUZ3ZKabXL
4tIUeaAIhJSOIYVksautDteGIiEUEdknHIpPd+/uwaHIDEVo9glHmf6MQ5Ei
ihjtE46ywxmHIlfdXHTVDyeJcdRhW75HgSJpFFHbJxxlITMORfZOcrdPBMZR
B14ZR8dOA+MoC5lxdOw0MI46Cck4OnbqhyMJSlfgJ5991jzx4VQdRQ2MEz0k
JvLoKOrlQXG+/VaiV4yjo6gGp87slNJsF8+fL6V17NRPirsYh77nir7vSrWK
jp0GxlHRK8bRsdPAOPSFYW3aeHB07DQwjopeMY6OnQbGUdErxtGxUz+cuxlH
Ra/4xg8dOw2Mo6JXjFP3IsIAOCp6xTh1LxQMgKOiV9w+OnbK2Pv5xcd+/uS+
LA6F3Sn8rljrYKxVhQf8S5P9vCUivoq9sfg6BmzFP+BfuBxYfErCaNnSI74O
PculK/+hL2Q2brs6buVPWKpATu4//puUD69Plv/QtyDXK8t/6HuL68py4L9p
uO63nR/I7wbW3G1607/h23zdd8qHDvo/+L97DA==\
\>"]]
}, Open  ]],

Cell["\<\
Compatible results are obtained by considering the stability of {0,0}:\
\>", "Text",
 CellChangeTimes->{{3.536664309726192*^9, 3.53666431204454*^9}, {
  3.536664580793292*^9, 3.536664584510345*^9}, {3.574346583922975*^9, 
  3.574346595224655*^9}}],

Cell[CellGroupData[{

Cell[BoxData[
 RowBox[{"mat", "=", 
  RowBox[{"{", 
   RowBox[{
    RowBox[{"{", 
     RowBox[{
      RowBox[{
       RowBox[{"D", "[", 
        RowBox[{
         RowBox[{
          RowBox[{"next1", "/.", 
           RowBox[{
            RowBox[{"mH", "[", "p", "]"}], "\[Rule]", "mH"}]}], "/.", 
          RowBox[{
           RowBox[{"mL", "[", "p", "]"}], "\[Rule]", "mL"}]}], ",", "p1"}], 
        "]"}], "/.", 
       RowBox[{"{", 
        RowBox[{
         RowBox[{"p1", "\[Rule]", "0"}], ",", 
         RowBox[{"p2", "\[Rule]", "0"}]}], "}"}]}], ",", 
      RowBox[{
       RowBox[{"D", "[", 
        RowBox[{
         RowBox[{
          RowBox[{"next1", "/.", 
           RowBox[{
            RowBox[{"mH", "[", "p", "]"}], "\[Rule]", "mH"}]}], "/.", 
          RowBox[{
           RowBox[{"mL", "[", "p", "]"}], "\[Rule]", "mL"}]}], ",", "p2"}], 
        "]"}], "/.", 
       RowBox[{"{", 
        RowBox[{
         RowBox[{"p1", "\[Rule]", "0"}], ",", 
         RowBox[{"p2", "\[Rule]", "0"}]}], "}"}]}]}], "}"}], ",", 
    "\[IndentingNewLine]", 
    RowBox[{"{", 
     RowBox[{
      RowBox[{
       RowBox[{"D", "[", 
        RowBox[{
         RowBox[{
          RowBox[{"next2", "/.", 
           RowBox[{
            RowBox[{"mH", "[", "p", "]"}], "\[Rule]", "mH"}]}], "/.", 
          RowBox[{
           RowBox[{"mL", "[", "p", "]"}], "\[Rule]", "mL"}]}], ",", "p1"}], 
        "]"}], "/.", 
       RowBox[{"{", 
        RowBox[{
         RowBox[{"p1", "\[Rule]", "0"}], ",", 
         RowBox[{"p2", "\[Rule]", "0"}]}], "}"}]}], ",", 
      RowBox[{
       RowBox[{"D", "[", 
        RowBox[{
         RowBox[{
          RowBox[{"next2", "/.", 
           RowBox[{
            RowBox[{"mH", "[", "p", "]"}], "\[Rule]", "mH"}]}], "/.", 
          RowBox[{
           RowBox[{"mL", "[", "p", "]"}], "\[Rule]", "mL"}]}], ",", "p2"}], 
        "]"}], "/.", 
       RowBox[{"{", 
        RowBox[{
         RowBox[{"p1", "\[Rule]", "0"}], ",", 
         RowBox[{"p2", "\[Rule]", "0"}]}], "}"}]}]}], "}"}]}], 
   "}"}]}]], "Input",
 CellChangeTimes->{{3.536664090844492*^9, 3.536664176038609*^9}}],

Cell[BoxData[
 RowBox[{"{", 
  RowBox[{
   RowBox[{"{", 
    RowBox[{
     FractionBox[
      RowBox[{
       RowBox[{"(", 
        RowBox[{"1", "-", "mH"}], ")"}], " ", "N"}], 
      RowBox[{
       RowBox[{"(", 
        RowBox[{
         RowBox[{
          RowBox[{"(", 
           RowBox[{"1", "-", "c"}], ")"}], " ", "mH", " ", "N"}], "+", 
         RowBox[{
          RowBox[{"(", 
           RowBox[{"1", "-", "mL"}], ")"}], " ", "N"}]}], ")"}], " ", 
       RowBox[{"(", 
        RowBox[{"1", "-", "s"}], ")"}]}]], ",", 
     FractionBox[
      RowBox[{
       RowBox[{"(", 
        RowBox[{"1", "-", "c"}], ")"}], " ", "mL", " ", "N"}], 
      RowBox[{
       RowBox[{"(", 
        RowBox[{
         RowBox[{
          RowBox[{"(", 
           RowBox[{"1", "-", "c"}], ")"}], " ", "mH", " ", "N"}], "+", 
         RowBox[{
          RowBox[{"(", 
           RowBox[{"1", "-", "mL"}], ")"}], " ", "N"}]}], ")"}], " ", 
       RowBox[{"(", 
        RowBox[{"1", "-", "s"}], ")"}]}]]}], "}"}], ",", 
   RowBox[{"{", 
    RowBox[{
     FractionBox[
      RowBox[{
       RowBox[{"(", 
        RowBox[{"1", "-", "c"}], ")"}], " ", "mH", " ", "N", " ", 
       RowBox[{"(", 
        RowBox[{"1", "-", "s"}], ")"}]}], 
      RowBox[{
       RowBox[{
        RowBox[{"(", 
         RowBox[{"1", "-", "mH"}], ")"}], " ", "N"}], "+", 
       RowBox[{
        RowBox[{"(", 
         RowBox[{"1", "-", "c"}], ")"}], " ", "mL", " ", "N"}]}]], ",", 
     FractionBox[
      RowBox[{
       RowBox[{"(", 
        RowBox[{"1", "-", "mL"}], ")"}], " ", "N", " ", 
       RowBox[{"(", 
        RowBox[{"1", "-", "s"}], ")"}]}], 
      RowBox[{
       RowBox[{
        RowBox[{"(", 
         RowBox[{"1", "-", "mH"}], ")"}], " ", "N"}], "+", 
       RowBox[{
        RowBox[{"(", 
         RowBox[{"1", "-", "c"}], ")"}], " ", "mL", " ", "N"}]}]]}], "}"}]}], 
  "}"}]], "Output",
 CellChangeTimes->{3.5366641765603437`*^9, 3.5743408061758347`*^9, 
  3.5743412661041937`*^9, 3.574341956447379*^9, 3.574346621821609*^9}]
}, Open  ]],

Cell[CellGroupData[{

Cell[BoxData[
 RowBox[{
  RowBox[{
   RowBox[{"Det", "[", 
    RowBox[{"mat", "-", 
     RowBox[{"lam", "*", 
      RowBox[{"IdentityMatrix", "[", "2", "]"}]}]}], "]"}], "/.", 
   RowBox[{"lam", "\[Rule]", "1"}]}], "//", "Factor"}]], "Input",
 CellChangeTimes->{{3.5366645907068977`*^9, 3.5366646120231133`*^9}, {
  3.536664716350338*^9, 3.536664720940786*^9}}],

Cell[BoxData[
 FractionBox[
  RowBox[{
   RowBox[{"(", 
    RowBox[{"mH", "-", "mL", "-", "s", "+", 
     RowBox[{"mL", " ", "s"}]}], ")"}], " ", 
   RowBox[{"(", 
    RowBox[{
     RowBox[{"2", " ", "mH"}], "-", 
     RowBox[{"c", " ", "mH"}], "-", 
     RowBox[{"2", " ", "mL"}], "+", 
     RowBox[{"c", " ", "mL"}], "-", "s", "-", 
     RowBox[{"mH", " ", "s"}], "+", 
     RowBox[{"c", " ", "mH", " ", "s"}], "+", 
     RowBox[{"mL", " ", "s"}]}], ")"}]}], 
  RowBox[{
   RowBox[{"(", 
    RowBox[{
     RowBox[{"-", "1"}], "-", "mH", "+", 
     RowBox[{"c", " ", "mH"}], "+", "mL"}], ")"}], " ", 
   RowBox[{"(", 
    RowBox[{
     RowBox[{"-", "1"}], "+", "mH", "-", "mL", "+", 
     RowBox[{"c", " ", "mL"}]}], ")"}], " ", 
   RowBox[{"(", 
    RowBox[{
     RowBox[{"-", "1"}], "+", "s"}], ")"}]}]]], "Output",
 CellChangeTimes->{{3.536664603500607*^9, 3.5366646126784267`*^9}, {
   3.536664717784709*^9, 3.5366647213764*^9}, 3.536692452836629*^9, 
   3.5366924964736633`*^9, 3.574341268798592*^9, {3.574341299530588*^9, 
   3.574341316462781*^9}, 3.5743413755301447`*^9, {3.57434141974025*^9, 
   3.574341426264482*^9}, {3.574341744609548*^9, 3.574341764203432*^9}, 
   3.574341806276026*^9, 3.574346632270629*^9}]
}, Open  ]],

Cell[TextData[{
 "As above this depends on when ",
 Cell[BoxData[
  OverscriptBox["p", "^"]],
  CellChangeTimes->{{3.5743433896755447`*^9, 3.574343423106032*^9}, {
    3.5743435307590303`*^9, 3.574343548003681*^9}, 3.574343617540264*^9, {
    3.574344108881919*^9, 3.574344199193903*^9}, {3.574344777046262*^9, 
    3.574344801021052*^9}, {3.574345442748785*^9, 3.574345447704337*^9}, {
    3.5743474603335*^9, 3.574347485766933*^9}}],
 " crosses 1/2 relative to ",
 "(mL-mH+s(1-mL))."
}], "Text",
 CellChangeTimes->{{3.574347445908204*^9, 3.5743474488269873`*^9}, {
  3.5743474922505817`*^9, 3.574347502970063*^9}}],

Cell[CellGroupData[{

Cell[BoxData[{
 RowBox[{
  RowBox[{
   RowBox[{"Factor", "[", 
    RowBox[{
     RowBox[{"Det", "[", 
      RowBox[{"mat", "-", 
       RowBox[{"lam", "*", 
        RowBox[{"IdentityMatrix", "[", "2", "]"}]}]}], "]"}], "/.", 
     RowBox[{"lam", "\[Rule]", "1"}]}], "]"}], ";"}], 
  "\[IndentingNewLine]"}], "\[IndentingNewLine]", 
 RowBox[{
  RowBox[{
   RowBox[{"-", 
    RowBox[{"(", 
     RowBox[{
      OverscriptBox["p", "^"], "-", 
      RowBox[{"1", "/", "2"}]}], ")"}]}], 
   RowBox[{"(", 
    RowBox[{"mL", "-", "mH", "+", 
     RowBox[{"s", 
      RowBox[{"(", 
       RowBox[{"1", "-", "mL"}], ")"}]}]}], ")"}], 
   FractionBox[
    RowBox[{"2", 
     RowBox[{"(", 
      RowBox[{"1", "-", "c"}], ")"}], 
     RowBox[{"(", 
      RowBox[{
       RowBox[{"mL", 
        RowBox[{"(", 
         RowBox[{"1", "-", "mL"}], ")"}], 
        RowBox[{"(", 
         RowBox[{"1", "-", 
          OverscriptBox["p", "^"]}], ")"}]}], "+", 
       RowBox[{"mH", " ", 
        RowBox[{"(", 
         RowBox[{
          RowBox[{"mL", 
           RowBox[{"(", 
            RowBox[{"1", "-", "c"}], ")"}]}], "+", 
          RowBox[{
           OverscriptBox["p", "^"], 
           RowBox[{"(", 
            RowBox[{"1", "-", "mH"}], " ", ")"}]}]}], ")"}]}]}], ")"}]}], 
    RowBox[{
     OverscriptBox["p", "^"], 
     RowBox[{"(", 
      RowBox[{
       RowBox[{"(", 
        RowBox[{"1", "-", "mL"}], ")"}], "+", 
       RowBox[{"mH", 
        RowBox[{"(", 
         RowBox[{"1", "-", "c"}], ")"}]}]}], ")"}], " ", 
     RowBox[{"(", 
      RowBox[{
       RowBox[{"(", 
        RowBox[{"1", "-", "mH"}], ")"}], "+", 
       RowBox[{"mL", 
        RowBox[{"(", 
         RowBox[{"1", "-", "c"}], ")"}]}]}], ")"}], " ", 
     RowBox[{"(", 
      RowBox[{"1", "-", "s"}], ")"}], 
     RowBox[{"(", 
      RowBox[{
       RowBox[{
        RowBox[{"(", 
         RowBox[{"1", "-", "mL"}], ")"}], 
        RowBox[{"(", 
         RowBox[{"1", "-", 
          OverscriptBox["p", "^"]}], ")"}]}], "+", 
       RowBox[{
        RowBox[{"(", 
         RowBox[{"1", "-", "c"}], ")"}], " ", "mH", " ", 
        OverscriptBox["p", "^"]}]}], ")"}]}]]}], ";"}], "\[IndentingNewLine]", 
 RowBox[{
  RowBox[{
   RowBox[{"%", "-", "%%"}], "/.", 
   RowBox[{"s", "\[Rule]", 
    FractionBox[
     RowBox[{
      RowBox[{"-", "mL"}], "+", 
      RowBox[{"c", " ", "mL"}], "+", 
      RowBox[{"mH", " ", 
       OverscriptBox["p", "^"]}], "+", 
      RowBox[{"mL", " ", 
       OverscriptBox["p", "^"]}], "-", 
      RowBox[{"2", " ", "c", " ", "mL", " ", 
       OverscriptBox["p", "^"]}], "-", 
      RowBox[{"c", " ", "mH", " ", 
       SuperscriptBox[
        OverscriptBox["p", "^"], "2"]}], "+", 
      RowBox[{"c", " ", "mL", " ", 
       SuperscriptBox[
        OverscriptBox["p", "^"], "2"]}]}], 
     RowBox[{
      OverscriptBox["p", "^"], " ", 
      RowBox[{"(", 
       RowBox[{"1", "-", "mL", "-", 
        OverscriptBox["p", "^"], "+", 
        RowBox[{"mH", " ", 
         OverscriptBox["p", "^"]}], "-", 
        RowBox[{"c", " ", "mH", " ", 
         OverscriptBox["p", "^"]}], "+", 
        RowBox[{"mL", " ", 
         OverscriptBox["p", "^"]}]}], ")"}]}]]}]}], "//", 
  "Factor"}], "\[IndentingNewLine]"}], "Input",
 CellChangeTimes->{{3.5743433896755447`*^9, 3.574343423106032*^9}, {
   3.5743435307590303`*^9, 3.574343548003681*^9}, 3.574343617540264*^9, {
   3.574344108881919*^9, 3.574344199193903*^9}, {3.574344777046262*^9, 
   3.574344801021052*^9}, {3.574345442748785*^9, 3.574345447704337*^9}, {
   3.5743474603335*^9, 3.574347485766933*^9}, {3.57645174441641*^9, 
   3.5764517460414333`*^9}}],

Cell[BoxData["0"], "Output",
 CellChangeTimes->{{3.574343395258686*^9, 3.574343423470674*^9}, {
   3.574343544917595*^9, 3.574343548522936*^9}, 3.57434361813795*^9, {
   3.574344140069419*^9, 3.574344164976294*^9}, 3.574344205009226*^9, {
   3.574344780846013*^9, 3.5743448014942627`*^9}, 3.574345448081304*^9, 
   3.5743474863316183`*^9}]
}, Open  ]],

Cell[TextData[{
 "The above gives the value of the characteristic polynomial (an upwards \
curving quadratic) evaluated at \[Lambda] = 1.  When it is negative, there \
must be a leading eigenvalue greater than one ({0,0} is unstable).\n\n\
Previously, we showed that the symmetric state is stable when ",
 Cell[BoxData[
  RowBox[{
   RowBox[{"(", 
    RowBox[{
     OverscriptBox["p", "^"], "-", 
     RowBox[{"1", "/", "2"}]}], ")"}], "*", 
   RowBox[{"(", 
    RowBox[{"mL", "-", "mH", "+", 
     RowBox[{"s", 
      RowBox[{"(", 
       RowBox[{"1", "-", "mL"}], ")"}]}]}], ")"}]}]],
  CellChangeTimes->{{3.5743433896755447`*^9, 3.574343423106032*^9}, {
    3.5743435307590303`*^9, 3.574343548003681*^9}, 3.574343617540264*^9, {
    3.574344108881919*^9, 3.574344199193903*^9}, {3.574344777046262*^9, 
    3.574344801021052*^9}, {3.574345442748785*^9, 3.574345447704337*^9}}],
 " is positive, but when this product is positive, the characteristic \
polynomial for the {0,0} equilibrium is negative at \[Lambda] = 1, indicating \
that {0,0} is unstable.  Thus, {0,0} is always unstable when the polymorphism \
is stable."
}], "Text",
 CellChangeTimes->{{3.57434753914615*^9, 3.574347785506569*^9}, 
   3.5764513023743153`*^9, {3.576451762355174*^9, 3.576451784311027*^9}}],

Cell[CellGroupData[{

Cell["\<\
Attempting to find a general solution\
\>", "Subsubsection",
 CellChangeTimes->{{3.586470681452203*^9, 3.586470686026147*^9}}],

Cell["\<\
Here we explore whether the two-dimensional solution readily yields a general \
solution (no luck).

First, we write the recursions in simpler form:\
\>", "Text",
 CellChangeTimes->{{3.58647068865698*^9, 3.586470694233029*^9}, {
  3.586470968261712*^9, 3.586471002481707*^9}}],

Cell[CellGroupData[{

Cell[BoxData[
 RowBox[{"subY", "=", 
  RowBox[{
   RowBox[{"Solve", "[", 
    RowBox[{
     RowBox[{"{", 
      RowBox[{
       RowBox[{
        RowBox[{"(", 
         RowBox[{"1", "-", "mH"}], ")"}], "\[Equal]", "Ya"}], ",", 
       RowBox[{
        RowBox[{"mL", 
         RowBox[{"(", 
          RowBox[{"1", "-", "c"}], ")"}]}], "\[Equal]", "Yb"}], ",", 
       RowBox[{
        RowBox[{"mH", 
         RowBox[{"(", 
          RowBox[{"1", "-", "c"}], ")"}], 
         RowBox[{"(", 
          RowBox[{"1", "-", "s"}], ")"}]}], "\[Equal]", "Yc"}], ",", 
       RowBox[{
        RowBox[{
         RowBox[{"(", 
          RowBox[{"1", "-", "mL"}], ")"}], 
         RowBox[{"(", 
          RowBox[{"1", "-", "s"}], ")"}]}], "\[Equal]", "Yd"}]}], "}"}], ",", 
     
     RowBox[{"{", 
      RowBox[{"mH", ",", "mL", ",", "c", ",", "s"}], "}"}]}], "]"}], "//", 
   "Simplify"}]}]], "Input",
 CellChangeTimes->{{3.5864700036961317`*^9, 3.586470171440736*^9}, {
  3.586470203125346*^9, 3.5864702327642593`*^9}}],

Cell[BoxData[
 RowBox[{"{", 
  RowBox[{
   RowBox[{"{", 
    RowBox[{
     RowBox[{"mH", "\[Rule]", 
      RowBox[{"1", "-", "Ya"}]}], ",", 
     RowBox[{"mL", "\[Rule]", 
      RowBox[{
       FractionBox["1", "2"], "-", 
       FractionBox[
        SqrtBox[
         RowBox[{"Yc", "+", 
          RowBox[{"4", " ", 
           RowBox[{"(", 
            RowBox[{
             RowBox[{"-", "1"}], "+", "Ya"}], ")"}], " ", "Yb", " ", 
           "Yd"}]}]], 
        RowBox[{"2", " ", 
         SqrtBox["Yc"]}]]}]}], ",", 
     RowBox[{"c", "\[Rule]", 
      FractionBox[
       RowBox[{"Yc", "+", 
        RowBox[{"2", " ", 
         RowBox[{"(", 
          RowBox[{
           RowBox[{"-", "1"}], "+", "Ya"}], ")"}], " ", "Yd"}], "+", 
        RowBox[{
         SqrtBox["Yc"], " ", 
         SqrtBox[
          RowBox[{"Yc", "+", 
           RowBox[{"4", " ", 
            RowBox[{"(", 
             RowBox[{
              RowBox[{"-", "1"}], "+", "Ya"}], ")"}], " ", "Yb", " ", 
            "Yd"}]}]]}]}], 
       RowBox[{"2", " ", 
        RowBox[{"(", 
         RowBox[{
          RowBox[{"-", "1"}], "+", "Ya"}], ")"}], " ", "Yd"}]]}], ",", 
     RowBox[{"s", "\[Rule]", 
      FractionBox[
       RowBox[{
        RowBox[{"2", " ", 
         RowBox[{"(", 
          RowBox[{
           RowBox[{"-", "1"}], "+", "Ya"}], ")"}], " ", "Yb"}], "+", "Yc", 
        "-", 
        RowBox[{
         SqrtBox["Yc"], " ", 
         SqrtBox[
          RowBox[{"Yc", "+", 
           RowBox[{"4", " ", 
            RowBox[{"(", 
             RowBox[{
              RowBox[{"-", "1"}], "+", "Ya"}], ")"}], " ", "Yb", " ", 
            "Yd"}]}]]}]}], 
       RowBox[{"2", " ", 
        RowBox[{"(", 
         RowBox[{
          RowBox[{"-", "1"}], "+", "Ya"}], ")"}], " ", "Yb"}]]}]}], "}"}], 
   ",", 
   RowBox[{"{", 
    RowBox[{
     RowBox[{"mH", "\[Rule]", 
      RowBox[{"1", "-", "Ya"}]}], ",", 
     RowBox[{"mL", "\[Rule]", 
      FractionBox[
       RowBox[{
        SqrtBox["Yc"], "+", 
        SqrtBox[
         RowBox[{"Yc", "+", 
          RowBox[{"4", " ", 
           RowBox[{"(", 
            RowBox[{
             RowBox[{"-", "1"}], "+", "Ya"}], ")"}], " ", "Yb", " ", 
           "Yd"}]}]]}], 
       RowBox[{"2", " ", 
        SqrtBox["Yc"]}]]}], ",", 
     RowBox[{"c", "\[Rule]", 
      FractionBox[
       RowBox[{"Yc", "+", 
        RowBox[{"2", " ", 
         RowBox[{"(", 
          RowBox[{
           RowBox[{"-", "1"}], "+", "Ya"}], ")"}], " ", "Yd"}], "-", 
        RowBox[{
         SqrtBox["Yc"], " ", 
         SqrtBox[
          RowBox[{"Yc", "+", 
           RowBox[{"4", " ", 
            RowBox[{"(", 
             RowBox[{
              RowBox[{"-", "1"}], "+", "Ya"}], ")"}], " ", "Yb", " ", 
            "Yd"}]}]]}]}], 
       RowBox[{"2", " ", 
        RowBox[{"(", 
         RowBox[{
          RowBox[{"-", "1"}], "+", "Ya"}], ")"}], " ", "Yd"}]]}], ",", 
     RowBox[{"s", "\[Rule]", 
      FractionBox[
       RowBox[{
        RowBox[{"2", " ", 
         RowBox[{"(", 
          RowBox[{
           RowBox[{"-", "1"}], "+", "Ya"}], ")"}], " ", "Yb"}], "+", "Yc", 
        "+", 
        RowBox[{
         SqrtBox["Yc"], " ", 
         SqrtBox[
          RowBox[{"Yc", "+", 
           RowBox[{"4", " ", 
            RowBox[{"(", 
             RowBox[{
              RowBox[{"-", "1"}], "+", "Ya"}], ")"}], " ", "Yb", " ", 
            "Yd"}]}]]}]}], 
       RowBox[{"2", " ", 
        RowBox[{"(", 
         RowBox[{
          RowBox[{"-", "1"}], "+", "Ya"}], ")"}], " ", "Yb"}]]}]}], "}"}]}], 
  "}"}]], "Output",
 CellChangeTimes->{
  3.58647004787214*^9, {3.586470126735386*^9, 3.586470171879698*^9}, {
   3.58647022578187*^9, 3.586470233559588*^9}}]
}, Open  ]],

Cell["\<\
These two solutions give equivalent recursions:\
\>", "Text",
 CellChangeTimes->{{3.5864711559417458`*^9, 3.586471193611723*^9}}],

Cell[CellGroupData[{

Cell[BoxData[
 RowBox[{
  RowBox[{
   RowBox[{
    RowBox[{"next1", "/.", 
     RowBox[{
      RowBox[{"mH", "[", "p", "]"}], "\[Rule]", "mH"}]}], "/.", 
    RowBox[{
     RowBox[{"mL", "[", "p", "]"}], "\[Rule]", "mL"}]}], "/.", "subY"}], "//",
   "Simplify"}]], "Input",
 CellChangeTimes->{
  3.586469875740301*^9, {3.5864701747490788`*^9, 3.586470175115397*^9}, {
   3.586470274489325*^9, 3.586470309553176*^9}, 3.5864710117893353`*^9}],

Cell[BoxData[
 RowBox[{"{", 
  RowBox[{
   FractionBox[
    RowBox[{
     RowBox[{"p1", " ", "Ya"}], "+", 
     RowBox[{"p2", " ", "Yb"}]}], 
    RowBox[{
     RowBox[{"p1", " ", "Ya"}], "+", 
     RowBox[{"p2", " ", "Yb"}], "+", "Yc", "-", 
     RowBox[{"p2", " ", "Yc"}], "+", "Yd", "-", 
     RowBox[{"p1", " ", "Yd"}]}]], ",", 
   FractionBox[
    RowBox[{
     RowBox[{"p1", " ", "Ya"}], "+", 
     RowBox[{"p2", " ", "Yb"}]}], 
    RowBox[{
     RowBox[{"p1", " ", "Ya"}], "+", 
     RowBox[{"p2", " ", "Yb"}], "+", "Yc", "-", 
     RowBox[{"p2", " ", "Yc"}], "+", "Yd", "-", 
     RowBox[{"p1", " ", "Yd"}]}]]}], "}"}]], "Output",
 CellChangeTimes->{{3.586469870997484*^9, 3.586469876072081*^9}, 
   3.586470176534286*^9, 3.586470237776785*^9, 3.5864702748297033`*^9, 
   3.5864703098782387`*^9, 3.586471012482809*^9}]
}, Open  ]],

Cell[CellGroupData[{

Cell[BoxData[
 RowBox[{
  RowBox[{
   RowBox[{
    RowBox[{"next2", "/.", 
     RowBox[{
      RowBox[{"mH", "[", "p", "]"}], "\[Rule]", "mH"}]}], "/.", 
    RowBox[{
     RowBox[{"mL", "[", "p", "]"}], "\[Rule]", "mL"}]}], "/.", "subY"}], "//",
   "Simplify"}]], "Input",
 CellChangeTimes->{{3.5864701913485928`*^9, 3.586470191434239*^9}, {
   3.586470267327416*^9, 3.586470268405549*^9}, 3.5864703219065247`*^9, 
   3.5864710148205833`*^9}],

Cell[BoxData[
 RowBox[{"{", 
  RowBox[{
   FractionBox[
    RowBox[{
     RowBox[{"p1", " ", "Yc"}], "+", 
     RowBox[{"p2", " ", "Yd"}]}], 
    RowBox[{"Ya", "-", 
     RowBox[{"p2", " ", "Ya"}], "+", "Yb", "-", 
     RowBox[{"p1", " ", "Yb"}], "+", 
     RowBox[{"p1", " ", "Yc"}], "+", 
     RowBox[{"p2", " ", "Yd"}]}]], ",", 
   FractionBox[
    RowBox[{
     RowBox[{"p1", " ", "Yc"}], "+", 
     RowBox[{"p2", " ", "Yd"}]}], 
    RowBox[{"Ya", "-", 
     RowBox[{"p2", " ", "Ya"}], "+", "Yb", "-", 
     RowBox[{"p1", " ", "Yb"}], "+", 
     RowBox[{"p1", " ", "Yc"}], "+", 
     RowBox[{"p2", " ", "Yd"}]}]]}], "}"}]], "Output",
 CellChangeTimes->{
  3.586470191725658*^9, {3.586470263717463*^9, 3.586470269057378*^9}, 
   3.586470322370466*^9, 3.586471015251507*^9}]
}, Open  ]],

Cell[CellGroupData[{

Cell[BoxData[
 RowBox[{
  RowBox[{"Solve", "[", 
   RowBox[{
    RowBox[{"{", 
     RowBox[{
      RowBox[{"p1", "==", 
       FractionBox[
        RowBox[{
         RowBox[{"p1", " ", "Ya"}], "+", 
         RowBox[{"p2", " ", "Yb"}]}], 
        RowBox[{
         RowBox[{"p1", " ", "Ya"}], "+", 
         RowBox[{"p2", " ", "Yb"}], "+", "Yc", "-", 
         RowBox[{"p2", " ", "Yc"}], "+", "Yd", "-", 
         RowBox[{"p1", " ", "Yd"}]}]]}], ",", 
      RowBox[{"p2", "==", 
       FractionBox[
        RowBox[{
         RowBox[{"p1", " ", "Yc"}], "+", 
         RowBox[{"p2", " ", "Yd"}]}], 
        RowBox[{"Ya", "-", 
         RowBox[{"p2", " ", "Ya"}], "+", "Yb", "-", 
         RowBox[{"p1", " ", "Yb"}], "+", 
         RowBox[{"p1", " ", "Yc"}], "+", 
         RowBox[{"p2", " ", "Yd"}]}]]}]}], "}"}], ",", 
    RowBox[{"{", 
     RowBox[{"p1", ",", "p2"}], "}"}]}], "]"}], "//", "Simplify"}]], "Input",
 CellChangeTimes->{{3.586470469868742*^9, 3.586470521037614*^9}, {
  3.5864711803190823`*^9, 3.586471186663151*^9}}],

Cell[BoxData[
 RowBox[{"{", 
  RowBox[{
   RowBox[{"{", 
    RowBox[{
     RowBox[{"p1", "\[Rule]", "0"}], ",", 
     RowBox[{"p2", "\[Rule]", "0"}]}], "}"}], ",", 
   RowBox[{"{", 
    RowBox[{
     RowBox[{"p1", "\[Rule]", "1"}], ",", 
     RowBox[{"p2", "\[Rule]", "1"}]}], "}"}], ",", 
   RowBox[{"{", 
    RowBox[{
     RowBox[{"p1", "\[Rule]", 
      FractionBox[
       RowBox[{"Ya", "-", 
        RowBox[{"2", " ", "Yb"}], "-", "Yd", "+", 
        SqrtBox[
         RowBox[{
          SuperscriptBox["Ya", "2"], "+", 
          RowBox[{"4", " ", "Yb", " ", "Yc"}], "-", 
          RowBox[{"2", " ", "Ya", " ", "Yd"}], "+", 
          SuperscriptBox["Yd", "2"]}]]}], 
       RowBox[{"2", " ", 
        RowBox[{"(", 
         RowBox[{"Ya", "-", "Yb", "+", "Yc", "-", "Yd"}], ")"}]}]]}], ",", 
     RowBox[{"p2", "\[Rule]", 
      FractionBox[
       RowBox[{
        RowBox[{"-", "Ya"}], "-", 
        RowBox[{"2", " ", "Yc"}], "+", "Yd", "+", 
        SqrtBox[
         RowBox[{
          SuperscriptBox["Ya", "2"], "+", 
          RowBox[{"4", " ", "Yb", " ", "Yc"}], "-", 
          RowBox[{"2", " ", "Ya", " ", "Yd"}], "+", 
          SuperscriptBox["Yd", "2"]}]]}], 
       RowBox[{"2", " ", 
        RowBox[{"(", 
         RowBox[{
          RowBox[{"-", "Ya"}], "+", "Yb", "-", "Yc", "+", "Yd"}], 
         ")"}]}]]}]}], "}"}], ",", 
   RowBox[{"{", 
    RowBox[{
     RowBox[{"p1", "\[Rule]", 
      FractionBox[
       RowBox[{
        RowBox[{"-", "Ya"}], "+", 
        RowBox[{"2", " ", "Yb"}], "+", "Yd", "+", 
        SqrtBox[
         RowBox[{
          SuperscriptBox["Ya", "2"], "+", 
          RowBox[{"4", " ", "Yb", " ", "Yc"}], "-", 
          RowBox[{"2", " ", "Ya", " ", "Yd"}], "+", 
          SuperscriptBox["Yd", "2"]}]]}], 
       RowBox[{"2", " ", 
        RowBox[{"(", 
         RowBox[{
          RowBox[{"-", "Ya"}], "+", "Yb", "-", "Yc", "+", "Yd"}], ")"}]}]]}], 
     ",", 
     RowBox[{"p2", "\[Rule]", 
      FractionBox[
       RowBox[{"Ya", "+", 
        RowBox[{"2", " ", "Yc"}], "-", "Yd", "+", 
        SqrtBox[
         RowBox[{
          SuperscriptBox["Ya", "2"], "+", 
          RowBox[{"4", " ", "Yb", " ", "Yc"}], "-", 
          RowBox[{"2", " ", "Ya", " ", "Yd"}], "+", 
          SuperscriptBox["Yd", "2"]}]]}], 
       RowBox[{"2", " ", 
        RowBox[{"(", 
         RowBox[{"Ya", "-", "Yb", "+", "Yc", "-", "Yd"}], ")"}]}]]}]}], 
    "}"}]}], "}"}]], "Output",
 CellChangeTimes->{{3.5864705058324738`*^9, 3.586470522265324*^9}, 
   3.5864711872974987`*^9}]
}, Open  ]],

Cell[TextData[{
 StyleBox["Mathematica",
  FontSlant->"Italic"],
 " isn\[CloseCurlyQuote]t aware of a general solution:"
}], "Text",
 CellChangeTimes->{{3.586471202332407*^9, 3.586471212179695*^9}}],

Cell[CellGroupData[{

Cell[BoxData[
 RowBox[{"solngen", "=", 
  RowBox[{"Flatten", "[", 
   RowBox[{"FullSimplify", "[", 
    RowBox[{
     RowBox[{"RSolve", "[", 
      RowBox[{
       RowBox[{"{", 
        RowBox[{
         RowBox[{
          RowBox[{"p1", "[", 
           RowBox[{"t", "+", "1"}], "]"}], "==", 
          FractionBox[
           RowBox[{
            RowBox[{"Ya", " ", 
             RowBox[{"p1", "[", "t", "]"}]}], "+", 
            RowBox[{"Yb", " ", 
             RowBox[{"p2", "[", "t", "]"}]}]}], 
           RowBox[{"Yc", "+", "Yd", "+", 
            RowBox[{
             RowBox[{"(", 
              RowBox[{"Ya", "-", "Yd"}], ")"}], " ", 
             RowBox[{"p1", "[", "t", "]"}]}], "+", 
            RowBox[{
             RowBox[{"(", 
              RowBox[{"Yb", "-", "Yc"}], ")"}], " ", 
             RowBox[{"p2", "[", "t", "]"}]}]}]]}], ",", 
         RowBox[{
          RowBox[{"p2", "[", 
           RowBox[{"t", "+", "1"}], "]"}], "==", 
          FractionBox[
           RowBox[{
            RowBox[{"Yc", " ", 
             RowBox[{"p1", "[", "t", "]"}]}], "+", 
            RowBox[{"Yd", " ", 
             RowBox[{"p2", "[", "t", "]"}]}]}], 
           RowBox[{"Ya", "+", "Yb", "+", 
            RowBox[{
             RowBox[{"(", 
              RowBox[{
               RowBox[{"-", "Yb"}], "+", "Yc"}], ")"}], " ", 
             RowBox[{"p1", "[", "t", "]"}]}], "+", 
            RowBox[{
             RowBox[{"(", 
              RowBox[{
               RowBox[{"-", "Ya"}], "+", "Yd"}], ")"}], " ", 
             RowBox[{"p2", "[", "t", "]"}]}]}]]}]}], "}"}], ",", 
       RowBox[{"{", 
        RowBox[{
         RowBox[{"p1", "[", "t", "]"}], ",", 
         RowBox[{"p2", "[", "t", "]"}]}], "}"}], ",", "t"}], "]"}], ",", 
     "assume"}], "]"}], "]"}]}]], "Input",
 CellChangeTimes->{
  3.535325532986827*^9, {3.535325581964978*^9, 3.53532559211516*^9}, {
   3.535325957662692*^9, 3.535325958559185*^9}, {3.586469880127116*^9, 
   3.5864699587265253`*^9}, {3.586470316823492*^9, 3.586470341263238*^9}}],

Cell[BoxData[
 RowBox[{"RSolve", "[", 
  RowBox[{
   RowBox[{"{", 
    RowBox[{
     RowBox[{
      RowBox[{"p1", "[", 
       RowBox[{"1", "+", "t"}], "]"}], "\[Equal]", 
      FractionBox[
       RowBox[{
        RowBox[{"Ya", " ", 
         RowBox[{"p1", "[", "t", "]"}]}], "+", 
        RowBox[{"Yb", " ", 
         RowBox[{"p2", "[", "t", "]"}]}]}], 
       RowBox[{"Yc", "+", "Yd", "+", 
        RowBox[{
         RowBox[{"(", 
          RowBox[{"Ya", "-", "Yd"}], ")"}], " ", 
         RowBox[{"p1", "[", "t", "]"}]}], "+", 
        RowBox[{
         RowBox[{"(", 
          RowBox[{"Yb", "-", "Yc"}], ")"}], " ", 
         RowBox[{"p2", "[", "t", "]"}]}]}]]}], ",", 
     RowBox[{
      RowBox[{"p2", "[", 
       RowBox[{"1", "+", "t"}], "]"}], "\[Equal]", 
      FractionBox[
       RowBox[{
        RowBox[{"Yc", " ", 
         RowBox[{"p1", "[", "t", "]"}]}], "+", 
        RowBox[{"Yd", " ", 
         RowBox[{"p2", "[", "t", "]"}]}]}], 
       RowBox[{"Ya", "+", "Yb", "+", 
        RowBox[{
         RowBox[{"(", 
          RowBox[{
           RowBox[{"-", "Yb"}], "+", "Yc"}], ")"}], " ", 
         RowBox[{"p1", "[", "t", "]"}]}], "+", 
        RowBox[{
         RowBox[{"(", 
          RowBox[{
           RowBox[{"-", "Ya"}], "+", "Yd"}], ")"}], " ", 
         RowBox[{"p2", "[", "t", "]"}]}]}]]}]}], "}"}], ",", 
   RowBox[{"{", 
    RowBox[{
     RowBox[{"p1", "[", "t", "]"}], ",", 
     RowBox[{"p2", "[", "t", "]"}]}], "}"}], ",", "t"}], "]"}]], "Output",
 CellChangeTimes->{
  3.535325536392417*^9, 3.5353258507144623`*^9, 3.535325959538006*^9, 
   3.5742722261281157`*^9, {3.586470335150736*^9, 3.5864703418716793`*^9}}]
}, Open  ]],

Cell["\<\
Nor was there an obvious transformation of use:\
\>", "Text",
 CellChangeTimes->{{3.586471220467205*^9, 3.586471230666915*^9}}],

Cell[CellGroupData[{

Cell[BoxData[
 RowBox[{"Solve", "[", 
  RowBox[{
   RowBox[{"{", 
    RowBox[{
     RowBox[{
      RowBox[{"p1", "/", "p2"}], "\[Equal]", "R"}], ",", 
     RowBox[{
      RowBox[{"p1", "+", "p2"}], "\[Equal]", "S"}]}], "}"}], ",", 
   RowBox[{"{", 
    RowBox[{"p1", ",", "p2"}], "}"}]}], "]"}]], "Input",
 CellChangeTimes->{{3.586471331139658*^9, 3.5864713539546213`*^9}}],

Cell[BoxData[
 RowBox[{"{", 
  RowBox[{"{", 
   RowBox[{
    RowBox[{"p1", "\[Rule]", 
     FractionBox[
      RowBox[{"R", " ", "S"}], 
      RowBox[{"1", "+", "R"}]]}], ",", 
    RowBox[{"p2", "\[Rule]", 
     RowBox[{"S", "-", 
      FractionBox[
       RowBox[{"R", " ", "S"}], 
       RowBox[{"1", "+", "R"}]]}]}]}], "}"}], "}"}]], "Output",
 CellChangeTimes->{3.586471354515046*^9}]
}, Open  ]],

Cell[CellGroupData[{

Cell[BoxData[
 RowBox[{
  RowBox[{
   RowBox[{
    RowBox[{
     FractionBox[
      RowBox[{
       RowBox[{"Ya", " ", 
        RowBox[{"p1", "[", "t", "]"}]}], "+", 
       RowBox[{"Yb", " ", 
        RowBox[{"p2", "[", "t", "]"}]}]}], 
      RowBox[{"Yc", "+", "Yd", "+", 
       RowBox[{
        RowBox[{"(", 
         RowBox[{"Ya", "-", "Yd"}], ")"}], " ", 
        RowBox[{"p1", "[", "t", "]"}]}], "+", 
       RowBox[{
        RowBox[{"(", 
         RowBox[{"Yb", "-", "Yc"}], ")"}], " ", 
        RowBox[{"p2", "[", "t", "]"}]}]}]], "/", 
     FractionBox[
      RowBox[{
       RowBox[{"Yc", " ", 
        RowBox[{"p1", "[", "t", "]"}]}], "+", 
       RowBox[{"Yd", " ", 
        RowBox[{"p2", "[", "t", "]"}]}]}], 
      RowBox[{"Ya", "+", "Yb", "+", 
       RowBox[{
        RowBox[{"(", 
         RowBox[{
          RowBox[{"-", "Yb"}], "+", "Yc"}], ")"}], " ", 
        RowBox[{"p1", "[", "t", "]"}]}], "+", 
       RowBox[{
        RowBox[{"(", 
         RowBox[{
          RowBox[{"-", "Ya"}], "+", "Yd"}], ")"}], " ", 
        RowBox[{"p2", "[", "t", "]"}]}]}]]}], "/.", 
    RowBox[{
     RowBox[{"p1", "[", "t", "]"}], "\[Rule]", 
     FractionBox[
      RowBox[{
       RowBox[{"R", "[", "t", "]"}], " ", 
       RowBox[{"S", "[", "t", "]"}]}], 
      RowBox[{"1", "+", 
       RowBox[{"R", "[", "t", "]"}]}]]}]}], "/.", 
   RowBox[{
    RowBox[{"p2", "[", "t", "]"}], "\[Rule]", 
    RowBox[{
     RowBox[{"S", "[", "t", "]"}], "-", 
     FractionBox[
      RowBox[{
       RowBox[{"R", "[", "t", "]"}], " ", 
       RowBox[{"S", "[", "t", "]"}]}], 
      RowBox[{"1", "+", 
       RowBox[{"R", "[", "t", "]"}]}]]}]}]}], "//", "Simplify"}]], "Input",
 CellChangeTimes->{{3.586470379336012*^9, 3.586470380862875*^9}, {
  3.586470434462929*^9, 3.586470443362352*^9}, {3.586471233273046*^9, 
  3.586471244472768*^9}, {3.586471365547057*^9, 3.586471394570643*^9}, {
  3.586471444308529*^9, 3.586471455081801*^9}}],

Cell[BoxData[
 RowBox[{"-", 
  FractionBox[
   RowBox[{
    RowBox[{"(", 
     RowBox[{"Yb", "+", 
      RowBox[{"Ya", " ", 
       RowBox[{"R", "[", "t", "]"}]}]}], ")"}], " ", 
    RowBox[{"(", 
     RowBox[{
      RowBox[{"-", "Ya"}], "-", "Yb", "+", 
      RowBox[{
       RowBox[{"(", 
        RowBox[{"Ya", "-", "Yd"}], ")"}], " ", 
       RowBox[{"S", "[", "t", "]"}]}], "-", 
      RowBox[{
       RowBox[{"R", "[", "t", "]"}], " ", 
       RowBox[{"(", 
        RowBox[{"Ya", "+", "Yb", "+", 
         RowBox[{
          RowBox[{"(", 
           RowBox[{
            RowBox[{"-", "Yb"}], "+", "Yc"}], ")"}], " ", 
          RowBox[{"S", "[", "t", "]"}]}]}], ")"}]}]}], ")"}]}], 
   RowBox[{
    RowBox[{"(", 
     RowBox[{"Yd", "+", 
      RowBox[{"Yc", " ", 
       RowBox[{"R", "[", "t", "]"}]}]}], ")"}], " ", 
    RowBox[{"(", 
     RowBox[{"Yc", "+", "Yd", "+", 
      RowBox[{
       RowBox[{"(", 
        RowBox[{"Yb", "-", "Yc"}], ")"}], " ", 
       RowBox[{"S", "[", "t", "]"}]}], "+", 
      RowBox[{
       RowBox[{"R", "[", "t", "]"}], " ", 
       RowBox[{"(", 
        RowBox[{"Yc", "+", "Yd", "+", 
         RowBox[{
          RowBox[{"(", 
           RowBox[{"Ya", "-", "Yd"}], ")"}], " ", 
          RowBox[{"S", "[", "t", "]"}]}]}], ")"}]}]}], ")"}]}]]}]], "Output",
 CellChangeTimes->{
  3.5864703812749434`*^9, {3.5864704349795227`*^9, 3.5864704438582153`*^9}, 
   3.586471244950817*^9, {3.586471386002544*^9, 3.586471395350521*^9}, 
   3.586471455713871*^9}]
}, Open  ]],

Cell[CellGroupData[{

Cell[BoxData[
 RowBox[{
  RowBox[{
   RowBox[{
    RowBox[{
     FractionBox[
      RowBox[{
       RowBox[{"Ya", " ", 
        RowBox[{"p1", "[", "t", "]"}]}], "+", 
       RowBox[{"Yb", " ", 
        RowBox[{"p2", "[", "t", "]"}]}]}], 
      RowBox[{"Yc", "+", "Yd", "+", 
       RowBox[{
        RowBox[{"(", 
         RowBox[{"Ya", "-", "Yd"}], ")"}], " ", 
        RowBox[{"p1", "[", "t", "]"}]}], "+", 
       RowBox[{
        RowBox[{"(", 
         RowBox[{"Yb", "-", "Yc"}], ")"}], " ", 
        RowBox[{"p2", "[", "t", "]"}]}]}]], "+", 
     FractionBox[
      RowBox[{
       RowBox[{"Yc", " ", 
        RowBox[{"p1", "[", "t", "]"}]}], "+", 
       RowBox[{"Yd", " ", 
        RowBox[{"p2", "[", "t", "]"}]}]}], 
      RowBox[{"Ya", "+", "Yb", "+", 
       RowBox[{
        RowBox[{"(", 
         RowBox[{
          RowBox[{"-", "Yb"}], "+", "Yc"}], ")"}], " ", 
        RowBox[{"p1", "[", "t", "]"}]}], "+", 
       RowBox[{
        RowBox[{"(", 
         RowBox[{
          RowBox[{"-", "Ya"}], "+", "Yd"}], ")"}], " ", 
        RowBox[{"p2", "[", "t", "]"}]}]}]]}], "/.", 
    RowBox[{
     RowBox[{"p1", "[", "t", "]"}], "\[Rule]", 
     FractionBox[
      RowBox[{
       RowBox[{"R", "[", "t", "]"}], " ", 
       RowBox[{"S", "[", "t", "]"}]}], 
      RowBox[{"1", "+", 
       RowBox[{"R", "[", "t", "]"}]}]]}]}], "/.", 
   RowBox[{
    RowBox[{"p2", "[", "t", "]"}], "\[Rule]", 
    RowBox[{
     RowBox[{"S", "[", "t", "]"}], "-", 
     FractionBox[
      RowBox[{
       RowBox[{"R", "[", "t", "]"}], " ", 
       RowBox[{"S", "[", "t", "]"}]}], 
      RowBox[{"1", "+", 
       RowBox[{"R", "[", "t", "]"}]}]]}]}]}], "//", "Factor"}]], "Input",
 CellChangeTimes->{{3.586470379336012*^9, 3.586470380862875*^9}, {
  3.586470434462929*^9, 3.586470443362352*^9}, {3.586471233273046*^9, 
  3.586471244472768*^9}, {3.586471365547057*^9, 3.5864714220548077`*^9}, {
  3.586471457976066*^9, 3.586471472508823*^9}}],

Cell[BoxData[
 RowBox[{
  RowBox[{"(", 
   RowBox[{
    RowBox[{"S", "[", "t", "]"}], " ", 
    RowBox[{"(", 
     RowBox[{
      RowBox[{"Ya", " ", "Yb"}], "+", 
      SuperscriptBox["Yb", "2"], "+", 
      RowBox[{"Yc", " ", "Yd"}], "+", 
      SuperscriptBox["Yd", "2"], "+", 
      RowBox[{
       SuperscriptBox["Ya", "2"], " ", 
       RowBox[{"R", "[", "t", "]"}]}], "+", 
      RowBox[{"2", " ", "Ya", " ", "Yb", " ", 
       RowBox[{"R", "[", "t", "]"}]}], "+", 
      RowBox[{
       SuperscriptBox["Yb", "2"], " ", 
       RowBox[{"R", "[", "t", "]"}]}], "+", 
      RowBox[{
       SuperscriptBox["Yc", "2"], " ", 
       RowBox[{"R", "[", "t", "]"}]}], "+", 
      RowBox[{"2", " ", "Yc", " ", "Yd", " ", 
       RowBox[{"R", "[", "t", "]"}]}], "+", 
      RowBox[{
       SuperscriptBox["Yd", "2"], " ", 
       RowBox[{"R", "[", "t", "]"}]}], "+", 
      RowBox[{
       SuperscriptBox["Ya", "2"], " ", 
       SuperscriptBox[
        RowBox[{"R", "[", "t", "]"}], "2"]}], "+", 
      RowBox[{"Ya", " ", "Yb", " ", 
       SuperscriptBox[
        RowBox[{"R", "[", "t", "]"}], "2"]}], "+", 
      RowBox[{
       SuperscriptBox["Yc", "2"], " ", 
       SuperscriptBox[
        RowBox[{"R", "[", "t", "]"}], "2"]}], "+", 
      RowBox[{"Yc", " ", "Yd", " ", 
       SuperscriptBox[
        RowBox[{"R", "[", "t", "]"}], "2"]}], "-", 
      RowBox[{"Ya", " ", "Yb", " ", 
       RowBox[{"S", "[", "t", "]"}]}], "+", 
      RowBox[{"2", " ", "Yb", " ", "Yd", " ", 
       RowBox[{"S", "[", "t", "]"}]}], "-", 
      RowBox[{"Yc", " ", "Yd", " ", 
       RowBox[{"S", "[", "t", "]"}]}], "-", 
      RowBox[{
       SuperscriptBox["Ya", "2"], " ", 
       RowBox[{"R", "[", "t", "]"}], " ", 
       RowBox[{"S", "[", "t", "]"}]}], "-", 
      RowBox[{
       SuperscriptBox["Yb", "2"], " ", 
       RowBox[{"R", "[", "t", "]"}], " ", 
       RowBox[{"S", "[", "t", "]"}]}], "+", 
      RowBox[{"2", " ", "Yb", " ", "Yc", " ", 
       RowBox[{"R", "[", "t", "]"}], " ", 
       RowBox[{"S", "[", "t", "]"}]}], "-", 
      RowBox[{
       SuperscriptBox["Yc", "2"], " ", 
       RowBox[{"R", "[", "t", "]"}], " ", 
       RowBox[{"S", "[", "t", "]"}]}], "+", 
      RowBox[{"2", " ", "Ya", " ", "Yd", " ", 
       RowBox[{"R", "[", "t", "]"}], " ", 
       RowBox[{"S", "[", "t", "]"}]}], "-", 
      RowBox[{
       SuperscriptBox["Yd", "2"], " ", 
       RowBox[{"R", "[", "t", "]"}], " ", 
       RowBox[{"S", "[", "t", "]"}]}], "-", 
      RowBox[{"Ya", " ", "Yb", " ", 
       SuperscriptBox[
        RowBox[{"R", "[", "t", "]"}], "2"], " ", 
       RowBox[{"S", "[", "t", "]"}]}], "+", 
      RowBox[{"2", " ", "Ya", " ", "Yc", " ", 
       SuperscriptBox[
        RowBox[{"R", "[", "t", "]"}], "2"], " ", 
       RowBox[{"S", "[", "t", "]"}]}], "-", 
      RowBox[{"Yc", " ", "Yd", " ", 
       SuperscriptBox[
        RowBox[{"R", "[", "t", "]"}], "2"], " ", 
       RowBox[{"S", "[", "t", "]"}]}]}], ")"}]}], ")"}], "/", 
  RowBox[{"(", 
   RowBox[{
    RowBox[{"(", 
     RowBox[{"Ya", "+", "Yb", "+", 
      RowBox[{"Ya", " ", 
       RowBox[{"R", "[", "t", "]"}]}], "+", 
      RowBox[{"Yb", " ", 
       RowBox[{"R", "[", "t", "]"}]}], "-", 
      RowBox[{"Ya", " ", 
       RowBox[{"S", "[", "t", "]"}]}], "+", 
      RowBox[{"Yd", " ", 
       RowBox[{"S", "[", "t", "]"}]}], "-", 
      RowBox[{"Yb", " ", 
       RowBox[{"R", "[", "t", "]"}], " ", 
       RowBox[{"S", "[", "t", "]"}]}], "+", 
      RowBox[{"Yc", " ", 
       RowBox[{"R", "[", "t", "]"}], " ", 
       RowBox[{"S", "[", "t", "]"}]}]}], ")"}], " ", 
    RowBox[{"(", 
     RowBox[{"Yc", "+", "Yd", "+", 
      RowBox[{"Yc", " ", 
       RowBox[{"R", "[", "t", "]"}]}], "+", 
      RowBox[{"Yd", " ", 
       RowBox[{"R", "[", "t", "]"}]}], "+", 
      RowBox[{"Yb", " ", 
       RowBox[{"S", "[", "t", "]"}]}], "-", 
      RowBox[{"Yc", " ", 
       RowBox[{"S", "[", "t", "]"}]}], "+", 
      RowBox[{"Ya", " ", 
       RowBox[{"R", "[", "t", "]"}], " ", 
       RowBox[{"S", "[", "t", "]"}]}], "-", 
      RowBox[{"Yd", " ", 
       RowBox[{"R", "[", "t", "]"}], " ", 
       RowBox[{"S", "[", "t", "]"}]}]}], ")"}]}], ")"}]}]], "Output",
 CellChangeTimes->{
  3.5864714226309233`*^9, {3.586471458938087*^9, 3.5864714729666157`*^9}}]
}, Open  ]]
}, Open  ]]
}, Closed]],

Cell[CellGroupData[{

Cell["\<\
Equilibrium in the asymmetric case\
\>", "Subsection",
 CellChangeTimes->{{3.5366645002646008`*^9, 3.53666450657076*^9}, {
   3.539687711963475*^9, 3.539687721543645*^9}, {3.539687941069541*^9, 
   3.539687943612212*^9}, {3.539693212117695*^9, 3.539693230763665*^9}, {
   3.5396942396612997`*^9, 3.5396942407411003`*^9}, 3.576497217768692*^9, {
   3.58581596822861*^9, 3.585815968732603*^9}}],

Cell["\<\
Here we consider the asymmetric case where:\
\>", "Text",
 CellChangeTimes->{{3.5347627316533537`*^9, 3.5347627365962667`*^9}, {
  3.585812903032064*^9, 3.585812907745377*^9}}],

Cell[BoxData[{
 RowBox[{
  RowBox[{"W1A", "=", "1"}], ";"}], "\[IndentingNewLine]", 
 RowBox[{
  RowBox[{"W1a", "=", 
   RowBox[{"1", "-", "s1"}]}], ";"}], "\[IndentingNewLine]", 
 RowBox[{
  RowBox[{"W2A", "=", 
   RowBox[{"1", "-", "s2"}]}], ";"}], "\[IndentingNewLine]", 
 RowBox[{
  RowBox[{"W2a", "=", "1"}], ";"}]}], "Input",
 CellChangeTimes->{{3.5347627410958776`*^9, 3.5347627539640713`*^9}, {
  3.539688059694394*^9, 3.53968806078094*^9}}],

Cell["\<\
Now we don\[CloseCurlyQuote]t assume equal migration functions of A out of \
patch 1 and of a out of patch 2:\
\>", "Text",
 CellChangeTimes->{{3.534762839945912*^9, 3.5347628900406313`*^9}, {
  3.539687947974442*^9, 3.5396879558609047`*^9}}],

Cell[BoxData[{
 RowBox[{
  RowBox[{
   RowBox[{"m1A", "[", "x_", "]"}], "=", "mH1"}], 
  ";"}], "\[IndentingNewLine]", 
 RowBox[{
  RowBox[{
   RowBox[{"m1a", "[", "x_", "]"}], "=", "mL1"}], 
  ";"}], "\[IndentingNewLine]", 
 RowBox[{
  RowBox[{
   RowBox[{"m2A", "[", "x_", "]"}], "=", "mL2"}], 
  ";"}], "\[IndentingNewLine]", 
 RowBox[{
  RowBox[{
   RowBox[{"m2a", "[", "x_", "]"}], "=", "mH2"}], ";"}]}], "Input",
 CellChangeTimes->{{3.534762862780431*^9, 3.534762932802086*^9}, {
  3.5347630400902653`*^9, 3.5347630427212067`*^9}, {3.534763872027617*^9, 
  3.534763893280505*^9}, {3.534767307709903*^9, 3.534767313878488*^9}, {
  3.539687964955083*^9, 3.5396879724143744`*^9}}],

Cell[CellGroupData[{

Cell[BoxData[
 RowBox[{"eqn1", "=", 
  RowBox[{
   RowBox[{
    RowBox[{
     RowBox[{"next1", "-", "p1"}], "/.", 
     RowBox[{"N1", "\[Rule]", "N"}]}], "/.", 
    RowBox[{"N2", "\[Rule]", "N"}]}], "//", "Factor"}]}]], "Input",
 CellChangeTimes->{{3.5396878178301477`*^9, 3.5396878445773277`*^9}, 
   3.539687978111302*^9, {3.576544807293149*^9, 3.576544812891678*^9}}],

Cell[BoxData[
 RowBox[{"-", 
  RowBox[{
   RowBox[{"(", 
    RowBox[{
     RowBox[{
      RowBox[{"-", "mH1"}], " ", "p1"}], "-", 
     RowBox[{"mH2", " ", "p1"}], "+", 
     RowBox[{"c", " ", "mH2", " ", "p1"}], "+", 
     RowBox[{"mL1", " ", "p1"}], "+", 
     RowBox[{"mH1", " ", 
      SuperscriptBox["p1", "2"]}], "-", 
     RowBox[{"mL1", " ", 
      SuperscriptBox["p1", "2"]}], "+", 
     RowBox[{"mL2", " ", "p2"}], "-", 
     RowBox[{"c", " ", "mL2", " ", "p2"}], "+", 
     RowBox[{"mH2", " ", "p1", " ", "p2"}], "-", 
     RowBox[{"c", " ", "mH2", " ", "p1", " ", "p2"}], "-", 
     RowBox[{"mL2", " ", "p1", " ", "p2"}], "+", 
     RowBox[{"c", " ", "mL2", " ", "p1", " ", "p2"}], "+", 
     RowBox[{"p1", " ", "s1"}], "+", 
     RowBox[{"mH2", " ", "p1", " ", "s1"}], "-", 
     RowBox[{"c", " ", "mH2", " ", "p1", " ", "s1"}], "-", 
     RowBox[{"mL1", " ", "p1", " ", "s1"}], "-", 
     RowBox[{
      SuperscriptBox["p1", "2"], " ", "s1"}], "+", 
     RowBox[{"mL1", " ", 
      SuperscriptBox["p1", "2"], " ", "s1"}], "-", 
     RowBox[{"mH2", " ", "p1", " ", "p2", " ", "s1"}], "+", 
     RowBox[{"c", " ", "mH2", " ", "p1", " ", "p2", " ", "s1"}]}], ")"}], "/", 
   RowBox[{"(", 
    RowBox[{
     RowBox[{"-", "1"}], "-", "mH2", "+", 
     RowBox[{"c", " ", "mH2"}], "+", "mL1", "+", 
     RowBox[{"mH1", " ", "p1"}], "-", 
     RowBox[{"mL1", " ", "p1"}], "+", 
     RowBox[{"mH2", " ", "p2"}], "-", 
     RowBox[{"c", " ", "mH2", " ", "p2"}], "-", 
     RowBox[{"mL2", " ", "p2"}], "+", 
     RowBox[{"c", " ", "mL2", " ", "p2"}], "+", "s1", "+", 
     RowBox[{"mH2", " ", "s1"}], "-", 
     RowBox[{"c", " ", "mH2", " ", "s1"}], "-", 
     RowBox[{"mL1", " ", "s1"}], "-", 
     RowBox[{"p1", " ", "s1"}], "+", 
     RowBox[{"mL1", " ", "p1", " ", "s1"}], "-", 
     RowBox[{"mH2", " ", "p2", " ", "s1"}], "+", 
     RowBox[{"c", " ", "mH2", " ", "p2", " ", "s1"}]}], ")"}]}]}]], "Output",
 CellChangeTimes->{
  3.539687734938671*^9, {3.539687819810667*^9, 3.5396878450149107`*^9}, 
   3.5396878752802563`*^9, {3.539687978495846*^9, 3.539687982849943*^9}, 
   3.539688066034124*^9, 3.539689646165835*^9, 3.539693233702054*^9, 
   3.539695162509305*^9, 3.539717943530312*^9, 3.539783929046946*^9, 
   3.539854072151689*^9, 3.5765140045722227`*^9, 3.576542214186658*^9, 
   3.576544813363346*^9, 3.5765464736939898`*^9, 3.577145608669855*^9, 
   3.577145659082698*^9, 3.585473625811288*^9, 3.58581300899617*^9, 
   3.585813049206828*^9}]
}, Open  ]],

Cell[CellGroupData[{

Cell[BoxData[
 RowBox[{"eqn2", "=", 
  RowBox[{
   RowBox[{
    RowBox[{
     RowBox[{"next2", "-", "p2"}], "/.", 
     RowBox[{"N1", "\[Rule]", "N"}]}], "/.", 
    RowBox[{"N2", "\[Rule]", "N"}]}], "//", "Factor"}]}]], "Input",
 CellChangeTimes->{{3.539687837609679*^9, 3.539687848688355*^9}, {
   3.5396879863022833`*^9, 3.539687986451645*^9}, 3.5765448171423893`*^9}],

Cell[BoxData[
 RowBox[{"-", 
  RowBox[{
   RowBox[{"(", 
    RowBox[{
     RowBox[{
      RowBox[{"-", "mH1"}], " ", "p1"}], "+", 
     RowBox[{"c", " ", "mH1", " ", "p1"}], "-", 
     RowBox[{"mH2", " ", "p2"}], "+", 
     RowBox[{"mL1", " ", "p2"}], "-", 
     RowBox[{"c", " ", "mL1", " ", "p2"}], "+", 
     RowBox[{"mL2", " ", "p2"}], "+", 
     RowBox[{"mH1", " ", "p1", " ", "p2"}], "-", 
     RowBox[{"c", " ", "mH1", " ", "p1", " ", "p2"}], "-", 
     RowBox[{"mL1", " ", "p1", " ", "p2"}], "+", 
     RowBox[{"c", " ", "mL1", " ", "p1", " ", "p2"}], "+", 
     RowBox[{"mH2", " ", 
      SuperscriptBox["p2", "2"]}], "-", 
     RowBox[{"mL2", " ", 
      SuperscriptBox["p2", "2"]}], "+", 
     RowBox[{"mH1", " ", "p1", " ", "s2"}], "-", 
     RowBox[{"c", " ", "mH1", " ", "p1", " ", "s2"}], "+", 
     RowBox[{"p2", " ", "s2"}], "-", 
     RowBox[{"mL2", " ", "p2", " ", "s2"}], "-", 
     RowBox[{"mH1", " ", "p1", " ", "p2", " ", "s2"}], "+", 
     RowBox[{"c", " ", "mH1", " ", "p1", " ", "p2", " ", "s2"}], "-", 
     RowBox[{
      SuperscriptBox["p2", "2"], " ", "s2"}], "+", 
     RowBox[{"mL2", " ", 
      SuperscriptBox["p2", "2"], " ", "s2"}]}], ")"}], "/", 
   RowBox[{"(", 
    RowBox[{"1", "-", "mH2", "+", "mL1", "-", 
     RowBox[{"c", " ", "mL1"}], "+", 
     RowBox[{"mH1", " ", "p1"}], "-", 
     RowBox[{"c", " ", "mH1", " ", "p1"}], "-", 
     RowBox[{"mL1", " ", "p1"}], "+", 
     RowBox[{"c", " ", "mL1", " ", "p1"}], "+", 
     RowBox[{"mH2", " ", "p2"}], "-", 
     RowBox[{"mL2", " ", "p2"}], "-", 
     RowBox[{"mH1", " ", "p1", " ", "s2"}], "+", 
     RowBox[{"c", " ", "mH1", " ", "p1", " ", "s2"}], "-", 
     RowBox[{"p2", " ", "s2"}], "+", 
     RowBox[{"mL2", " ", "p2", " ", "s2"}]}], ")"}]}]}]], "Output",
 CellChangeTimes->{{3.539687839121128*^9, 3.539687875346581*^9}, 
   3.5396879868409243`*^9, 3.5396880660838614`*^9, 3.53968964620437*^9, 
   3.53969323375006*^9, 3.539695162551029*^9, 3.539717943583798*^9, 
   3.5397839290738688`*^9, 3.5398540721794558`*^9, 3.576514004595072*^9, 
   3.576542214216371*^9, 3.576544817448474*^9, 3.576546473728052*^9, 
   3.5771456087414703`*^9, 3.577145659181634*^9, 3.585473626053816*^9, 
   3.58581300912146*^9, 3.585813051149004*^9}]
}, Open  ]],

Cell[CellGroupData[{

Cell[BoxData[
 RowBox[{"subp2", "=", 
  RowBox[{
   RowBox[{"Solve", "[", 
    RowBox[{
     RowBox[{"eqn1", "\[Equal]", "0"}], ",", "p2"}], "]"}], "//", 
   "Flatten"}]}]], "Input",
 CellChangeTimes->{{3.539687849755505*^9, 3.539687871853009*^9}, {
  3.5396882454866743`*^9, 3.539688247134635*^9}}],

Cell[BoxData[
 RowBox[{"{", 
  RowBox[{"p2", "\[Rule]", 
   RowBox[{"-", 
    FractionBox[
     RowBox[{"p1", " ", 
      RowBox[{"(", 
       RowBox[{
        RowBox[{"-", "mH1"}], "-", "mH2", "+", 
        RowBox[{"c", " ", "mH2"}], "+", "mL1", "+", 
        RowBox[{"mH1", " ", "p1"}], "-", 
        RowBox[{"mL1", " ", "p1"}], "+", "s1", "+", 
        RowBox[{"mH2", " ", "s1"}], "-", 
        RowBox[{"c", " ", "mH2", " ", "s1"}], "-", 
        RowBox[{"mL1", " ", "s1"}], "-", 
        RowBox[{"p1", " ", "s1"}], "+", 
        RowBox[{"mL1", " ", "p1", " ", "s1"}]}], ")"}]}], 
     RowBox[{
      RowBox[{"(", 
       RowBox[{
        RowBox[{"-", "1"}], "+", "c"}], ")"}], " ", 
      RowBox[{"(", 
       RowBox[{
        RowBox[{"-", "mL2"}], "-", 
        RowBox[{"mH2", " ", "p1"}], "+", 
        RowBox[{"mL2", " ", "p1"}], "+", 
        RowBox[{"mH2", " ", "p1", " ", "s1"}]}], ")"}]}]]}]}], 
  "}"}]], "Output",
 CellChangeTimes->{{3.539687854677631*^9, 3.539687875381653*^9}, 
   3.539687989125688*^9, 3.539688066120406*^9, 3.539688249377654*^9, 
   3.539689646236309*^9, 3.53969323385515*^9, 3.539695162695086*^9, 
   3.539717943797504*^9, 3.539783929157806*^9, 3.539854072455188*^9, 
   3.576514004783606*^9, 3.576542214446747*^9, 3.576544819139537*^9, 
   3.5765464738134747`*^9, 3.577145609207983*^9, 3.577145659288529*^9, 
   3.58547362629655*^9, 3.585813009393669*^9, 3.585813053377644*^9}]
}, Open  ]],

Cell["\<\
The equilibrium satisfies either p1=p2=0, p1=p2=1, or is a solution to a \
rather ugly quadratic in p1:\
\>", "Text",
 CellChangeTimes->{{3.539694182644327*^9, 3.539694194537867*^9}, {
  3.585475625972761*^9, 3.585475648681966*^9}}],

Cell[CellGroupData[{

Cell[BoxData[
 RowBox[{"Factor", "[", 
  RowBox[{"eqn2", "/.", "subp2"}], "]"}]], "Input",
 CellChangeTimes->{{3.539687856474938*^9, 3.539687865742586*^9}, 
   3.539688253454917*^9, 3.5396933403502817`*^9, {3.576545586422124*^9, 
   3.57654560786843*^9}, 3.585473593240291*^9, 3.585475582381703*^9, 
   3.585475640787682*^9}],

Cell[BoxData[
 RowBox[{"-", 
  RowBox[{
   RowBox[{"(", 
    RowBox[{
     RowBox[{"(", 
      RowBox[{
       RowBox[{"-", "1"}], "+", "p1"}], ")"}], " ", "p1", " ", 
     RowBox[{"(", 
      RowBox[{
       RowBox[{"mH1", " ", "mH2", " ", "mL2"}], "-", 
       RowBox[{"c", " ", "mH1", " ", "mH2", " ", "mL2"}], "+", 
       RowBox[{
        SuperscriptBox["mH2", "2"], " ", "mL2"}], "-", 
       RowBox[{"2", " ", "c", " ", 
        SuperscriptBox["mH2", "2"], " ", "mL2"}], "+", 
       RowBox[{
        SuperscriptBox["c", "2"], " ", 
        SuperscriptBox["mH2", "2"], " ", "mL2"}], "-", 
       RowBox[{"mH1", " ", "mL1", " ", "mL2"}], "+", 
       RowBox[{"2", " ", "c", " ", "mH1", " ", "mL1", " ", "mL2"}], "-", 
       RowBox[{
        SuperscriptBox["c", "2"], " ", "mH1", " ", "mL1", " ", "mL2"}], "-", 
       RowBox[{"2", " ", "mH2", " ", "mL1", " ", "mL2"}], "+", 
       RowBox[{"4", " ", "c", " ", "mH2", " ", "mL1", " ", "mL2"}], "-", 
       RowBox[{"3", " ", 
        SuperscriptBox["c", "2"], " ", "mH2", " ", "mL1", " ", "mL2"}], "+", 
       RowBox[{
        SuperscriptBox["c", "3"], " ", "mH2", " ", "mL1", " ", "mL2"}], "+", 
       RowBox[{
        SuperscriptBox["mL1", "2"], " ", "mL2"}], "-", 
       RowBox[{"2", " ", "c", " ", 
        SuperscriptBox["mL1", "2"], " ", "mL2"}], "+", 
       RowBox[{
        SuperscriptBox["c", "2"], " ", 
        SuperscriptBox["mL1", "2"], " ", "mL2"}], "-", 
       RowBox[{"2", " ", "c", " ", "mH1", " ", 
        SuperscriptBox["mL2", "2"]}], "+", 
       RowBox[{"3", " ", 
        SuperscriptBox["c", "2"], " ", "mH1", " ", 
        SuperscriptBox["mL2", "2"]}], "-", 
       RowBox[{
        SuperscriptBox["c", "3"], " ", "mH1", " ", 
        SuperscriptBox["mL2", "2"]}], "-", 
       RowBox[{"mH2", " ", 
        SuperscriptBox["mL2", "2"]}], "+", 
       RowBox[{"2", " ", "c", " ", "mH2", " ", 
        SuperscriptBox["mL2", "2"]}], "-", 
       RowBox[{
        SuperscriptBox["c", "2"], " ", "mH2", " ", 
        SuperscriptBox["mL2", "2"]}], "+", 
       RowBox[{"mL1", " ", 
        SuperscriptBox["mL2", "2"]}], "-", 
       RowBox[{"c", " ", "mL1", " ", 
        SuperscriptBox["mL2", "2"]}], "-", 
       RowBox[{
        SuperscriptBox["mH1", "2"], " ", "mH2", " ", "p1"}], "-", 
       RowBox[{"mH1", " ", 
        SuperscriptBox["mH2", "2"], " ", "p1"}], "+", 
       RowBox[{"c", " ", "mH1", " ", 
        SuperscriptBox["mH2", "2"], " ", "p1"}], "+", 
       RowBox[{"mH1", " ", "mH2", " ", "mL1", " ", "p1"}], "+", 
       RowBox[{"2", " ", "c", " ", "mH1", " ", "mH2", " ", "mL1", " ", "p1"}],
        "-", 
       RowBox[{
        SuperscriptBox["c", "2"], " ", "mH1", " ", "mH2", " ", "mL1", " ", 
        "p1"}], "+", 
       RowBox[{"2", " ", "c", " ", 
        SuperscriptBox["mH2", "2"], " ", "mL1", " ", "p1"}], "-", 
       RowBox[{"3", " ", 
        SuperscriptBox["c", "2"], " ", 
        SuperscriptBox["mH2", "2"], " ", "mL1", " ", "p1"}], "+", 
       RowBox[{
        SuperscriptBox["c", "3"], " ", 
        SuperscriptBox["mH2", "2"], " ", "mL1", " ", "p1"}], "-", 
       RowBox[{"2", " ", "c", " ", "mH2", " ", 
        SuperscriptBox["mL1", "2"], " ", "p1"}], "+", 
       RowBox[{
        SuperscriptBox["c", "2"], " ", "mH2", " ", 
        SuperscriptBox["mL1", "2"], " ", "p1"}], "+", 
       RowBox[{"2", " ", "c", " ", 
        SuperscriptBox["mH1", "2"], " ", "mL2", " ", "p1"}], "-", 
       RowBox[{
        SuperscriptBox["c", "2"], " ", 
        SuperscriptBox["mH1", "2"], " ", "mL2", " ", "p1"}], "+", 
       RowBox[{"mH1", " ", "mH2", " ", "mL2", " ", "p1"}], "-", 
       RowBox[{"3", " ", "c", " ", "mH1", " ", "mH2", " ", "mL2", " ", "p1"}],
        "+", 
       RowBox[{"3", " ", 
        SuperscriptBox["c", "2"], " ", "mH1", " ", "mH2", " ", "mL2", " ", 
        "p1"}], "-", 
       RowBox[{
        SuperscriptBox["c", "3"], " ", "mH1", " ", "mH2", " ", "mL2", " ", 
        "p1"}], "+", 
       RowBox[{"mH1", " ", "mL1", " ", "mL2", " ", "p1"}], "-", 
       RowBox[{"6", " ", "c", " ", "mH1", " ", "mL1", " ", "mL2", " ", "p1"}],
        "+", 
       RowBox[{"3", " ", 
        SuperscriptBox["c", "2"], " ", "mH1", " ", "mL1", " ", "mL2", " ", 
        "p1"}], "+", 
       RowBox[{"mH2", " ", "mL1", " ", "mL2", " ", "p1"}], "-", 
       RowBox[{"3", " ", "c", " ", "mH2", " ", "mL1", " ", "mL2", " ", "p1"}],
        "+", 
       RowBox[{"3", " ", 
        SuperscriptBox["c", "2"], " ", "mH2", " ", "mL1", " ", "mL2", " ", 
        "p1"}], "-", 
       RowBox[{
        SuperscriptBox["c", "3"], " ", "mH2", " ", "mL1", " ", "mL2", " ", 
        "p1"}], "-", 
       RowBox[{
        SuperscriptBox["mL1", "2"], " ", "mL2", " ", "p1"}], "+", 
       RowBox[{"4", " ", "c", " ", 
        SuperscriptBox["mL1", "2"], " ", "mL2", " ", "p1"}], "-", 
       RowBox[{"2", " ", 
        SuperscriptBox["c", "2"], " ", 
        SuperscriptBox["mL1", "2"], " ", "mL2", " ", "p1"}], "+", 
       RowBox[{"2", " ", "c", " ", "mH1", " ", 
        SuperscriptBox["mL2", "2"], " ", "p1"}], "-", 
       RowBox[{"3", " ", 
        SuperscriptBox["c", "2"], " ", "mH1", " ", 
        SuperscriptBox["mL2", "2"], " ", "p1"}], "+", 
       RowBox[{
        SuperscriptBox["c", "3"], " ", "mH1", " ", 
        SuperscriptBox["mL2", "2"], " ", "p1"}], "-", 
       RowBox[{"mL1", " ", 
        SuperscriptBox["mL2", "2"], " ", "p1"}], "+", 
       RowBox[{"c", " ", "mL1", " ", 
        SuperscriptBox["mL2", "2"], " ", "p1"}], "+", 
       RowBox[{"2", " ", "c", " ", 
        SuperscriptBox["mH1", "2"], " ", "mH2", " ", 
        SuperscriptBox["p1", "2"]}], "-", 
       RowBox[{
        SuperscriptBox["c", "2"], " ", 
        SuperscriptBox["mH1", "2"], " ", "mH2", " ", 
        SuperscriptBox["p1", "2"]}], "-", 
       RowBox[{"4", " ", "c", " ", "mH1", " ", "mH2", " ", "mL1", " ", 
        SuperscriptBox["p1", "2"]}], "+", 
       RowBox[{"2", " ", 
        SuperscriptBox["c", "2"], " ", "mH1", " ", "mH2", " ", "mL1", " ", 
        SuperscriptBox["p1", "2"]}], "+", 
       RowBox[{"2", " ", "c", " ", "mH2", " ", 
        SuperscriptBox["mL1", "2"], " ", 
        SuperscriptBox["p1", "2"]}], "-", 
       RowBox[{
        SuperscriptBox["c", "2"], " ", "mH2", " ", 
        SuperscriptBox["mL1", "2"], " ", 
        SuperscriptBox["p1", "2"]}], "-", 
       RowBox[{"2", " ", "c", " ", 
        SuperscriptBox["mH1", "2"], " ", "mL2", " ", 
        SuperscriptBox["p1", "2"]}], "+", 
       RowBox[{
        SuperscriptBox["c", "2"], " ", 
        SuperscriptBox["mH1", "2"], " ", "mL2", " ", 
        SuperscriptBox["p1", "2"]}], "+", 
       RowBox[{"4", " ", "c", " ", "mH1", " ", "mL1", " ", "mL2", " ", 
        SuperscriptBox["p1", "2"]}], "-", 
       RowBox[{"2", " ", 
        SuperscriptBox["c", "2"], " ", "mH1", " ", "mL1", " ", "mL2", " ", 
        SuperscriptBox["p1", "2"]}], "-", 
       RowBox[{"2", " ", "c", " ", 
        SuperscriptBox["mL1", "2"], " ", "mL2", " ", 
        SuperscriptBox["p1", "2"]}], "+", 
       RowBox[{
        SuperscriptBox["c", "2"], " ", 
        SuperscriptBox["mL1", "2"], " ", "mL2", " ", 
        SuperscriptBox["p1", "2"]}], "-", 
       RowBox[{"mH2", " ", "mL2", " ", "s1"}], "+", 
       RowBox[{"c", " ", "mH2", " ", "mL2", " ", "s1"}], "-", 
       RowBox[{
        SuperscriptBox["mH2", "2"], " ", "mL2", " ", "s1"}], "+", 
       RowBox[{"2", " ", "c", " ", 
        SuperscriptBox["mH2", "2"], " ", "mL2", " ", "s1"}], "-", 
       RowBox[{
        SuperscriptBox["c", "2"], " ", 
        SuperscriptBox["mH2", "2"], " ", "mL2", " ", "s1"}], "+", 
       RowBox[{"mL1", " ", "mL2", " ", "s1"}], "-", 
       RowBox[{"2", " ", "c", " ", "mL1", " ", "mL2", " ", "s1"}], "+", 
       RowBox[{
        SuperscriptBox["c", "2"], " ", "mL1", " ", "mL2", " ", "s1"}], "+", 
       RowBox[{"2", " ", "mH2", " ", "mL1", " ", "mL2", " ", "s1"}], "-", 
       RowBox[{"4", " ", "c", " ", "mH2", " ", "mL1", " ", "mL2", " ", "s1"}],
        "+", 
       RowBox[{"3", " ", 
        SuperscriptBox["c", "2"], " ", "mH2", " ", "mL1", " ", "mL2", " ", 
        "s1"}], "-", 
       RowBox[{
        SuperscriptBox["c", "3"], " ", "mH2", " ", "mL1", " ", "mL2", " ", 
        "s1"}], "-", 
       RowBox[{
        SuperscriptBox["mL1", "2"], " ", "mL2", " ", "s1"}], "+", 
       RowBox[{"2", " ", "c", " ", 
        SuperscriptBox["mL1", "2"], " ", "mL2", " ", "s1"}], "-", 
       RowBox[{
        SuperscriptBox["c", "2"], " ", 
        SuperscriptBox["mL1", "2"], " ", "mL2", " ", "s1"}], "+", 
       RowBox[{
        SuperscriptBox["mL2", "2"], " ", "s1"}], "-", 
       RowBox[{"c", " ", 
        SuperscriptBox["mL2", "2"], " ", "s1"}], "+", 
       RowBox[{"mH2", " ", 
        SuperscriptBox["mL2", "2"], " ", "s1"}], "-", 
       RowBox[{"2", " ", "c", " ", "mH2", " ", 
        SuperscriptBox["mL2", "2"], " ", "s1"}], "+", 
       RowBox[{
        SuperscriptBox["c", "2"], " ", "mH2", " ", 
        SuperscriptBox["mL2", "2"], " ", "s1"}], "-", 
       RowBox[{"mL1", " ", 
        SuperscriptBox["mL2", "2"], " ", "s1"}], "+", 
       RowBox[{"c", " ", "mL1", " ", 
        SuperscriptBox["mL2", "2"], " ", "s1"}], "+", 
       RowBox[{"2", " ", "mH1", " ", "mH2", " ", "p1", " ", "s1"}], "+", 
       RowBox[{
        SuperscriptBox["mH2", "2"], " ", "p1", " ", "s1"}], "-", 
       RowBox[{"c", " ", 
        SuperscriptBox["mH2", "2"], " ", "p1", " ", "s1"}], "+", 
       RowBox[{"mH1", " ", 
        SuperscriptBox["mH2", "2"], " ", "p1", " ", "s1"}], "-", 
       RowBox[{"c", " ", "mH1", " ", 
        SuperscriptBox["mH2", "2"], " ", "p1", " ", "s1"}], "-", 
       RowBox[{"mH2", " ", "mL1", " ", "p1", " ", "s1"}], "-", 
       RowBox[{"2", " ", "c", " ", "mH2", " ", "mL1", " ", "p1", " ", "s1"}], 
       "+", 
       RowBox[{
        SuperscriptBox["c", "2"], " ", "mH2", " ", "mL1", " ", "p1", " ", 
        "s1"}], "-", 
       RowBox[{"mH1", " ", "mH2", " ", "mL1", " ", "p1", " ", "s1"}], "-", 
       RowBox[{
       "2", " ", "c", " ", "mH1", " ", "mH2", " ", "mL1", " ", "p1", " ", 
        "s1"}], "+", 
       RowBox[{
        SuperscriptBox["c", "2"], " ", "mH1", " ", "mH2", " ", "mL1", " ", 
        "p1", " ", "s1"}], "-", 
       RowBox[{"4", " ", "c", " ", 
        SuperscriptBox["mH2", "2"], " ", "mL1", " ", "p1", " ", "s1"}], "+", 
       RowBox[{"6", " ", 
        SuperscriptBox["c", "2"], " ", 
        SuperscriptBox["mH2", "2"], " ", "mL1", " ", "p1", " ", "s1"}], "-", 
       RowBox[{"2", " ", 
        SuperscriptBox["c", "3"], " ", 
        SuperscriptBox["mH2", "2"], " ", "mL1", " ", "p1", " ", "s1"}], "+", 
       RowBox[{"4", " ", "c", " ", "mH2", " ", 
        SuperscriptBox["mL1", "2"], " ", "p1", " ", "s1"}], "-", 
       RowBox[{"2", " ", 
        SuperscriptBox["c", "2"], " ", "mH2", " ", 
        SuperscriptBox["mL1", "2"], " ", "p1", " ", "s1"}], "-", 
       RowBox[{"mH1", " ", "mL2", " ", "p1", " ", "s1"}], "-", 
       RowBox[{"2", " ", "c", " ", "mH1", " ", "mL2", " ", "p1", " ", "s1"}], 
       "+", 
       RowBox[{
        SuperscriptBox["c", "2"], " ", "mH1", " ", "mL2", " ", "p1", " ", 
        "s1"}], "-", 
       RowBox[{
       "2", " ", "mH1", " ", "mH2", " ", "mL2", " ", "p1", " ", "s1"}], "+", 
       RowBox[{
       "4", " ", "c", " ", "mH1", " ", "mH2", " ", "mL2", " ", "p1", " ", 
        "s1"}], "-", 
       RowBox[{"3", " ", 
        SuperscriptBox["c", "2"], " ", "mH1", " ", "mH2", " ", "mL2", " ", 
        "p1", " ", "s1"}], "+", 
       RowBox[{
        SuperscriptBox["c", "3"], " ", "mH1", " ", "mH2", " ", "mL2", " ", 
        "p1", " ", "s1"}], "+", 
       RowBox[{"4", " ", "c", " ", "mL1", " ", "mL2", " ", "p1", " ", "s1"}], 
       "-", 
       RowBox[{"2", " ", 
        SuperscriptBox["c", "2"], " ", "mL1", " ", "mL2", " ", "p1", " ", 
        "s1"}], "+", 
       RowBox[{"mH1", " ", "mL1", " ", "mL2", " ", "p1", " ", "s1"}], "+", 
       RowBox[{
       "2", " ", "c", " ", "mH1", " ", "mL1", " ", "mL2", " ", "p1", " ", 
        "s1"}], "-", 
       RowBox[{
        SuperscriptBox["c", "2"], " ", "mH1", " ", "mL1", " ", "mL2", " ", 
        "p1", " ", "s1"}], "+", 
       RowBox[{
       "2", " ", "c", " ", "mH2", " ", "mL1", " ", "mL2", " ", "p1", " ", 
        "s1"}], "-", 
       RowBox[{"3", " ", 
        SuperscriptBox["c", "2"], " ", "mH2", " ", "mL1", " ", "mL2", " ", 
        "p1", " ", "s1"}], "+", 
       RowBox[{
        SuperscriptBox["c", "3"], " ", "mH2", " ", "mL1", " ", "mL2", " ", 
        "p1", " ", "s1"}], "-", 
       RowBox[{"4", " ", "c", " ", 
        SuperscriptBox["mL1", "2"], " ", "mL2", " ", "p1", " ", "s1"}], "+", 
       RowBox[{"2", " ", 
        SuperscriptBox["c", "2"], " ", 
        SuperscriptBox["mL1", "2"], " ", "mL2", " ", "p1", " ", "s1"}], "-", 
       RowBox[{
        SuperscriptBox["mL2", "2"], " ", "p1", " ", "s1"}], "+", 
       RowBox[{"c", " ", 
        SuperscriptBox["mL2", "2"], " ", "p1", " ", "s1"}], "+", 
       RowBox[{"mL1", " ", 
        SuperscriptBox["mL2", "2"], " ", "p1", " ", "s1"}], "-", 
       RowBox[{"c", " ", "mL1", " ", 
        SuperscriptBox["mL2", "2"], " ", "p1", " ", "s1"}], "-", 
       RowBox[{"mH1", " ", "mH2", " ", 
        SuperscriptBox["p1", "2"], " ", "s1"}], "-", 
       RowBox[{"2", " ", "c", " ", "mH1", " ", "mH2", " ", 
        SuperscriptBox["p1", "2"], " ", "s1"}], "+", 
       RowBox[{
        SuperscriptBox["c", "2"], " ", "mH1", " ", "mH2", " ", 
        SuperscriptBox["p1", "2"], " ", "s1"}], "+", 
       RowBox[{
        SuperscriptBox["mH1", "2"], " ", "mH2", " ", 
        SuperscriptBox["p1", "2"], " ", "s1"}], "-", 
       RowBox[{"2", " ", "c", " ", 
        SuperscriptBox["mH1", "2"], " ", "mH2", " ", 
        SuperscriptBox["p1", "2"], " ", "s1"}], "+", 
       RowBox[{
        SuperscriptBox["c", "2"], " ", 
        SuperscriptBox["mH1", "2"], " ", "mH2", " ", 
        SuperscriptBox["p1", "2"], " ", "s1"}], "+", 
       RowBox[{"mH2", " ", "mL1", " ", 
        SuperscriptBox["p1", "2"], " ", "s1"}], "+", 
       RowBox[{"2", " ", "c", " ", "mH2", " ", "mL1", " ", 
        SuperscriptBox["p1", "2"], " ", "s1"}], "-", 
       RowBox[{
        SuperscriptBox["c", "2"], " ", "mH2", " ", "mL1", " ", 
        SuperscriptBox["p1", "2"], " ", "s1"}], "-", 
       RowBox[{"mH1", " ", "mH2", " ", "mL1", " ", 
        SuperscriptBox["p1", "2"], " ", "s1"}], "+", 
       RowBox[{"6", " ", "c", " ", "mH1", " ", "mH2", " ", "mL1", " ", 
        SuperscriptBox["p1", "2"], " ", "s1"}], "-", 
       RowBox[{"3", " ", 
        SuperscriptBox["c", "2"], " ", "mH1", " ", "mH2", " ", "mL1", " ", 
        SuperscriptBox["p1", "2"], " ", "s1"}], "-", 
       RowBox[{"4", " ", "c", " ", "mH2", " ", 
        SuperscriptBox["mL1", "2"], " ", 
        SuperscriptBox["p1", "2"], " ", "s1"}], "+", 
       RowBox[{"2", " ", 
        SuperscriptBox["c", "2"], " ", "mH2", " ", 
        SuperscriptBox["mL1", "2"], " ", 
        SuperscriptBox["p1", "2"], " ", "s1"}], "+", 
       RowBox[{"mH1", " ", "mL2", " ", 
        SuperscriptBox["p1", "2"], " ", "s1"}], "+", 
       RowBox[{"2", " ", "c", " ", "mH1", " ", "mL2", " ", 
        SuperscriptBox["p1", "2"], " ", "s1"}], "-", 
       RowBox[{
        SuperscriptBox["c", "2"], " ", "mH1", " ", "mL2", " ", 
        SuperscriptBox["p1", "2"], " ", "s1"}], "-", 
       RowBox[{"mL1", " ", "mL2", " ", 
        SuperscriptBox["p1", "2"], " ", "s1"}], "-", 
       RowBox[{"2", " ", "c", " ", "mL1", " ", "mL2", " ", 
        SuperscriptBox["p1", "2"], " ", "s1"}], "+", 
       RowBox[{
        SuperscriptBox["c", "2"], " ", "mL1", " ", "mL2", " ", 
        SuperscriptBox["p1", "2"], " ", "s1"}], "-", 
       RowBox[{"mH1", " ", "mL1", " ", "mL2", " ", 
        SuperscriptBox["p1", "2"], " ", "s1"}], "-", 
       RowBox[{"2", " ", "c", " ", "mH1", " ", "mL1", " ", "mL2", " ", 
        SuperscriptBox["p1", "2"], " ", "s1"}], "+", 
       RowBox[{
        SuperscriptBox["c", "2"], " ", "mH1", " ", "mL1", " ", "mL2", " ", 
        SuperscriptBox["p1", "2"], " ", "s1"}], "+", 
       RowBox[{
        SuperscriptBox["mL1", "2"], " ", "mL2", " ", 
        SuperscriptBox["p1", "2"], " ", "s1"}], "+", 
       RowBox[{"2", " ", "c", " ", 
        SuperscriptBox["mL1", "2"], " ", "mL2", " ", 
        SuperscriptBox["p1", "2"], " ", "s1"}], "-", 
       RowBox[{
        SuperscriptBox["c", "2"], " ", 
        SuperscriptBox["mL1", "2"], " ", "mL2", " ", 
        SuperscriptBox["p1", "2"], " ", "s1"}], "-", 
       RowBox[{"mH2", " ", "p1", " ", 
        SuperscriptBox["s1", "2"]}], "-", 
       RowBox[{
        SuperscriptBox["mH2", "2"], " ", "p1", " ", 
        SuperscriptBox["s1", "2"]}], "+", 
       RowBox[{"c", " ", 
        SuperscriptBox["mH2", "2"], " ", "p1", " ", 
        SuperscriptBox["s1", "2"]}], "+", 
       RowBox[{"mH2", " ", "mL1", " ", "p1", " ", 
        SuperscriptBox["s1", "2"]}], "+", 
       RowBox[{"2", " ", "c", " ", "mH2", " ", "mL1", " ", "p1", " ", 
        SuperscriptBox["s1", "2"]}], "-", 
       RowBox[{
        SuperscriptBox["c", "2"], " ", "mH2", " ", "mL1", " ", "p1", " ", 
        SuperscriptBox["s1", "2"]}], "+", 
       RowBox[{"2", " ", "c", " ", 
        SuperscriptBox["mH2", "2"], " ", "mL1", " ", "p1", " ", 
        SuperscriptBox["s1", "2"]}], "-", 
       RowBox[{"3", " ", 
        SuperscriptBox["c", "2"], " ", 
        SuperscriptBox["mH2", "2"], " ", "mL1", " ", "p1", " ", 
        SuperscriptBox["s1", "2"]}], "+", 
       RowBox[{
        SuperscriptBox["c", "3"], " ", 
        SuperscriptBox["mH2", "2"], " ", "mL1", " ", "p1", " ", 
        SuperscriptBox["s1", "2"]}], "-", 
       RowBox[{"2", " ", "c", " ", "mH2", " ", 
        SuperscriptBox["mL1", "2"], " ", "p1", " ", 
        SuperscriptBox["s1", "2"]}], "+", 
       RowBox[{
        SuperscriptBox["c", "2"], " ", "mH2", " ", 
        SuperscriptBox["mL1", "2"], " ", "p1", " ", 
        SuperscriptBox["s1", "2"]}], "+", 
       RowBox[{"mL2", " ", "p1", " ", 
        SuperscriptBox["s1", "2"]}], "+", 
       RowBox[{"mH2", " ", "mL2", " ", "p1", " ", 
        SuperscriptBox["s1", "2"]}], "-", 
       RowBox[{"c", " ", "mH2", " ", "mL2", " ", "p1", " ", 
        SuperscriptBox["s1", "2"]}], "-", 
       RowBox[{"2", " ", "mL1", " ", "mL2", " ", "p1", " ", 
        SuperscriptBox["s1", "2"]}], "-", 
       RowBox[{"mH2", " ", "mL1", " ", "mL2", " ", "p1", " ", 
        SuperscriptBox["s1", "2"]}], "+", 
       RowBox[{"c", " ", "mH2", " ", "mL1", " ", "mL2", " ", "p1", " ", 
        SuperscriptBox["s1", "2"]}], "+", 
       RowBox[{
        SuperscriptBox["mL1", "2"], " ", "mL2", " ", "p1", " ", 
        SuperscriptBox["s1", "2"]}], "+", 
       RowBox[{"mH2", " ", 
        SuperscriptBox["p1", "2"], " ", 
        SuperscriptBox["s1", "2"]}], "-", 
       RowBox[{"mH1", " ", "mH2", " ", 
        SuperscriptBox["p1", "2"], " ", 
        SuperscriptBox["s1", "2"]}], "+", 
       RowBox[{"2", " ", "c", " ", "mH1", " ", "mH2", " ", 
        SuperscriptBox["p1", "2"], " ", 
        SuperscriptBox["s1", "2"]}], "-", 
       RowBox[{
        SuperscriptBox["c", "2"], " ", "mH1", " ", "mH2", " ", 
        SuperscriptBox["p1", "2"], " ", 
        SuperscriptBox["s1", "2"]}], "-", 
       RowBox[{"mH2", " ", "mL1", " ", 
        SuperscriptBox["p1", "2"], " ", 
        SuperscriptBox["s1", "2"]}], "-", 
       RowBox[{"2", " ", "c", " ", "mH2", " ", "mL1", " ", 
        SuperscriptBox["p1", "2"], " ", 
        SuperscriptBox["s1", "2"]}], "+", 
       RowBox[{
        SuperscriptBox["c", "2"], " ", "mH2", " ", "mL1", " ", 
        SuperscriptBox["p1", "2"], " ", 
        SuperscriptBox["s1", "2"]}], "+", 
       RowBox[{"mH1", " ", "mH2", " ", "mL1", " ", 
        SuperscriptBox["p1", "2"], " ", 
        SuperscriptBox["s1", "2"]}], "-", 
       RowBox[{"2", " ", "c", " ", "mH1", " ", "mH2", " ", "mL1", " ", 
        SuperscriptBox["p1", "2"], " ", 
        SuperscriptBox["s1", "2"]}], "+", 
       RowBox[{
        SuperscriptBox["c", "2"], " ", "mH1", " ", "mH2", " ", "mL1", " ", 
        SuperscriptBox["p1", "2"], " ", 
        SuperscriptBox["s1", "2"]}], "+", 
       RowBox[{"2", " ", "c", " ", "mH2", " ", 
        SuperscriptBox["mL1", "2"], " ", 
        SuperscriptBox["p1", "2"], " ", 
        SuperscriptBox["s1", "2"]}], "-", 
       RowBox[{
        SuperscriptBox["c", "2"], " ", "mH2", " ", 
        SuperscriptBox["mL1", "2"], " ", 
        SuperscriptBox["p1", "2"], " ", 
        SuperscriptBox["s1", "2"]}], "-", 
       RowBox[{"mL2", " ", 
        SuperscriptBox["p1", "2"], " ", 
        SuperscriptBox["s1", "2"]}], "+", 
       RowBox[{"2", " ", "mL1", " ", "mL2", " ", 
        SuperscriptBox["p1", "2"], " ", 
        SuperscriptBox["s1", "2"]}], "-", 
       RowBox[{
        SuperscriptBox["mL1", "2"], " ", "mL2", " ", 
        SuperscriptBox["p1", "2"], " ", 
        SuperscriptBox["s1", "2"]}], "-", 
       RowBox[{"mH1", " ", "mL2", " ", "s2"}], "+", 
       RowBox[{"c", " ", "mH1", " ", "mL2", " ", "s2"}], "-", 
       RowBox[{"mH2", " ", "mL2", " ", "s2"}], "+", 
       RowBox[{"2", " ", "c", " ", "mH2", " ", "mL2", " ", "s2"}], "-", 
       RowBox[{
        SuperscriptBox["c", "2"], " ", "mH2", " ", "mL2", " ", "s2"}], "+", 
       RowBox[{"mL1", " ", "mL2", " ", "s2"}], "-", 
       RowBox[{"c", " ", "mL1", " ", "mL2", " ", "s2"}], "+", 
       RowBox[{"2", " ", "c", " ", "mH1", " ", 
        SuperscriptBox["mL2", "2"], " ", "s2"}], "-", 
       RowBox[{"3", " ", 
        SuperscriptBox["c", "2"], " ", "mH1", " ", 
        SuperscriptBox["mL2", "2"], " ", "s2"}], "+", 
       RowBox[{
        SuperscriptBox["c", "3"], " ", "mH1", " ", 
        SuperscriptBox["mL2", "2"], " ", "s2"}], "+", 
       RowBox[{"mH2", " ", 
        SuperscriptBox["mL2", "2"], " ", "s2"}], "-", 
       RowBox[{"2", " ", "c", " ", "mH2", " ", 
        SuperscriptBox["mL2", "2"], " ", "s2"}], "+", 
       RowBox[{
        SuperscriptBox["c", "2"], " ", "mH2", " ", 
        SuperscriptBox["mL2", "2"], " ", "s2"}], "-", 
       RowBox[{"mL1", " ", 
        SuperscriptBox["mL2", "2"], " ", "s2"}], "+", 
       RowBox[{"c", " ", "mL1", " ", 
        SuperscriptBox["mL2", "2"], " ", "s2"}], "+", 
       RowBox[{
        SuperscriptBox["mH1", "2"], " ", "p1", " ", "s2"}], "+", 
       RowBox[{"mH1", " ", "mH2", " ", "p1", " ", "s2"}], "-", 
       RowBox[{"c", " ", "mH1", " ", "mH2", " ", "p1", " ", "s2"}], "-", 
       RowBox[{"2", " ", "mH1", " ", "mL1", " ", "p1", " ", "s2"}], "-", 
       RowBox[{"mH2", " ", "mL1", " ", "p1", " ", "s2"}], "+", 
       RowBox[{"c", " ", "mH2", " ", "mL1", " ", "p1", " ", "s2"}], "+", 
       RowBox[{
        SuperscriptBox["mL1", "2"], " ", "p1", " ", "s2"}], "+", 
       RowBox[{"mH1", " ", "mL2", " ", "p1", " ", "s2"}], "-", 
       RowBox[{"c", " ", "mH1", " ", "mL2", " ", "p1", " ", "s2"}], "-", 
       RowBox[{"2", " ", "c", " ", 
        SuperscriptBox["mH1", "2"], " ", "mL2", " ", "p1", " ", "s2"}], "+", 
       RowBox[{
        SuperscriptBox["c", "2"], " ", 
        SuperscriptBox["mH1", "2"], " ", "mL2", " ", "p1", " ", "s2"}], "-", 
       RowBox[{
       "2", " ", "mH1", " ", "mH2", " ", "mL2", " ", "p1", " ", "s2"}], "+", 
       RowBox[{
       "4", " ", "c", " ", "mH1", " ", "mH2", " ", "mL2", " ", "p1", " ", 
        "s2"}], "-", 
       RowBox[{"3", " ", 
        SuperscriptBox["c", "2"], " ", "mH1", " ", "mH2", " ", "mL2", " ", 
        "p1", " ", "s2"}], "+", 
       RowBox[{
        SuperscriptBox["c", "3"], " ", "mH1", " ", "mH2", " ", "mL2", " ", 
        "p1", " ", "s2"}], "-", 
       RowBox[{"mL1", " ", "mL2", " ", "p1", " ", "s2"}], "+", 
       RowBox[{"c", " ", "mL1", " ", "mL2", " ", "p1", " ", "s2"}], "+", 
       RowBox[{"mH1", " ", "mL1", " ", "mL2", " ", "p1", " ", "s2"}], "+", 
       RowBox[{
       "2", " ", "c", " ", "mH1", " ", "mL1", " ", "mL2", " ", "p1", " ", 
        "s2"}], "-", 
       RowBox[{
        SuperscriptBox["c", "2"], " ", "mH1", " ", "mL1", " ", "mL2", " ", 
        "p1", " ", "s2"}], "+", 
       RowBox[{"mH2", " ", "mL1", " ", "mL2", " ", "p1", " ", "s2"}], "-", 
       RowBox[{
       "c", " ", "mH2", " ", "mL1", " ", "mL2", " ", "p1", " ", "s2"}], "-", 
       RowBox[{
        SuperscriptBox["mL1", "2"], " ", "mL2", " ", "p1", " ", "s2"}], "-", 
       RowBox[{"2", " ", "c", " ", "mH1", " ", 
        SuperscriptBox["mL2", "2"], " ", "p1", " ", "s2"}], "+", 
       RowBox[{"3", " ", 
        SuperscriptBox["c", "2"], " ", "mH1", " ", 
        SuperscriptBox["mL2", "2"], " ", "p1", " ", "s2"}], "-", 
       RowBox[{
        SuperscriptBox["c", "3"], " ", "mH1", " ", 
        SuperscriptBox["mL2", "2"], " ", "p1", " ", "s2"}], "+", 
       RowBox[{"mL1", " ", 
        SuperscriptBox["mL2", "2"], " ", "p1", " ", "s2"}], "-", 
       RowBox[{"c", " ", "mL1", " ", 
        SuperscriptBox["mL2", "2"], " ", "p1", " ", "s2"}], "-", 
       RowBox[{
        SuperscriptBox["mH1", "2"], " ", 
        SuperscriptBox["p1", "2"], " ", "s2"}], "+", 
       RowBox[{
        SuperscriptBox["mH1", "2"], " ", "mH2", " ", 
        SuperscriptBox["p1", "2"], " ", "s2"}], "-", 
       RowBox[{"2", " ", "c", " ", 
        SuperscriptBox["mH1", "2"], " ", "mH2", " ", 
        SuperscriptBox["p1", "2"], " ", "s2"}], "+", 
       RowBox[{
        SuperscriptBox["c", "2"], " ", 
        SuperscriptBox["mH1", "2"], " ", "mH2", " ", 
        SuperscriptBox["p1", "2"], " ", "s2"}], "+", 
       RowBox[{"2", " ", "mH1", " ", "mL1", " ", 
        SuperscriptBox["p1", "2"], " ", "s2"}], "-", 
       RowBox[{"mH1", " ", "mH2", " ", "mL1", " ", 
        SuperscriptBox["p1", "2"], " ", "s2"}], "+", 
       RowBox[{"2", " ", "c", " ", "mH1", " ", "mH2", " ", "mL1", " ", 
        SuperscriptBox["p1", "2"], " ", "s2"}], "-", 
       RowBox[{
        SuperscriptBox["c", "2"], " ", "mH1", " ", "mH2", " ", "mL1", " ", 
        SuperscriptBox["p1", "2"], " ", "s2"}], "-", 
       RowBox[{
        SuperscriptBox["mL1", "2"], " ", 
        SuperscriptBox["p1", "2"], " ", "s2"}], "+", 
       RowBox[{"2", " ", "c", " ", 
        SuperscriptBox["mH1", "2"], " ", "mL2", " ", 
        SuperscriptBox["p1", "2"], " ", "s2"}], "-", 
       RowBox[{
        SuperscriptBox["c", "2"], " ", 
        SuperscriptBox["mH1", "2"], " ", "mL2", " ", 
        SuperscriptBox["p1", "2"], " ", "s2"}], "-", 
       RowBox[{"mH1", " ", "mL1", " ", "mL2", " ", 
        SuperscriptBox["p1", "2"], " ", "s2"}], "-", 
       RowBox[{"2", " ", "c", " ", "mH1", " ", "mL1", " ", "mL2", " ", 
        SuperscriptBox["p1", "2"], " ", "s2"}], "+", 
       RowBox[{
        SuperscriptBox["c", "2"], " ", "mH1", " ", "mL1", " ", "mL2", " ", 
        SuperscriptBox["p1", "2"], " ", "s2"}], "+", 
       RowBox[{
        SuperscriptBox["mL1", "2"], " ", "mL2", " ", 
        SuperscriptBox["p1", "2"], " ", "s2"}], "+", 
       RowBox[{"mL2", " ", "s1", " ", "s2"}], "-", 
       RowBox[{"c", " ", "mL2", " ", "s1", " ", "s2"}], "+", 
       RowBox[{"mH2", " ", "mL2", " ", "s1", " ", "s2"}], "-", 
       RowBox[{"2", " ", "c", " ", "mH2", " ", "mL2", " ", "s1", " ", "s2"}], 
       "+", 
       RowBox[{
        SuperscriptBox["c", "2"], " ", "mH2", " ", "mL2", " ", "s1", " ", 
        "s2"}], "-", 
       RowBox[{"mL1", " ", "mL2", " ", "s1", " ", "s2"}], "+", 
       RowBox[{"c", " ", "mL1", " ", "mL2", " ", "s1", " ", "s2"}], "-", 
       RowBox[{
        SuperscriptBox["mL2", "2"], " ", "s1", " ", "s2"}], "+", 
       RowBox[{"c", " ", 
        SuperscriptBox["mL2", "2"], " ", "s1", " ", "s2"}], "-", 
       RowBox[{"mH2", " ", 
        SuperscriptBox["mL2", "2"], " ", "s1", " ", "s2"}], "+", 
       RowBox[{"2", " ", "c", " ", "mH2", " ", 
        SuperscriptBox["mL2", "2"], " ", "s1", " ", "s2"}], "-", 
       RowBox[{
        SuperscriptBox["c", "2"], " ", "mH2", " ", 
        SuperscriptBox["mL2", "2"], " ", "s1", " ", "s2"}], "+", 
       RowBox[{"mL1", " ", 
        SuperscriptBox["mL2", "2"], " ", "s1", " ", "s2"}], "-", 
       RowBox[{"c", " ", "mL1", " ", 
        SuperscriptBox["mL2", "2"], " ", "s1", " ", "s2"}], "-", 
       RowBox[{"2", " ", "mH1", " ", "p1", " ", "s1", " ", "s2"}], "-", 
       RowBox[{"mH2", " ", "p1", " ", "s1", " ", "s2"}], "+", 
       RowBox[{"c", " ", "mH2", " ", "p1", " ", "s1", " ", "s2"}], "-", 
       RowBox[{"mH1", " ", "mH2", " ", "p1", " ", "s1", " ", "s2"}], "+", 
       RowBox[{"c", " ", "mH1", " ", "mH2", " ", "p1", " ", "s1", " ", "s2"}],
        "+", 
       RowBox[{"2", " ", "mL1", " ", "p1", " ", "s1", " ", "s2"}], "+", 
       RowBox[{"2", " ", "mH1", " ", "mL1", " ", "p1", " ", "s1", " ", "s2"}],
        "+", 
       RowBox[{"2", " ", "mH2", " ", "mL1", " ", "p1", " ", "s1", " ", "s2"}],
        "-", 
       RowBox[{
       "2", " ", "c", " ", "mH2", " ", "mL1", " ", "p1", " ", "s1", " ", 
        "s2"}], "-", 
       RowBox[{"2", " ", 
        SuperscriptBox["mL1", "2"], " ", "p1", " ", "s1", " ", "s2"}], "-", 
       RowBox[{"mL2", " ", "p1", " ", "s1", " ", "s2"}], "+", 
       RowBox[{"c", " ", "mL2", " ", "p1", " ", "s1", " ", "s2"}], "+", 
       RowBox[{"mH1", " ", "mL2", " ", "p1", " ", "s1", " ", "s2"}], "+", 
       RowBox[{
       "2", " ", "c", " ", "mH1", " ", "mL2", " ", "p1", " ", "s1", " ", 
        "s2"}], "-", 
       RowBox[{
        SuperscriptBox["c", "2"], " ", "mH1", " ", "mL2", " ", "p1", " ", 
        "s1", " ", "s2"}], "+", 
       RowBox[{"mH2", " ", "mL2", " ", "p1", " ", "s1", " ", "s2"}], "-", 
       RowBox[{"c", " ", "mH2", " ", "mL2", " ", "p1", " ", "s1", " ", "s2"}],
        "+", 
       RowBox[{
       "2", " ", "mH1", " ", "mH2", " ", "mL2", " ", "p1", " ", "s1", " ", 
        "s2"}], "-", 
       RowBox[{
       "4", " ", "c", " ", "mH1", " ", "mH2", " ", "mL2", " ", "p1", " ", 
        "s1", " ", "s2"}], "+", 
       RowBox[{"3", " ", 
        SuperscriptBox["c", "2"], " ", "mH1", " ", "mH2", " ", "mL2", " ", 
        "p1", " ", "s1", " ", "s2"}], "-", 
       RowBox[{
        SuperscriptBox["c", "3"], " ", "mH1", " ", "mH2", " ", "mL2", " ", 
        "p1", " ", "s1", " ", "s2"}], "-", 
       RowBox[{"mL1", " ", "mL2", " ", "p1", " ", "s1", " ", "s2"}], "-", 
       RowBox[{"c", " ", "mL1", " ", "mL2", " ", "p1", " ", "s1", " ", "s2"}],
        "-", 
       RowBox[{
       "mH1", " ", "mL1", " ", "mL2", " ", "p1", " ", "s1", " ", "s2"}], "-", 
       
       RowBox[{
       "2", " ", "c", " ", "mH1", " ", "mL1", " ", "mL2", " ", "p1", " ", 
        "s1", " ", "s2"}], "+", 
       RowBox[{
        SuperscriptBox["c", "2"], " ", "mH1", " ", "mL1", " ", "mL2", " ", 
        "p1", " ", "s1", " ", "s2"}], "-", 
       RowBox[{
       "2", " ", "mH2", " ", "mL1", " ", "mL2", " ", "p1", " ", "s1", " ", 
        "s2"}], "+", 
       RowBox[{
       "2", " ", "c", " ", "mH2", " ", "mL1", " ", "mL2", " ", "p1", " ", 
        "s1", " ", "s2"}], "+", 
       RowBox[{"2", " ", 
        SuperscriptBox["mL1", "2"], " ", "mL2", " ", "p1", " ", "s1", " ", 
        "s2"}], "+", 
       RowBox[{
        SuperscriptBox["mL2", "2"], " ", "p1", " ", "s1", " ", "s2"}], "-", 
       RowBox[{"c", " ", 
        SuperscriptBox["mL2", "2"], " ", "p1", " ", "s1", " ", "s2"}], "-", 
       RowBox[{"mL1", " ", 
        SuperscriptBox["mL2", "2"], " ", "p1", " ", "s1", " ", "s2"}], "+", 
       RowBox[{"c", " ", "mL1", " ", 
        SuperscriptBox["mL2", "2"], " ", "p1", " ", "s1", " ", "s2"}], "+", 
       RowBox[{"2", " ", "mH1", " ", 
        SuperscriptBox["p1", "2"], " ", "s1", " ", "s2"}], "-", 
       RowBox[{"mH1", " ", "mH2", " ", 
        SuperscriptBox["p1", "2"], " ", "s1", " ", "s2"}], "+", 
       RowBox[{"2", " ", "c", " ", "mH1", " ", "mH2", " ", 
        SuperscriptBox["p1", "2"], " ", "s1", " ", "s2"}], "-", 
       RowBox[{
        SuperscriptBox["c", "2"], " ", "mH1", " ", "mH2", " ", 
        SuperscriptBox["p1", "2"], " ", "s1", " ", "s2"}], "-", 
       RowBox[{
        SuperscriptBox["mH1", "2"], " ", "mH2", " ", 
        SuperscriptBox["p1", "2"], " ", "s1", " ", "s2"}], "+", 
       RowBox[{"2", " ", "c", " ", 
        SuperscriptBox["mH1", "2"], " ", "mH2", " ", 
        SuperscriptBox["p1", "2"], " ", "s1", " ", "s2"}], "-", 
       RowBox[{
        SuperscriptBox["c", "2"], " ", 
        SuperscriptBox["mH1", "2"], " ", "mH2", " ", 
        SuperscriptBox["p1", "2"], " ", "s1", " ", "s2"}], "-", 
       RowBox[{"2", " ", "mL1", " ", 
        SuperscriptBox["p1", "2"], " ", "s1", " ", "s2"}], "-", 
       RowBox[{"2", " ", "mH1", " ", "mL1", " ", 
        SuperscriptBox["p1", "2"], " ", "s1", " ", "s2"}], "+", 
       RowBox[{"2", " ", "mH1", " ", "mH2", " ", "mL1", " ", 
        SuperscriptBox["p1", "2"], " ", "s1", " ", "s2"}], "-", 
       RowBox[{"4", " ", "c", " ", "mH1", " ", "mH2", " ", "mL1", " ", 
        SuperscriptBox["p1", "2"], " ", "s1", " ", "s2"}], "+", 
       RowBox[{"2", " ", 
        SuperscriptBox["c", "2"], " ", "mH1", " ", "mH2", " ", "mL1", " ", 
        SuperscriptBox["p1", "2"], " ", "s1", " ", "s2"}], "+", 
       RowBox[{"2", " ", 
        SuperscriptBox["mL1", "2"], " ", 
        SuperscriptBox["p1", "2"], " ", "s1", " ", "s2"}], "-", 
       RowBox[{"mH1", " ", "mL2", " ", 
        SuperscriptBox["p1", "2"], " ", "s1", " ", "s2"}], "-", 
       RowBox[{"2", " ", "c", " ", "mH1", " ", "mL2", " ", 
        SuperscriptBox["p1", "2"], " ", "s1", " ", "s2"}], "+", 
       RowBox[{
        SuperscriptBox["c", "2"], " ", "mH1", " ", "mL2", " ", 
        SuperscriptBox["p1", "2"], " ", "s1", " ", "s2"}], "+", 
       RowBox[{"2", " ", "mL1", " ", "mL2", " ", 
        SuperscriptBox["p1", "2"], " ", "s1", " ", "s2"}], "+", 
       RowBox[{"mH1", " ", "mL1", " ", "mL2", " ", 
        SuperscriptBox["p1", "2"], " ", "s1", " ", "s2"}], "+", 
       RowBox[{"2", " ", "c", " ", "mH1", " ", "mL1", " ", "mL2", " ", 
        SuperscriptBox["p1", "2"], " ", "s1", " ", "s2"}], "-", 
       RowBox[{
        SuperscriptBox["c", "2"], " ", "mH1", " ", "mL1", " ", "mL2", " ", 
        SuperscriptBox["p1", "2"], " ", "s1", " ", "s2"}], "-", 
       RowBox[{"2", " ", 
        SuperscriptBox["mL1", "2"], " ", "mL2", " ", 
        SuperscriptBox["p1", "2"], " ", "s1", " ", "s2"}], "+", 
       RowBox[{"p1", " ", 
        SuperscriptBox["s1", "2"], " ", "s2"}], "+", 
       RowBox[{"mH2", " ", "p1", " ", 
        SuperscriptBox["s1", "2"], " ", "s2"}], "-", 
       RowBox[{"c", " ", "mH2", " ", "p1", " ", 
        SuperscriptBox["s1", "2"], " ", "s2"}], "-", 
       RowBox[{"2", " ", "mL1", " ", "p1", " ", 
        SuperscriptBox["s1", "2"], " ", "s2"}], "-", 
       RowBox[{"mH2", " ", "mL1", " ", "p1", " ", 
        SuperscriptBox["s1", "2"], " ", "s2"}], "+", 
       RowBox[{"c", " ", "mH2", " ", "mL1", " ", "p1", " ", 
        SuperscriptBox["s1", "2"], " ", "s2"}], "+", 
       RowBox[{
        SuperscriptBox["mL1", "2"], " ", "p1", " ", 
        SuperscriptBox["s1", "2"], " ", "s2"}], "-", 
       RowBox[{"mL2", " ", "p1", " ", 
        SuperscriptBox["s1", "2"], " ", "s2"}], "-", 
       RowBox[{"mH2", " ", "mL2", " ", "p1", " ", 
        SuperscriptBox["s1", "2"], " ", "s2"}], "+", 
       RowBox[{"c", " ", "mH2", " ", "mL2", " ", "p1", " ", 
        SuperscriptBox["s1", "2"], " ", "s2"}], "+", 
       RowBox[{"2", " ", "mL1", " ", "mL2", " ", "p1", " ", 
        SuperscriptBox["s1", "2"], " ", "s2"}], "+", 
       RowBox[{"mH2", " ", "mL1", " ", "mL2", " ", "p1", " ", 
        SuperscriptBox["s1", "2"], " ", "s2"}], "-", 
       RowBox[{"c", " ", "mH2", " ", "mL1", " ", "mL2", " ", "p1", " ", 
        SuperscriptBox["s1", "2"], " ", "s2"}], "-", 
       RowBox[{
        SuperscriptBox["mL1", "2"], " ", "mL2", " ", "p1", " ", 
        SuperscriptBox["s1", "2"], " ", "s2"}], "-", 
       RowBox[{
        SuperscriptBox["p1", "2"], " ", 
        SuperscriptBox["s1", "2"], " ", "s2"}], "+", 
       RowBox[{"mH1", " ", "mH2", " ", 
        SuperscriptBox["p1", "2"], " ", 
        SuperscriptBox["s1", "2"], " ", "s2"}], "-", 
       RowBox[{"2", " ", "c", " ", "mH1", " ", "mH2", " ", 
        SuperscriptBox["p1", "2"], " ", 
        SuperscriptBox["s1", "2"], " ", "s2"}], "+", 
       RowBox[{
        SuperscriptBox["c", "2"], " ", "mH1", " ", "mH2", " ", 
        SuperscriptBox["p1", "2"], " ", 
        SuperscriptBox["s1", "2"], " ", "s2"}], "+", 
       RowBox[{"2", " ", "mL1", " ", 
        SuperscriptBox["p1", "2"], " ", 
        SuperscriptBox["s1", "2"], " ", "s2"}], "-", 
       RowBox[{"mH1", " ", "mH2", " ", "mL1", " ", 
        SuperscriptBox["p1", "2"], " ", 
        SuperscriptBox["s1", "2"], " ", "s2"}], "+", 
       RowBox[{"2", " ", "c", " ", "mH1", " ", "mH2", " ", "mL1", " ", 
        SuperscriptBox["p1", "2"], " ", 
        SuperscriptBox["s1", "2"], " ", "s2"}], "-", 
       RowBox[{
        SuperscriptBox["c", "2"], " ", "mH1", " ", "mH2", " ", "mL1", " ", 
        SuperscriptBox["p1", "2"], " ", 
        SuperscriptBox["s1", "2"], " ", "s2"}], "-", 
       RowBox[{
        SuperscriptBox["mL1", "2"], " ", 
        SuperscriptBox["p1", "2"], " ", 
        SuperscriptBox["s1", "2"], " ", "s2"}], "+", 
       RowBox[{"mL2", " ", 
        SuperscriptBox["p1", "2"], " ", 
        SuperscriptBox["s1", "2"], " ", "s2"}], "-", 
       RowBox[{"2", " ", "mL1", " ", "mL2", " ", 
        SuperscriptBox["p1", "2"], " ", 
        SuperscriptBox["s1", "2"], " ", "s2"}], "+", 
       RowBox[{
        SuperscriptBox["mL1", "2"], " ", "mL2", " ", 
        SuperscriptBox["p1", "2"], " ", 
        SuperscriptBox["s1", "2"], " ", "s2"}]}], ")"}]}], ")"}], "/", 
   RowBox[{"(", 
    RowBox[{
     RowBox[{"(", 
      RowBox[{
       RowBox[{"-", "1"}], "+", "c"}], ")"}], " ", 
     RowBox[{"(", 
      RowBox[{
       RowBox[{"-", "mL2"}], "-", 
       RowBox[{"mH2", " ", "p1"}], "+", 
       RowBox[{"mL2", " ", "p1"}], "+", 
       RowBox[{"mH2", " ", "p1", " ", "s1"}]}], ")"}], " ", 
     RowBox[{"(", 
      RowBox[{"mL2", "-", 
       RowBox[{"c", " ", "mL2"}], "-", 
       RowBox[{"mH2", " ", "mL2"}], "+", 
       RowBox[{"c", " ", "mH2", " ", "mL2"}], "+", 
       RowBox[{"mL1", " ", "mL2"}], "-", 
       RowBox[{"2", " ", "c", " ", "mL1", " ", "mL2"}], "+", 
       RowBox[{
        SuperscriptBox["c", "2"], " ", "mL1", " ", "mL2"}], "+", 
       RowBox[{"mH2", " ", "p1"}], "-", 
       RowBox[{"c", " ", "mH2", " ", "p1"}], "+", 
       RowBox[{"mH1", " ", "mH2", " ", "p1"}], "-", 
       RowBox[{"2", " ", "c", " ", "mH2", " ", "mL1", " ", "p1"}], "+", 
       RowBox[{
        SuperscriptBox["c", "2"], " ", "mH2", " ", "mL1", " ", "p1"}], "-", 
       RowBox[{"mL2", " ", "p1"}], "+", 
       RowBox[{"c", " ", "mL2", " ", "p1"}], "-", 
       RowBox[{"2", " ", "c", " ", "mH1", " ", "mL2", " ", "p1"}], "+", 
       RowBox[{
        SuperscriptBox["c", "2"], " ", "mH1", " ", "mL2", " ", "p1"}], "-", 
       RowBox[{"mL1", " ", "mL2", " ", "p1"}], "+", 
       RowBox[{"4", " ", "c", " ", "mL1", " ", "mL2", " ", "p1"}], "-", 
       RowBox[{"2", " ", 
        SuperscriptBox["c", "2"], " ", "mL1", " ", "mL2", " ", "p1"}], "-", 
       RowBox[{"2", " ", "c", " ", "mH1", " ", "mH2", " ", 
        SuperscriptBox["p1", "2"]}], "+", 
       RowBox[{
        SuperscriptBox["c", "2"], " ", "mH1", " ", "mH2", " ", 
        SuperscriptBox["p1", "2"]}], "+", 
       RowBox[{"2", " ", "c", " ", "mH2", " ", "mL1", " ", 
        SuperscriptBox["p1", "2"]}], "-", 
       RowBox[{
        SuperscriptBox["c", "2"], " ", "mH2", " ", "mL1", " ", 
        SuperscriptBox["p1", "2"]}], "+", 
       RowBox[{"2", " ", "c", " ", "mH1", " ", "mL2", " ", 
        SuperscriptBox["p1", "2"]}], "-", 
       RowBox[{
        SuperscriptBox["c", "2"], " ", "mH1", " ", "mL2", " ", 
        SuperscriptBox["p1", "2"]}], "-", 
       RowBox[{"2", " ", "c", " ", "mL1", " ", "mL2", " ", 
        SuperscriptBox["p1", "2"]}], "+", 
       RowBox[{
        SuperscriptBox["c", "2"], " ", "mL1", " ", "mL2", " ", 
        SuperscriptBox["p1", "2"]}], "-", 
       RowBox[{"2", " ", "mH2", " ", "p1", " ", "s1"}], "+", 
       RowBox[{"c", " ", "mH2", " ", "p1", " ", "s1"}], "+", 
       RowBox[{"2", " ", "c", " ", "mH2", " ", "mL1", " ", "p1", " ", "s1"}], 
       "-", 
       RowBox[{
        SuperscriptBox["c", "2"], " ", "mH2", " ", "mL1", " ", "p1", " ", 
        "s1"}], "+", 
       RowBox[{"mL2", " ", "p1", " ", "s1"}], "+", 
       RowBox[{"mH2", " ", "mL2", " ", "p1", " ", "s1"}], "-", 
       RowBox[{"c", " ", "mH2", " ", "mL2", " ", "p1", " ", "s1"}], "-", 
       RowBox[{"mL1", " ", "mL2", " ", "p1", " ", "s1"}], "+", 
       RowBox[{"mH2", " ", 
        SuperscriptBox["p1", "2"], " ", "s1"}], "-", 
       RowBox[{"mH1", " ", "mH2", " ", 
        SuperscriptBox["p1", "2"], " ", "s1"}], "+", 
       RowBox[{"2", " ", "c", " ", "mH1", " ", "mH2", " ", 
        SuperscriptBox["p1", "2"], " ", "s1"}], "-", 
       RowBox[{
        SuperscriptBox["c", "2"], " ", "mH1", " ", "mH2", " ", 
        SuperscriptBox["p1", "2"], " ", "s1"}], "-", 
       RowBox[{"2", " ", "c", " ", "mH2", " ", "mL1", " ", 
        SuperscriptBox["p1", "2"], " ", "s1"}], "+", 
       RowBox[{
        SuperscriptBox["c", "2"], " ", "mH2", " ", "mL1", " ", 
        SuperscriptBox["p1", "2"], " ", "s1"}], "-", 
       RowBox[{"mL2", " ", 
        SuperscriptBox["p1", "2"], " ", "s1"}], "+", 
       RowBox[{"mL1", " ", "mL2", " ", 
        SuperscriptBox["p1", "2"], " ", "s1"}], "-", 
       RowBox[{"mH1", " ", "p1", " ", "s2"}], "-", 
       RowBox[{"mH2", " ", "p1", " ", "s2"}], "+", 
       RowBox[{"c", " ", "mH2", " ", "p1", " ", "s2"}], "+", 
       RowBox[{"mL1", " ", "p1", " ", "s2"}], "+", 
       RowBox[{"2", " ", "c", " ", "mH1", " ", "mL2", " ", "p1", " ", "s2"}], 
       "-", 
       RowBox[{
        SuperscriptBox["c", "2"], " ", "mH1", " ", "mL2", " ", "p1", " ", 
        "s2"}], "+", 
       RowBox[{"mH2", " ", "mL2", " ", "p1", " ", "s2"}], "-", 
       RowBox[{"c", " ", "mH2", " ", "mL2", " ", "p1", " ", "s2"}], "-", 
       RowBox[{"mL1", " ", "mL2", " ", "p1", " ", "s2"}], "+", 
       RowBox[{"mH1", " ", 
        SuperscriptBox["p1", "2"], " ", "s2"}], "-", 
       RowBox[{"mH1", " ", "mH2", " ", 
        SuperscriptBox["p1", "2"], " ", "s2"}], "+", 
       RowBox[{"2", " ", "c", " ", "mH1", " ", "mH2", " ", 
        SuperscriptBox["p1", "2"], " ", "s2"}], "-", 
       RowBox[{
        SuperscriptBox["c", "2"], " ", "mH1", " ", "mH2", " ", 
        SuperscriptBox["p1", "2"], " ", "s2"}], "-", 
       RowBox[{"mL1", " ", 
        SuperscriptBox["p1", "2"], " ", "s2"}], "-", 
       RowBox[{"2", " ", "c", " ", "mH1", " ", "mL2", " ", 
        SuperscriptBox["p1", "2"], " ", "s2"}], "+", 
       RowBox[{
        SuperscriptBox["c", "2"], " ", "mH1", " ", "mL2", " ", 
        SuperscriptBox["p1", "2"], " ", "s2"}], "+", 
       RowBox[{"mL1", " ", "mL2", " ", 
        SuperscriptBox["p1", "2"], " ", "s2"}], "+", 
       RowBox[{"p1", " ", "s1", " ", "s2"}], "+", 
       RowBox[{"mH2", " ", "p1", " ", "s1", " ", "s2"}], "-", 
       RowBox[{"c", " ", "mH2", " ", "p1", " ", "s1", " ", "s2"}], "-", 
       RowBox[{"mL1", " ", "p1", " ", "s1", " ", "s2"}], "-", 
       RowBox[{"mL2", " ", "p1", " ", "s1", " ", "s2"}], "-", 
       RowBox[{"mH2", " ", "mL2", " ", "p1", " ", "s1", " ", "s2"}], "+", 
       RowBox[{"c", " ", "mH2", " ", "mL2", " ", "p1", " ", "s1", " ", "s2"}],
        "+", 
       RowBox[{"mL1", " ", "mL2", " ", "p1", " ", "s1", " ", "s2"}], "-", 
       RowBox[{
        SuperscriptBox["p1", "2"], " ", "s1", " ", "s2"}], "+", 
       RowBox[{"mH1", " ", "mH2", " ", 
        SuperscriptBox["p1", "2"], " ", "s1", " ", "s2"}], "-", 
       RowBox[{"2", " ", "c", " ", "mH1", " ", "mH2", " ", 
        SuperscriptBox["p1", "2"], " ", "s1", " ", "s2"}], "+", 
       RowBox[{
        SuperscriptBox["c", "2"], " ", "mH1", " ", "mH2", " ", 
        SuperscriptBox["p1", "2"], " ", "s1", " ", "s2"}], "+", 
       RowBox[{"mL1", " ", 
        SuperscriptBox["p1", "2"], " ", "s1", " ", "s2"}], "+", 
       RowBox[{"mL2", " ", 
        SuperscriptBox["p1", "2"], " ", "s1", " ", "s2"}], "-", 
       RowBox[{"mL1", " ", "mL2", " ", 
        SuperscriptBox["p1", "2"], " ", "s1", " ", "s2"}]}], ")"}]}], 
    ")"}]}]}]], "Output",
 CellChangeTimes->{3.585813009954739*^9, 3.585813059142639*^9}]
}, Closed]],

Cell[CellGroupData[{

Cell[BoxData[
 RowBox[{"Collect", "[", 
  RowBox[{
   RowBox[{"Factor", "[", 
    RowBox[{
     RowBox[{"Numerator", "[", "%", "]"}], "/", 
     RowBox[{"(", 
      RowBox[{"p1", 
       RowBox[{"(", 
        RowBox[{"1", "-", "p1"}], ")"}]}], ")"}]}], "]"}], ",", "p1", ",", 
   "Factor"}], "]"}]], "Input",
 CellChangeTimes->{{3.585475318439136*^9, 3.58547533352108*^9}, {
  3.585475538971675*^9, 3.585475579862443*^9}}],

Cell[BoxData[
 RowBox[{
  RowBox[{
   RowBox[{"-", 
    SuperscriptBox["p1", "2"]}], " ", 
   RowBox[{"(", 
    RowBox[{"mH1", "-", "mL1", "-", "s1", "+", 
     RowBox[{"mL1", " ", "s1"}]}], ")"}], " ", 
   RowBox[{"(", 
    RowBox[{
     RowBox[{
      RowBox[{"-", "2"}], " ", "c", " ", "mH1", " ", "mH2"}], "+", 
     RowBox[{
      SuperscriptBox["c", "2"], " ", "mH1", " ", "mH2"}], "+", 
     RowBox[{"2", " ", "c", " ", "mH2", " ", "mL1"}], "-", 
     RowBox[{
      SuperscriptBox["c", "2"], " ", "mH2", " ", "mL1"}], "+", 
     RowBox[{"2", " ", "c", " ", "mH1", " ", "mL2"}], "-", 
     RowBox[{
      SuperscriptBox["c", "2"], " ", "mH1", " ", "mL2"}], "-", 
     RowBox[{"2", " ", "c", " ", "mL1", " ", "mL2"}], "+", 
     RowBox[{
      SuperscriptBox["c", "2"], " ", "mL1", " ", "mL2"}], "+", 
     RowBox[{"mH2", " ", "s1"}], "-", 
     RowBox[{"mH1", " ", "mH2", " ", "s1"}], "+", 
     RowBox[{"2", " ", "c", " ", "mH1", " ", "mH2", " ", "s1"}], "-", 
     RowBox[{
      SuperscriptBox["c", "2"], " ", "mH1", " ", "mH2", " ", "s1"}], "-", 
     RowBox[{"2", " ", "c", " ", "mH2", " ", "mL1", " ", "s1"}], "+", 
     RowBox[{
      SuperscriptBox["c", "2"], " ", "mH2", " ", "mL1", " ", "s1"}], "-", 
     RowBox[{"mL2", " ", "s1"}], "+", 
     RowBox[{"mL1", " ", "mL2", " ", "s1"}], "+", 
     RowBox[{"mH1", " ", "s2"}], "-", 
     RowBox[{"mH1", " ", "mH2", " ", "s2"}], "+", 
     RowBox[{"2", " ", "c", " ", "mH1", " ", "mH2", " ", "s2"}], "-", 
     RowBox[{
      SuperscriptBox["c", "2"], " ", "mH1", " ", "mH2", " ", "s2"}], "-", 
     RowBox[{"mL1", " ", "s2"}], "-", 
     RowBox[{"2", " ", "c", " ", "mH1", " ", "mL2", " ", "s2"}], "+", 
     RowBox[{
      SuperscriptBox["c", "2"], " ", "mH1", " ", "mL2", " ", "s2"}], "+", 
     RowBox[{"mL1", " ", "mL2", " ", "s2"}], "-", 
     RowBox[{"s1", " ", "s2"}], "+", 
     RowBox[{"mH1", " ", "mH2", " ", "s1", " ", "s2"}], "-", 
     RowBox[{"2", " ", "c", " ", "mH1", " ", "mH2", " ", "s1", " ", "s2"}], 
     "+", 
     RowBox[{
      SuperscriptBox["c", "2"], " ", "mH1", " ", "mH2", " ", "s1", " ", 
      "s2"}], "+", 
     RowBox[{"mL1", " ", "s1", " ", "s2"}], "+", 
     RowBox[{"mL2", " ", "s1", " ", "s2"}], "-", 
     RowBox[{"mL1", " ", "mL2", " ", "s1", " ", "s2"}]}], ")"}]}], "-", 
  RowBox[{
   RowBox[{"(", 
    RowBox[{
     RowBox[{"-", "1"}], "+", "c"}], ")"}], " ", "mL2", " ", 
   RowBox[{"(", 
    RowBox[{
     RowBox[{"mH1", " ", "mH2"}], "+", 
     SuperscriptBox["mH2", "2"], "-", 
     RowBox[{"c", " ", 
      SuperscriptBox["mH2", "2"]}], "-", 
     RowBox[{"mH1", " ", "mL1"}], "+", 
     RowBox[{"c", " ", "mH1", " ", "mL1"}], "-", 
     RowBox[{"2", " ", "mH2", " ", "mL1"}], "+", 
     RowBox[{"2", " ", "c", " ", "mH2", " ", "mL1"}], "-", 
     RowBox[{
      SuperscriptBox["c", "2"], " ", "mH2", " ", "mL1"}], "+", 
     SuperscriptBox["mL1", "2"], "-", 
     RowBox[{"c", " ", 
      SuperscriptBox["mL1", "2"]}], "-", 
     RowBox[{"2", " ", "c", " ", "mH1", " ", "mL2"}], "+", 
     RowBox[{
      SuperscriptBox["c", "2"], " ", "mH1", " ", "mL2"}], "-", 
     RowBox[{"mH2", " ", "mL2"}], "+", 
     RowBox[{"c", " ", "mH2", " ", "mL2"}], "+", 
     RowBox[{"mL1", " ", "mL2"}], "-", 
     RowBox[{"mH2", " ", "s1"}], "-", 
     RowBox[{
      SuperscriptBox["mH2", "2"], " ", "s1"}], "+", 
     RowBox[{"c", " ", 
      SuperscriptBox["mH2", "2"], " ", "s1"}], "+", 
     RowBox[{"mL1", " ", "s1"}], "-", 
     RowBox[{"c", " ", "mL1", " ", "s1"}], "+", 
     RowBox[{"2", " ", "mH2", " ", "mL1", " ", "s1"}], "-", 
     RowBox[{"2", " ", "c", " ", "mH2", " ", "mL1", " ", "s1"}], "+", 
     RowBox[{
      SuperscriptBox["c", "2"], " ", "mH2", " ", "mL1", " ", "s1"}], "-", 
     RowBox[{
      SuperscriptBox["mL1", "2"], " ", "s1"}], "+", 
     RowBox[{"c", " ", 
      SuperscriptBox["mL1", "2"], " ", "s1"}], "+", 
     RowBox[{"mL2", " ", "s1"}], "+", 
     RowBox[{"mH2", " ", "mL2", " ", "s1"}], "-", 
     RowBox[{"c", " ", "mH2", " ", "mL2", " ", "s1"}], "-", 
     RowBox[{"mL1", " ", "mL2", " ", "s1"}], "-", 
     RowBox[{"mH1", " ", "s2"}], "-", 
     RowBox[{"mH2", " ", "s2"}], "+", 
     RowBox[{"c", " ", "mH2", " ", "s2"}], "+", 
     RowBox[{"mL1", " ", "s2"}], "+", 
     RowBox[{"2", " ", "c", " ", "mH1", " ", "mL2", " ", "s2"}], "-", 
     RowBox[{
      SuperscriptBox["c", "2"], " ", "mH1", " ", "mL2", " ", "s2"}], "+", 
     RowBox[{"mH2", " ", "mL2", " ", "s2"}], "-", 
     RowBox[{"c", " ", "mH2", " ", "mL2", " ", "s2"}], "-", 
     RowBox[{"mL1", " ", "mL2", " ", "s2"}], "+", 
     RowBox[{"s1", " ", "s2"}], "+", 
     RowBox[{"mH2", " ", "s1", " ", "s2"}], "-", 
     RowBox[{"c", " ", "mH2", " ", "s1", " ", "s2"}], "-", 
     RowBox[{"mL1", " ", "s1", " ", "s2"}], "-", 
     RowBox[{"mL2", " ", "s1", " ", "s2"}], "-", 
     RowBox[{"mH2", " ", "mL2", " ", "s1", " ", "s2"}], "+", 
     RowBox[{"c", " ", "mH2", " ", "mL2", " ", "s1", " ", "s2"}], "+", 
     RowBox[{"mL1", " ", "mL2", " ", "s1", " ", "s2"}]}], ")"}]}], "+", 
  RowBox[{"p1", " ", 
   RowBox[{"(", 
    RowBox[{
     RowBox[{
      RowBox[{"-", 
       SuperscriptBox["mH1", "2"]}], " ", "mH2"}], "-", 
     RowBox[{"mH1", " ", 
      SuperscriptBox["mH2", "2"]}], "+", 
     RowBox[{"c", " ", "mH1", " ", 
      SuperscriptBox["mH2", "2"]}], "+", 
     RowBox[{"mH1", " ", "mH2", " ", "mL1"}], "+", 
     RowBox[{"2", " ", "c", " ", "mH1", " ", "mH2", " ", "mL1"}], "-", 
     RowBox[{
      SuperscriptBox["c", "2"], " ", "mH1", " ", "mH2", " ", "mL1"}], "+", 
     RowBox[{"2", " ", "c", " ", 
      SuperscriptBox["mH2", "2"], " ", "mL1"}], "-", 
     RowBox[{"3", " ", 
      SuperscriptBox["c", "2"], " ", 
      SuperscriptBox["mH2", "2"], " ", "mL1"}], "+", 
     RowBox[{
      SuperscriptBox["c", "3"], " ", 
      SuperscriptBox["mH2", "2"], " ", "mL1"}], "-", 
     RowBox[{"2", " ", "c", " ", "mH2", " ", 
      SuperscriptBox["mL1", "2"]}], "+", 
     RowBox[{
      SuperscriptBox["c", "2"], " ", "mH2", " ", 
      SuperscriptBox["mL1", "2"]}], "+", 
     RowBox[{"2", " ", "c", " ", 
      SuperscriptBox["mH1", "2"], " ", "mL2"}], "-", 
     RowBox[{
      SuperscriptBox["c", "2"], " ", 
      SuperscriptBox["mH1", "2"], " ", "mL2"}], "+", 
     RowBox[{"mH1", " ", "mH2", " ", "mL2"}], "-", 
     RowBox[{"3", " ", "c", " ", "mH1", " ", "mH2", " ", "mL2"}], "+", 
     RowBox[{"3", " ", 
      SuperscriptBox["c", "2"], " ", "mH1", " ", "mH2", " ", "mL2"}], "-", 
     RowBox[{
      SuperscriptBox["c", "3"], " ", "mH1", " ", "mH2", " ", "mL2"}], "+", 
     RowBox[{"mH1", " ", "mL1", " ", "mL2"}], "-", 
     RowBox[{"6", " ", "c", " ", "mH1", " ", "mL1", " ", "mL2"}], "+", 
     RowBox[{"3", " ", 
      SuperscriptBox["c", "2"], " ", "mH1", " ", "mL1", " ", "mL2"}], "+", 
     RowBox[{"mH2", " ", "mL1", " ", "mL2"}], "-", 
     RowBox[{"3", " ", "c", " ", "mH2", " ", "mL1", " ", "mL2"}], "+", 
     RowBox[{"3", " ", 
      SuperscriptBox["c", "2"], " ", "mH2", " ", "mL1", " ", "mL2"}], "-", 
     RowBox[{
      SuperscriptBox["c", "3"], " ", "mH2", " ", "mL1", " ", "mL2"}], "-", 
     RowBox[{
      SuperscriptBox["mL1", "2"], " ", "mL2"}], "+", 
     RowBox[{"4", " ", "c", " ", 
      SuperscriptBox["mL1", "2"], " ", "mL2"}], "-", 
     RowBox[{"2", " ", 
      SuperscriptBox["c", "2"], " ", 
      SuperscriptBox["mL1", "2"], " ", "mL2"}], "+", 
     RowBox[{"2", " ", "c", " ", "mH1", " ", 
      SuperscriptBox["mL2", "2"]}], "-", 
     RowBox[{"3", " ", 
      SuperscriptBox["c", "2"], " ", "mH1", " ", 
      SuperscriptBox["mL2", "2"]}], "+", 
     RowBox[{
      SuperscriptBox["c", "3"], " ", "mH1", " ", 
      SuperscriptBox["mL2", "2"]}], "-", 
     RowBox[{"mL1", " ", 
      SuperscriptBox["mL2", "2"]}], "+", 
     RowBox[{"c", " ", "mL1", " ", 
      SuperscriptBox["mL2", "2"]}], "+", 
     RowBox[{"2", " ", "mH1", " ", "mH2", " ", "s1"}], "+", 
     RowBox[{
      SuperscriptBox["mH2", "2"], " ", "s1"}], "-", 
     RowBox[{"c", " ", 
      SuperscriptBox["mH2", "2"], " ", "s1"}], "+", 
     RowBox[{"mH1", " ", 
      SuperscriptBox["mH2", "2"], " ", "s1"}], "-", 
     RowBox[{"c", " ", "mH1", " ", 
      SuperscriptBox["mH2", "2"], " ", "s1"}], "-", 
     RowBox[{"mH2", " ", "mL1", " ", "s1"}], "-", 
     RowBox[{"2", " ", "c", " ", "mH2", " ", "mL1", " ", "s1"}], "+", 
     RowBox[{
      SuperscriptBox["c", "2"], " ", "mH2", " ", "mL1", " ", "s1"}], "-", 
     RowBox[{"mH1", " ", "mH2", " ", "mL1", " ", "s1"}], "-", 
     RowBox[{"2", " ", "c", " ", "mH1", " ", "mH2", " ", "mL1", " ", "s1"}], 
     "+", 
     RowBox[{
      SuperscriptBox["c", "2"], " ", "mH1", " ", "mH2", " ", "mL1", " ", 
      "s1"}], "-", 
     RowBox[{"4", " ", "c", " ", 
      SuperscriptBox["mH2", "2"], " ", "mL1", " ", "s1"}], "+", 
     RowBox[{"6", " ", 
      SuperscriptBox["c", "2"], " ", 
      SuperscriptBox["mH2", "2"], " ", "mL1", " ", "s1"}], "-", 
     RowBox[{"2", " ", 
      SuperscriptBox["c", "3"], " ", 
      SuperscriptBox["mH2", "2"], " ", "mL1", " ", "s1"}], "+", 
     RowBox[{"4", " ", "c", " ", "mH2", " ", 
      SuperscriptBox["mL1", "2"], " ", "s1"}], "-", 
     RowBox[{"2", " ", 
      SuperscriptBox["c", "2"], " ", "mH2", " ", 
      SuperscriptBox["mL1", "2"], " ", "s1"}], "-", 
     RowBox[{"mH1", " ", "mL2", " ", "s1"}], "-", 
     RowBox[{"2", " ", "c", " ", "mH1", " ", "mL2", " ", "s1"}], "+", 
     RowBox[{
      SuperscriptBox["c", "2"], " ", "mH1", " ", "mL2", " ", "s1"}], "-", 
     RowBox[{"2", " ", "mH1", " ", "mH2", " ", "mL2", " ", "s1"}], "+", 
     RowBox[{"4", " ", "c", " ", "mH1", " ", "mH2", " ", "mL2", " ", "s1"}], 
     "-", 
     RowBox[{"3", " ", 
      SuperscriptBox["c", "2"], " ", "mH1", " ", "mH2", " ", "mL2", " ", 
      "s1"}], "+", 
     RowBox[{
      SuperscriptBox["c", "3"], " ", "mH1", " ", "mH2", " ", "mL2", " ", 
      "s1"}], "+", 
     RowBox[{"4", " ", "c", " ", "mL1", " ", "mL2", " ", "s1"}], "-", 
     RowBox[{"2", " ", 
      SuperscriptBox["c", "2"], " ", "mL1", " ", "mL2", " ", "s1"}], "+", 
     RowBox[{"mH1", " ", "mL1", " ", "mL2", " ", "s1"}], "+", 
     RowBox[{"2", " ", "c", " ", "mH1", " ", "mL1", " ", "mL2", " ", "s1"}], 
     "-", 
     RowBox[{
      SuperscriptBox["c", "2"], " ", "mH1", " ", "mL1", " ", "mL2", " ", 
      "s1"}], "+", 
     RowBox[{"2", " ", "c", " ", "mH2", " ", "mL1", " ", "mL2", " ", "s1"}], 
     "-", 
     RowBox[{"3", " ", 
      SuperscriptBox["c", "2"], " ", "mH2", " ", "mL1", " ", "mL2", " ", 
      "s1"}], "+", 
     RowBox[{
      SuperscriptBox["c", "3"], " ", "mH2", " ", "mL1", " ", "mL2", " ", 
      "s1"}], "-", 
     RowBox[{"4", " ", "c", " ", 
      SuperscriptBox["mL1", "2"], " ", "mL2", " ", "s1"}], "+", 
     RowBox[{"2", " ", 
      SuperscriptBox["c", "2"], " ", 
      SuperscriptBox["mL1", "2"], " ", "mL2", " ", "s1"}], "-", 
     RowBox[{
      SuperscriptBox["mL2", "2"], " ", "s1"}], "+", 
     RowBox[{"c", " ", 
      SuperscriptBox["mL2", "2"], " ", "s1"}], "+", 
     RowBox[{"mL1", " ", 
      SuperscriptBox["mL2", "2"], " ", "s1"}], "-", 
     RowBox[{"c", " ", "mL1", " ", 
      SuperscriptBox["mL2", "2"], " ", "s1"}], "-", 
     RowBox[{"mH2", " ", 
      SuperscriptBox["s1", "2"]}], "-", 
     RowBox[{
      SuperscriptBox["mH2", "2"], " ", 
      SuperscriptBox["s1", "2"]}], "+", 
     RowBox[{"c", " ", 
      SuperscriptBox["mH2", "2"], " ", 
      SuperscriptBox["s1", "2"]}], "+", 
     RowBox[{"mH2", " ", "mL1", " ", 
      SuperscriptBox["s1", "2"]}], "+", 
     RowBox[{"2", " ", "c", " ", "mH2", " ", "mL1", " ", 
      SuperscriptBox["s1", "2"]}], "-", 
     RowBox[{
      SuperscriptBox["c", "2"], " ", "mH2", " ", "mL1", " ", 
      SuperscriptBox["s1", "2"]}], "+", 
     RowBox[{"2", " ", "c", " ", 
      SuperscriptBox["mH2", "2"], " ", "mL1", " ", 
      SuperscriptBox["s1", "2"]}], "-", 
     RowBox[{"3", " ", 
      SuperscriptBox["c", "2"], " ", 
      SuperscriptBox["mH2", "2"], " ", "mL1", " ", 
      SuperscriptBox["s1", "2"]}], "+", 
     RowBox[{
      SuperscriptBox["c", "3"], " ", 
      SuperscriptBox["mH2", "2"], " ", "mL1", " ", 
      SuperscriptBox["s1", "2"]}], "-", 
     RowBox[{"2", " ", "c", " ", "mH2", " ", 
      SuperscriptBox["mL1", "2"], " ", 
      SuperscriptBox["s1", "2"]}], "+", 
     RowBox[{
      SuperscriptBox["c", "2"], " ", "mH2", " ", 
      SuperscriptBox["mL1", "2"], " ", 
      SuperscriptBox["s1", "2"]}], "+", 
     RowBox[{"mL2", " ", 
      SuperscriptBox["s1", "2"]}], "+", 
     RowBox[{"mH2", " ", "mL2", " ", 
      SuperscriptBox["s1", "2"]}], "-", 
     RowBox[{"c", " ", "mH2", " ", "mL2", " ", 
      SuperscriptBox["s1", "2"]}], "-", 
     RowBox[{"2", " ", "mL1", " ", "mL2", " ", 
      SuperscriptBox["s1", "2"]}], "-", 
     RowBox[{"mH2", " ", "mL1", " ", "mL2", " ", 
      SuperscriptBox["s1", "2"]}], "+", 
     RowBox[{"c", " ", "mH2", " ", "mL1", " ", "mL2", " ", 
      SuperscriptBox["s1", "2"]}], "+", 
     RowBox[{
      SuperscriptBox["mL1", "2"], " ", "mL2", " ", 
      SuperscriptBox["s1", "2"]}], "+", 
     RowBox[{
      SuperscriptBox["mH1", "2"], " ", "s2"}], "+", 
     RowBox[{"mH1", " ", "mH2", " ", "s2"}], "-", 
     RowBox[{"c", " ", "mH1", " ", "mH2", " ", "s2"}], "-", 
     RowBox[{"2", " ", "mH1", " ", "mL1", " ", "s2"}], "-", 
     RowBox[{"mH2", " ", "mL1", " ", "s2"}], "+", 
     RowBox[{"c", " ", "mH2", " ", "mL1", " ", "s2"}], "+", 
     RowBox[{
      SuperscriptBox["mL1", "2"], " ", "s2"}], "+", 
     RowBox[{"mH1", " ", "mL2", " ", "s2"}], "-", 
     RowBox[{"c", " ", "mH1", " ", "mL2", " ", "s2"}], "-", 
     RowBox[{"2", " ", "c", " ", 
      SuperscriptBox["mH1", "2"], " ", "mL2", " ", "s2"}], "+", 
     RowBox[{
      SuperscriptBox["c", "2"], " ", 
      SuperscriptBox["mH1", "2"], " ", "mL2", " ", "s2"}], "-", 
     RowBox[{"2", " ", "mH1", " ", "mH2", " ", "mL2", " ", "s2"}], "+", 
     RowBox[{"4", " ", "c", " ", "mH1", " ", "mH2", " ", "mL2", " ", "s2"}], 
     "-", 
     RowBox[{"3", " ", 
      SuperscriptBox["c", "2"], " ", "mH1", " ", "mH2", " ", "mL2", " ", 
      "s2"}], "+", 
     RowBox[{
      SuperscriptBox["c", "3"], " ", "mH1", " ", "mH2", " ", "mL2", " ", 
      "s2"}], "-", 
     RowBox[{"mL1", " ", "mL2", " ", "s2"}], "+", 
     RowBox[{"c", " ", "mL1", " ", "mL2", " ", "s2"}], "+", 
     RowBox[{"mH1", " ", "mL1", " ", "mL2", " ", "s2"}], "+", 
     RowBox[{"2", " ", "c", " ", "mH1", " ", "mL1", " ", "mL2", " ", "s2"}], 
     "-", 
     RowBox[{
      SuperscriptBox["c", "2"], " ", "mH1", " ", "mL1", " ", "mL2", " ", 
      "s2"}], "+", 
     RowBox[{"mH2", " ", "mL1", " ", "mL2", " ", "s2"}], "-", 
     RowBox[{"c", " ", "mH2", " ", "mL1", " ", "mL2", " ", "s2"}], "-", 
     RowBox[{
      SuperscriptBox["mL1", "2"], " ", "mL2", " ", "s2"}], "-", 
     RowBox[{"2", " ", "c", " ", "mH1", " ", 
      SuperscriptBox["mL2", "2"], " ", "s2"}], "+", 
     RowBox[{"3", " ", 
      SuperscriptBox["c", "2"], " ", "mH1", " ", 
      SuperscriptBox["mL2", "2"], " ", "s2"}], "-", 
     RowBox[{
      SuperscriptBox["c", "3"], " ", "mH1", " ", 
      SuperscriptBox["mL2", "2"], " ", "s2"}], "+", 
     RowBox[{"mL1", " ", 
      SuperscriptBox["mL2", "2"], " ", "s2"}], "-", 
     RowBox[{"c", " ", "mL1", " ", 
      SuperscriptBox["mL2", "2"], " ", "s2"}], "-", 
     RowBox[{"2", " ", "mH1", " ", "s1", " ", "s2"}], "-", 
     RowBox[{"mH2", " ", "s1", " ", "s2"}], "+", 
     RowBox[{"c", " ", "mH2", " ", "s1", " ", "s2"}], "-", 
     RowBox[{"mH1", " ", "mH2", " ", "s1", " ", "s2"}], "+", 
     RowBox[{"c", " ", "mH1", " ", "mH2", " ", "s1", " ", "s2"}], "+", 
     RowBox[{"2", " ", "mL1", " ", "s1", " ", "s2"}], "+", 
     RowBox[{"2", " ", "mH1", " ", "mL1", " ", "s1", " ", "s2"}], "+", 
     RowBox[{"2", " ", "mH2", " ", "mL1", " ", "s1", " ", "s2"}], "-", 
     RowBox[{"2", " ", "c", " ", "mH2", " ", "mL1", " ", "s1", " ", "s2"}], 
     "-", 
     RowBox[{"2", " ", 
      SuperscriptBox["mL1", "2"], " ", "s1", " ", "s2"}], "-", 
     RowBox[{"mL2", " ", "s1", " ", "s2"}], "+", 
     RowBox[{"c", " ", "mL2", " ", "s1", " ", "s2"}], "+", 
     RowBox[{"mH1", " ", "mL2", " ", "s1", " ", "s2"}], "+", 
     RowBox[{"2", " ", "c", " ", "mH1", " ", "mL2", " ", "s1", " ", "s2"}], 
     "-", 
     RowBox[{
      SuperscriptBox["c", "2"], " ", "mH1", " ", "mL2", " ", "s1", " ", 
      "s2"}], "+", 
     RowBox[{"mH2", " ", "mL2", " ", "s1", " ", "s2"}], "-", 
     RowBox[{"c", " ", "mH2", " ", "mL2", " ", "s1", " ", "s2"}], "+", 
     RowBox[{"2", " ", "mH1", " ", "mH2", " ", "mL2", " ", "s1", " ", "s2"}], 
     "-", 
     RowBox[{
     "4", " ", "c", " ", "mH1", " ", "mH2", " ", "mL2", " ", "s1", " ", 
      "s2"}], "+", 
     RowBox[{"3", " ", 
      SuperscriptBox["c", "2"], " ", "mH1", " ", "mH2", " ", "mL2", " ", "s1",
       " ", "s2"}], "-", 
     RowBox[{
      SuperscriptBox["c", "3"], " ", "mH1", " ", "mH2", " ", "mL2", " ", "s1",
       " ", "s2"}], "-", 
     RowBox[{"mL1", " ", "mL2", " ", "s1", " ", "s2"}], "-", 
     RowBox[{"c", " ", "mL1", " ", "mL2", " ", "s1", " ", "s2"}], "-", 
     RowBox[{"mH1", " ", "mL1", " ", "mL2", " ", "s1", " ", "s2"}], "-", 
     RowBox[{
     "2", " ", "c", " ", "mH1", " ", "mL1", " ", "mL2", " ", "s1", " ", 
      "s2"}], "+", 
     RowBox[{
      SuperscriptBox["c", "2"], " ", "mH1", " ", "mL1", " ", "mL2", " ", "s1",
       " ", "s2"}], "-", 
     RowBox[{"2", " ", "mH2", " ", "mL1", " ", "mL2", " ", "s1", " ", "s2"}], 
     "+", 
     RowBox[{
     "2", " ", "c", " ", "mH2", " ", "mL1", " ", "mL2", " ", "s1", " ", 
      "s2"}], "+", 
     RowBox[{"2", " ", 
      SuperscriptBox["mL1", "2"], " ", "mL2", " ", "s1", " ", "s2"}], "+", 
     RowBox[{
      SuperscriptBox["mL2", "2"], " ", "s1", " ", "s2"}], "-", 
     RowBox[{"c", " ", 
      SuperscriptBox["mL2", "2"], " ", "s1", " ", "s2"}], "-", 
     RowBox[{"mL1", " ", 
      SuperscriptBox["mL2", "2"], " ", "s1", " ", "s2"}], "+", 
     RowBox[{"c", " ", "mL1", " ", 
      SuperscriptBox["mL2", "2"], " ", "s1", " ", "s2"}], "+", 
     RowBox[{
      SuperscriptBox["s1", "2"], " ", "s2"}], "+", 
     RowBox[{"mH2", " ", 
      SuperscriptBox["s1", "2"], " ", "s2"}], "-", 
     RowBox[{"c", " ", "mH2", " ", 
      SuperscriptBox["s1", "2"], " ", "s2"}], "-", 
     RowBox[{"2", " ", "mL1", " ", 
      SuperscriptBox["s1", "2"], " ", "s2"}], "-", 
     RowBox[{"mH2", " ", "mL1", " ", 
      SuperscriptBox["s1", "2"], " ", "s2"}], "+", 
     RowBox[{"c", " ", "mH2", " ", "mL1", " ", 
      SuperscriptBox["s1", "2"], " ", "s2"}], "+", 
     RowBox[{
      SuperscriptBox["mL1", "2"], " ", 
      SuperscriptBox["s1", "2"], " ", "s2"}], "-", 
     RowBox[{"mL2", " ", 
      SuperscriptBox["s1", "2"], " ", "s2"}], "-", 
     RowBox[{"mH2", " ", "mL2", " ", 
      SuperscriptBox["s1", "2"], " ", "s2"}], "+", 
     RowBox[{"c", " ", "mH2", " ", "mL2", " ", 
      SuperscriptBox["s1", "2"], " ", "s2"}], "+", 
     RowBox[{"2", " ", "mL1", " ", "mL2", " ", 
      SuperscriptBox["s1", "2"], " ", "s2"}], "+", 
     RowBox[{"mH2", " ", "mL1", " ", "mL2", " ", 
      SuperscriptBox["s1", "2"], " ", "s2"}], "-", 
     RowBox[{"c", " ", "mH2", " ", "mL1", " ", "mL2", " ", 
      SuperscriptBox["s1", "2"], " ", "s2"}], "-", 
     RowBox[{
      SuperscriptBox["mL1", "2"], " ", "mL2", " ", 
      SuperscriptBox["s1", "2"], " ", "s2"}]}], ")"}]}]}]], "Output",
 CellChangeTimes->{
  3.585475337939302*^9, 3.5854755397932043`*^9, {3.585475570838128*^9, 
   3.585475585914242*^9}, 3.585813010360593*^9, 3.585813066804447*^9}]
}, Open  ]],

Cell[CellGroupData[{

Cell[BoxData[
 RowBox[{
  RowBox[{"Solve", "[", 
   RowBox[{
    RowBox[{"%", "\[Equal]", "0"}], ",", "p1"}], "]"}], "//", 
  "Simplify"}]], "Input",
 CellChangeTimes->{{3.58581307497473*^9, 3.585813098779191*^9}}],

Cell[BoxData[
 RowBox[{"{", 
  RowBox[{
   RowBox[{"{", 
    RowBox[{"p1", "\[Rule]", 
     RowBox[{
      RowBox[{"(", 
       RowBox[{
        RowBox[{
         RowBox[{"-", 
          SuperscriptBox["mH1", "2"]}], " ", "mH2"}], "-", 
        RowBox[{"mH1", " ", 
         SuperscriptBox["mH2", "2"]}], "+", 
        RowBox[{"c", " ", "mH1", " ", 
         SuperscriptBox["mH2", "2"]}], "+", 
        RowBox[{"mH1", " ", "mH2", " ", "mL1"}], "+", 
        RowBox[{"2", " ", "c", " ", "mH1", " ", "mH2", " ", "mL1"}], "-", 
        RowBox[{
         SuperscriptBox["c", "2"], " ", "mH1", " ", "mH2", " ", "mL1"}], "+", 
        
        RowBox[{"2", " ", "c", " ", 
         SuperscriptBox["mH2", "2"], " ", "mL1"}], "-", 
        RowBox[{"3", " ", 
         SuperscriptBox["c", "2"], " ", 
         SuperscriptBox["mH2", "2"], " ", "mL1"}], "+", 
        RowBox[{
         SuperscriptBox["c", "3"], " ", 
         SuperscriptBox["mH2", "2"], " ", "mL1"}], "-", 
        RowBox[{"2", " ", "c", " ", "mH2", " ", 
         SuperscriptBox["mL1", "2"]}], "+", 
        RowBox[{
[truncated: 14,024,245 more chars]
